# Supplementary material for: In-situ Effects of Eutrophication and Overfishing on Physiology and Bacterial Diversity of the Red Sea Coral Acropora hemprichii
Source: PLoS One. 2013 Apr 22;8(4):e62091. doi: 10.1371/journal.pone.0062091 (PMC3632597; doi:10.1371/journal.pone.0062091)
Supplement: Table S1 — Overview over sequence counts, taxonomic classification, and 16S reference amplicon sequence for all OTUs identified. (XLSX) [file pone.0062091.s005.xlsx]

## Sheet: OTUseq counts
Group	T1.A.CA	T1.A.FE	T1.A.CF	T1.B.CA	T1.B.FE	T1.B.CF	T1.C.CA	T1.C.FE	T1.C.CF	T1.W	T5.A.CA	T5.A.FE	T5.A.CF	T5.B.CA	T5.B.FE	T5.B.CF	T5.C.CA	T5.C.FE	T5.C.CF	T5.W	sum of all reads coral	sum of all reads water	Annotation (kingdom k, phylum p, class c, order o, family f, genus g, species s)	Representative sequence for OTU
numOtus	4442	4442	4442	4442	4442	4442	4442	4442	4442	4442	4442	4442	-	4442	4442	4442	4442	4442	4442	4442
numReads	4882	6175	4368	7167	3938	6595	3283	5489	4423	21155	5331	4158	-	5339	7505	3595	3592	5086	3965	6368
Otu0001	3022	3962	2672	2309	1194	2965	1975	1877	2518	4	1618	590	-	1492	2204	920	1692	2091	1850	2	34951	6	k__Bacteria(100);p__Proteobacteria(100);c__Gammaproteobacteria(100);o__Oceanospirillales(100);f__Endozoicimonaceae(100);g__Endozoicimonas(100);unclassified(100);	CCGCCTGGGGAGTACGGCCGCAAGGTTAAAACTCAAATGAATTGACGGGGGCCCGCACAAGCGGTGGAGCATGTGGTTTAATTCGAAGTAACGCGAAGAACCTTACCTGGCCTTGACATCCTGCGAATCTCTTGGAGACAAGAGAGTGCCTTCGGGAACGCAGAGACAGGTGCTGCATGGCT
Otu0002	458	778	638	1596	958	3298	1005	1248	1676	77	1638	707	-	1127	2214	842	1333	2043	1934	16	23493	93	k__Bacteria(100);p__Proteobacteria(100);c__Gammaproteobacteria(100);o__Oceanospirillales(100);f__Endozoicimonaceae(88);g__Endozoicimonas(88);unclassified(88);	CCGCCTGGGGAGTACGGCCGCAAGGTTAAAACTCAAATGAATTGACGGGGGCCCGCACAAGCGGTGGAGCATGTGGTTTAATTCGAAGCAACGCGAAGAACCTTACCTGGCCTTGACATCCTGCGAACTTTCTAGAGATAGATTGGTGCCTTCGGGAACGCAGAGACAGGTGCTGCATGGCT
Otu0003	247	414	149	379	117	10	24	168	13	1355	7	28	-	26	37	25	1	15	1	928	1661	2283	k__Bacteria(100);p__Proteobacteria(100);c__Alphaproteobacteria(100);o__Rhodobacterales(100);f__Rhodobacteraceae(100);g__Marivita(74);unclassified(74);	CCGCCTGGGGAGTACGGTCGCAAGATTAAAACTCAAAGGAATTGACGGGGGCCCGCACAAGCGGTGGAGCATGTGGTTTAATTCGAAGCAACGCGCAGAACCTTACCAACCCTTGACATCCTGTGCTACATCCAGAGATGGATGGTTCCCTTCGGGGACGCAGTGACAGGTGCTGCATGGCT
Otu0006	0	0	1	971	336	0	0	0	0	0	12	7	-	1	16	31	1	0	0	1	1376	1	k__Bacteria(100);p__Proteobacteria(100);c__Gammaproteobacteria(100);o__Oceanospirillales(100);f__OM60(98);unclassified(98);unclassified(98);	CCGCCTGGGGAGTACGGCCGCAAGGTTAAAACTCAAATGAATTGACGGGGGCCCGCACAAGCGGTGGAGCATGTGGTTTAATTCGATGCAACGCGAAGAACCTTACCAAGTCTTGACATCCTGCGAATTTTCTAGAGATAGATTAGTGCCTTCGGGAACGCAGTGACAGGTGCTGCATGGCT
Otu0005	179	136	178	99	268	50	9	114	7	1	3	0	-	72	20	16	1	2	3	8	1157	9	k__Bacteria(100);p__Proteobacteria(100);c__Gammaproteobacteria(100);o__Alteromonadales(100);f__Colwelliaceae(100);g__Thalassomonas(100);unclassified(95);	CCGCCTGGGGAGTACGGCCGCAAGGTTAAAACTCAAATGAATTGACGGGGGCCCGCACAAGCGGTGGAGCATGTGGTTTAATTCGATGCAACGCGAAGAACCTTACCATCCCTTGACATCCAGAGAATTTTCTAGAGATAGATTAGTGCCTTCGGGAACTCTGAGACAGGTGCTGCATGGCT
Otu0007	122	165	52	465	116	2	3	110	19	1	1	4	-	3	34	3	0	0	4	1	1103	2	k__Bacteria(100);p__Proteobacteria(100);c__Alphaproteobacteria(100);o__Rhodobacterales(100);f__Rhodobacteraceae(100);g__Shimia(100);unclassified(100);	CCGCCTGGGGAGTACGGTCGCAAGATTAAAACTCAAAGGAATTGACGGGGGCCCGCACAAGCGGTGGAGCATGTGGTTTAATTCGAAGCAACGCGCAGAACCTTACCAACCCTTGACATCCTAGGACAACTCCAGAGATGGAGCCTTCCTTCGGGACCTAGTGACAGGTGCTGCATGGCT
Otu0019	0	2	0	0	10	0	0	2	0	0	0	365	-	0	226	0	0	254	0	0	859	0	k__Bacteria(100);p__Proteobacteria(100);c__Alphaproteobacteria(100);o__Rhizobiales(100);f__Phyllobacteriaceae(100);g__Defluvibacter(100);unclassified(100);	CCGCCTGGGGAGTACGGTCGCAAGATTAAAACTCAAAGGAATTGACGGGGGCCCGCACAAGCGGTGGAGCATGTGGTTTAATTCGACGCAACGCGCAGAACCTTACCAGCCCTTGACATCCCGATCGCGAATAGTGGAGACACTTTTCTTCAGTTAGGCTGGATCGGTGACAGGTGCTGCATGGCT
Otu0013	139	186	113	0	0	0	0	4	1	0	195	37	-	1	0	0	1	0	3	0	680	0	k__Bacteria(100);p__Chlamydiae(100);c__Chlamydiae(100);o__Chlamydiales(100);f__Simkaniaceae(100);unclassified(100);unclassified(100);	CCACCTGGGGAGTACGCTCGCAAGGGTGAAACTCAAAAGAATTGACGGGGGCCCGCACAAGCAGTGGAGCATGTGGTTTAATTCGATGCAACGCGAAGAACCTTACCCAGGCTTGACATTTTTAGGACAGCATCAGAAATGATGTCTCCCGCAAGGGCCTTTTAACAGGTGCTGCATGGCT
Otu0011	31	68	55	89	22	38	13	240	10	46	5	8	-	8	2	5	2	5	1	2	602	48	k__Bacteria(100);p__Bacteroidetes(100);c__Flavobacteria(100);o__Flavobacteriales(100);f__Flavobacteriaceae(100);g__Tenacibaculum(99);unclassified(97);	CCACCTGGGGAGTACGATCGCAAGATTGAAACTCAAAGGAATTGACGGGGGCCCGCACAAGCGGTGGAGCATGTGGTTTAATTCGATGATACGCGAGGAACCTTACCAGGGCTTAAATGTAGAGTGACAGGTCTAGAGATAGATTTTTCTTCGGACACTTTACAAGGTGCTGCATGGTT
Otu0025	0	0	0	29	22	0	2	492	0	0	1	0	-	6	0	0	4	1	3	0	560	0	k__Bacteria(100);p__Firmicutes(100);c__Clostridia(100);o__Clostridiales(100);f__ClostridialesFamilyXII.IncertaeSedis(94);g__Fusibacter(94);unclassified(94);	CCGCCTGGGGAGTACGCACGCAAGTGTGAAACTCAAAGGAATTGACGGGGACCCGCACAAGCAGCGGAGCATGTGGTTTAATTCGAAGCAACGCGAAGAACCTTACCAGGTCTTGACATACAGATGACCGGTCCTTAATCGGGCCTTTCCTTCGGGACATCTGATACAGGTGGTGCATGGTT
Otu0016	0	0	0	8	12	1	2	523	0	0	1	0	-	2	3	1	0	0	0	0	553	0	k__Bacteria(100);p__Proteobacteria(100);c__Gammaproteobacteria(100);o__Alteromonadales(100);f__Ferrimonadaceae(100);g__Ferrimonas(100);unclassified(100);	CCGCCTGGGGAGTACGGCCGCAAGGTTAAAACTCAAATGAATTGACGGGGGCCCGCACAAGCGGTGGAGCATGTGGTTTAATTCGATGCAACGCGAAGAACCTTACCATCCCTTGACATCCACGGAAGCTTTGAGAGATCGAAGTGTGCCTTCGGGAACCGTGAGACAGGTGCTGCATGGCT
Otu0029	6	3	4	104	8	18	11	6	26	2	65	28	-	11	40	9	7	32	6	0	384	2	k__Bacteria(100);p__Proteobacteria(100);c__Betaproteobacteria(100);o__Burkholderiales(100);f__Burkholderiaceae(100);g__Ralstonia(100);unclassified(100);	CCGCCTGGGGAGTACGGTCGCAAGATTAAAACTCAAAGGAATTGACGGGGACCCGCACAAGCGGTGGATGATGTGGATTAATTCGATGCAACGCGAAAAACCTTACCTACCCTTGACATGCCACTAACGAAGCAGAGATGCATTAGGTGCTCGAAAGAGAAAGTGGACACAGGTGCTGCATGGCT
Otu0050	0	0	0	0	355	0	0	0	0	0	0	0	-	1	0	0	0	0	0	0	356	0	k__Bacteria(100);p__Firmicutes(100);c__Clostridia(100);o__Clostridiales(100);f__Clostridiaceae(99);g__Natronincola(99);unclassified(99);	CCGCCTGGGGAGTACGCACGCAAGTGTGAAACTCAAAGGAATTGACGGGGACCCGCACAAGCAGCGGAGCATGTGGTTTAATTCGAAGCAACGCGAAGAACCTTACCAAATCTTGACATCCTTTTGACCATCATTTAATCATGATCTCTCTTCGGAGCAGAAGTGACAGGTGGTGCATGGTT
Otu0026	61	38	10	179	9	0	1	4	3	0	1	3	-	2	7	5	2	1	1	0	327	0	k__Bacteria(100);p__Proteobacteria(100);c__Alphaproteobacteria(100);o__Rhodobacterales(100);f__Rhodobacteraceae(100);g__Ruegeria(83);unclassified(82);	CCGCCTGGGGAGTACGGTCGCAAGATTAAAACTCAAAGGAATTGACGGGGGCCCGCACAAGCGGTGGAGCATGTGGTTTAATTCGAAGCAACGCGCAGAACCTTACCAACCCTTGACATCCTAGGACCGGTCCAGAGATGGATCTTTCACTTCGGTGACCTAGTGACAGGTGCTGCATGGCT
Otu0020	2	1	2	85	49	2	4	76	2	22	3	2	-	56	23	12	1	3	0	28	323	50	k__Bacteria(100);p__Proteobacteria(100);c__Gammaproteobacteria(100);o__Vibrionales(96);f__Vibrionaceae(96);g__Vibrio(96);s__Vibrioharvey(77);	CCGCCTGGGGAGTACGGTCGCAAGATTAAAACTCAAATGAATTGACGGGGGCCCGCACAAGCGGTGGAGCATGTGGTTTAATTCGATGCAACGCGAAGAACCTTACCTACTCTTGACATCCAGAGAACTTTCCAGAGATGGATTGGTGCCTTCGGGAACTCTGAGACAGGTGCTGCATGGCT
Otu0027	16	2	24	12	48	0	1	2	5	1	9	4	-	24	102	17	2	20	2	0	290	1	k__Bacteria(100);p__Proteobacteria(100);c__Alphaproteobacteria(100);o__Rhodobacterales(100);f__Rhodobacteraceae(100);g__Ruegeria(100);s__Ruegerialacuscaerulensi(80);	CCGCCTGGGGAGTACGGTCGCAAGATTAAAACTCAAAGGAATTGACGGGGGCCCGCACAAGCGGTGGAGCATGTGGTTTAATTCGAAGCAACGCGCAGAACCTTACCAACCCTTGACATCCCGGGACCGGTCCAGAGATGGGCCTTTCACTTCGGTGACTCGGTGACAGGTGCTGCATGGCT
Otu0041	39	39	40	134	3	1	1	5	3	2	0	3	-	4	6	1	2	1	0	0	282	2	k__Bacteria(100);p__Proteobacteria(100);c__Alphaproteobacteria(100);o__Rhodobacterales(100);f__Rhodobacteraceae(100);g__Roseobacter(94);unclassified(94);	CCGCCTGGGGAGTACGGTCGCAAGATTAAAACTCAAAGGAATTGACGGGGGCCCGCACAAGCGGTGGAGCATGTGGTTTAATTCGAAGCAACGCGCAGAACCTTACCAACCCTTGACATCCTGTGCTACTCCCAGAGATGGGACGTCCACTTCGGTGGCGCAGTGACAGGTGCTGCATGGCT
Otu0021	13	1	20	86	3	0	0	33	0	0	17	0	-	4	61	5	0	0	0	0	243	0	k__Bacteria(100);p__Firmicutes(99);c__Clostridia(99);o__Clostridiales(99);f__ClostridialesFamilyXIII.IncertaeSedis(99);g__Eubacterium(99);s__Eubacteriumminutu(99);	CCGCCTGGGGAGTACGCACGCAAGTGTGAAACTCAAAGGAATTGACGGGGACCCGCACAAGCAGCGGAGCATGTGGTTTAATTCGAAGCAACGCGAAGAACCTTACCAAGTCTTGACATCCTCATGACCATCATTTAACCATGATTTCCCTTCGGGGTATGAGTGACAGGTGGTGCATGGTT
Otu0028	22	19	23	68	20	4	0	38	0	2	1	3	-	0	1	6	0	0	0	6	205	8	k__Bacteria(100);p__Proteobacteria(100);c__Gammaproteobacteria(100);o__Oceanospirillales(100);f__Halomonadaceae(62);g__Salicola(62);s__Salicolamarasensi(62);	CCGCCTGGGGAGTACGGCCGCAAGGTTAAAACTCAAATGAATTGACGGGGGCCCGCACAAGCGGTGGAGCATGTGGTTTAATTCGAAGCAACGCGAAGAACCTTACCTACTCTTGACATCCTGCGAACTTGGTAGAGATACCTTGGTGCCTTCGGGAACGCAGTGACAGGTGCTGCATGGCT
Otu0081	0	0	0	0	0	0	0	0	0	0	0	173	-	0	0	0	3	2	0	0	178	0	k__Bacteria(100);p__Proteobacteria(100);c__Gammaproteobacteria(100);o__Thiotrichales(98);f__Piscirickettsiaceae(98);g__Methylophaga(83);s__Methylophagamarin(83);	CCGCCTGGGGAGTACGGCCGCAAGGCTAAAACTCAAATGAATTGACGGGGGCCCGCACAAGCGGTGGAGCATGTGGTTTAATTCGATGCAACGCGAAGAACCTTACCTGGTCTTGACATGTAGCGAAGATTCCAGAGATGGAATTGTGCCTTCGGGAACGCTAACACAGGTGCTGCATGGCT
Otu0059	2	1	15	7	1	0	1	0	2	0	6	17	-	30	45	18	8	4	5	8	162	8	k__Bacteria(100);p__Proteobacteria(100);c__Alphaproteobacteria(100);o__Rhodobacterales(97);f__Rhodobacteraceae(97);g__Pseudoruegeria(65);unclassified(65);	CCGCCTGGGGAGTACGGTCGCAAGATTAAAACTCAAAGGAATTGACGGGGGCCCGCACAAGCGGTGGAGCATGTGGTTTAATTCGAAGCAACGCGCAGAACCTTACCAACCCTTGACATCCTGATCGCGGTTACCAGAGATGGTTTCCTTCAGTTCGGCTGGATCAGTGACAGGTGCTGCATGGCT
Otu0065	77	30	36	10	3	0	0	4	0	0	0	0	-	0	0	0	0	0	0	1	160	1	k__Bacteria(100);p__Bacteroidetes(100);c__Flavobacteria(100);o__Flavobacteriales(100);f__Flavobacteriaceae(100);g__Tenacibaculum(100);s__Tenacibaculummaritimu(100);	CCACCTGGGGAGTACGTTCGCAAGAATGAAACTCAAAGGAATTGACGGGGGCCCGCACAAGCGGTGGAGCATGTGGTTTAATTCGATGATACGCGAGGAACCTTACCAGGGCTTAAATGTGGAATGACAGGTCTAGAGACAGATTTTTCTTCGGACATTTCACAAGGTGCTGCATGGTT
Otu0090	0	0	0	0	0	0	0	0	0	0	56	71	-	2	3	4	1	7	5	0	149	0	k__Bacteria(100);p__Proteobacteria(100);c__Alphaproteobacteria(100);o__Rhodospirillales(100);f__Rhodospirillaceae(100);unclassified(97);unclassified(97);	CCGCCTGGGGAGTACGGCCGCAAGGTTAAAACTCAAAGGAATTGACGGGGGCCCGCACAAGCGGTGGAGCATGTGGTTTAATTCGAAGCAACGCGCAGAACCTTACCAGCCCTTGACATGGGGAGTTTGGTCTTTGGAGACGAAGGCCTTCAGTTCGGCTGGCTCCCGCACAGGTGCTGCATGGCT
Otu0060	0	1	0	1	0	0	0	0	1	1	12	18	-	31	23	38	8	10	0	3	143	4	k__Bacteria(100);p__Bacteroidetes(100);c__Sphingobacteria(100);o__Sphingobacteriales(100);f__Flammeovirgaceae(100);g__Fulvivirga(87);unclassified(87);	CCACCTGGGGAGTACGCTCGCAAGAGTGAAACTCAAAGGAATTGACGGGGGTCCGCACAAGCGGTGGAGCATGTGGTTTAATTCGATGATACGCGAGGAACCTTACCTGGGCTAGAATGTGAGCGCAATCCCCAGAGATGGGGAGTTCTTCGGACGTGAAACAAGGTGCTGCATGGCT
Otu0046	12	28	25	44	21	0	0	4	0	0	1	0	-	0	1	0	0	2	0	2	138	2	k__Bacteria(100);p__Proteobacteria(100);c__Gammaproteobacteria(100);o__Oceanospirillales(98);f__Alteromonadaceae(98);g__Umboniibacter(98);unclassified(98);	CCGCCTGGGGAGTACGGCCGCAAGGTTAAAACTCAAATGAATTGACGGGGGCCCGCACAAGCGGTGGAGCATGTGGTTTAATTCGAAGCAACGCGAAGAACCTTACCAACTCTTGACATCCAGAGAAGTTACTAGAGATAGTTTCGTGCCTTCGGGAACTCTGAGACAGGTGCTGCATGGCT
Otu0043	7	3	2	3	1	1	4	0	0	2	2	31	-	19	30	20	6	6	0	6	135	8	k__Bacteria(100);p__Proteobacteria(100);c__Gammaproteobacteria(100);o__Oceanospirillales(72);unclassified;unclassified;unclassified;	CCGCCTGGGGAGTACGGCCGCAAGGTTAAAACTCAAATGAATTGACGGGGGCCCGCACAAGCGGTGGAGCATGTGGTTTAATTCGATGCAACGCGAAGAACCTTACCAGGACTTGACATCCAGAGAACTTTCTAGAGATAGATTGGTGCCTTCGGGAACTCTGTGACAGGTGCTGCATGGCT
Otu0108	0	0	0	0	0	0	0	0	0	0	6	79	-	31	4	0	0	1	1	0	122	0	k__Bacteria(100);p__Proteobacteria(100);c__Alphaproteobacteria(100);o__Rhodospirillales(100);f__Rhodospirillaceae(100);g__Azospirillum(100);s__Azospirillumsp.B51(100);	CCGCCTGGGGAGTACGGCCGCAAGGTTAAAACTCAAAGGAATTGACGGGGGCCCGCACAAGCGGTGGAGCATGTGGTTTAATTCGAAGCAACGCGCAGAACCTTACCAGCTCTTGACATGCCCGTTACCGCCATTGGAGACGATGGCTTCGGTTCGGCCGGACGGGACACAGGTGCTGCATGGCT
Otu0112	0	0	0	0	0	0	0	0	0	0	17	50	-	21	14	10	0	2	0	0	114	0	k__Bacteria(100);p__Proteobacteria(100);c__Alphaproteobacteria(100);o__Rhodospirillales(74);f__Rhodospirillaceae(74);g__Insolitispirillum(74);s__Insolitospirillumperegrinu(74);	CCGCCTGGGGAGTACGGTCGCAAGATTAAAACTCAAAGGAATTGACGGGGGCCCGCACAAGCGGTGGAGCATGTGGTTTAATTCGAAGCAACGCGAAGAACCTTACCAGCCCTTGACATCGGGATCGCGCGGACCAGAGATGGACCGTTTCAGTTCGGCTGGATCCATGACAGGTGTTGCATGGCT
Otu0115	0	0	0	0	0	0	0	0	0	0	113	0	-	0	0	0	1	0	0	0	114	0	k__Bacteria(100);p__Proteobacteria(100);c__Deltaproteobacteria(100);o__Desulfovibrionales(100);f__Desulfovibrionaceae(100);g__Desulfovibrio(100);s__Desulfovibriohalophilu(100);	CCGCCTGGGGAGTACGGTCGCAAGGCTGAAACTCAAAGGAATTGACGGGGGCCCGCACAAGCGGTGGAGTATGTGGTTTAATTCGATGCAACGCGAAGAACCTTACCTGGACTTGACATCCCTGGAATCCCTTTTAAACGAGGGAGTGCTCTTCGGAGAATCAGGTGACAGGTGCTGCATGGCT
Otu0053	17	0	22	9	27	3	1	21	1	1	0	0	-	2	9	0	0	1	0	0	113	1	k__Bacteria(100);p__Proteobacteria(100);c__Gammaproteobacteria(100);o__Oceanospirillales(98);f__Alteromonadaceae(98);g__Umboniibacter(98);unclassified(98);	CCGCCTGGGGAGTACGGCCGCAAGGTTAAAACTCAAATGAATTGACGGGGGCCCGCACAAGCGGTGGAGCATGTGGTTTAATTCGATGCAACGCGAAGAACCTTACCATCCCTTGACATCCAGAGAACTTACTAGAGATAGTTTGGTGCCTTCGGGAACTCTGAGACAGGTGCTGCATGGCT
Otu0072	1	0	0	0	0	0	0	0	0	0	6	4	-	0	59	18	1	6	17	0	112	0	k__Bacteria(100);p__Proteobacteria(100);c__Gammaproteobacteria(100);o__Chromatiales(98);f__Chromatiaceae(53);g__Thiocystis(52);s__Thiocystisgelatinos(52);	CCGCCTGGGGAGTACGCCGGCAACGGTAAAACTCAAAGGAATTGACGGGGGCCCGCACAAGCGGTGGAGCATGTGGTTTAATTCGATGCAACGCGAAGAACCTTACCAGCCCTTGACATCCTGGGAACTTGGTAGAAATACCTTGGTGCCTTCGGGAACCCAGTGACAGGTGCTGCATGGCT
Otu0055	12	5	4	4	1	2	5	2	3	4	2	4	-	19	24	10	6	2	1	4	106	8	k__Bacteria(100);p__Proteobacteria(100);c__Alphaproteobacteria(100);o__Rhodobacterales(100);f__Hyphomonadaceae(100);unclassified(100);unclassified(100);	CCGCCTGGGGAGTACGGCCGCAAGGTTAAAACTCAAAGAAATTGACGGGGGCCCGCACAAGCGGTGGAGCATGTGGTTTAATTCGAAGCAACGCGCAGAACCTTACCTACGCTTGACATGCCCGGACGATTTCCAGAGATGGATCTCTCCCTTCGGGGCCGGTGCACAGGTGCTGCATGGCT
Otu0032	1	0	0	1	2	1	0	0	0	354	22	19	-	17	25	6	1	3	6	63	104	417	k__Bacteria(100);p__Proteobacteria(100);c__Gammaproteobacteria(100);o__Oceanospirillales(100);f__Alteromonadaceae(93);g__HB2-32-21(84);unclassified(84);	CCGCCTGGGGAGTACGGCCGCAAGGTTAAAACTCAAATGAATTGACGGGGGCCCGCACAAGCGGTGGAGCATGTGGTTTAATTCGATGCAACGCGAAGAACCTTACCAGGCCTTGACATCCTCGGAACTTTCTAGAGATAGATTGGTGCCTTCGGGAACCGAGTGACAGGTGCTGCATGGCT
Otu0124	0	0	0	0	0	0	0	0	0	0	0	0	-	104	0	0	0	0	0	0	104	0	k__Bacteria(100);p__Proteobacteria(100);c__Alphaproteobacteria(100);o__Rhodobacterales(100);f__Rhodobacteraceae(100);g__Haematobacter(100);s__Haematobactermassiliensi(100);	CCGCCTGGGGAGTACGGCCGCAAGGTTAAAACTCAAAGGAATTGACGGGGGCCCGCACAAGCGGTGGAGCATGTGGTTTAATTCGAAGCAACGCGCAGAACCTTACCAACCCTTGACATGGGGATCGCGGATCGAGAGATCGGTCTTTCAGTTCGGCTGGATCCCACACAGGTGCTGCATGGCT
Otu0052	0	0	0	9	1	0	0	3	0	0	75	1	-	0	2	6	0	1	4	0	102	0	k__Bacteria(100);p__Proteobacteria(100);c__Deltaproteobacteria(100);o__Desulfovibrionales(100);f__Desulfovibrionaceae(95);g__Desulfovibrio(94);unclassified(93);	CCGCCTGGGGAGTACGGTCGCAAGGCTGAAACTCAAAGAAATTGACGGGGGCCCGCACAAGCGGTGGAGTATGTGGTTTAATTCGATGCAACGCGAAGAACCTTACCCAGGCTTGACATCCTGCGAATGCCCAAGAAATTAGGCAGTGCCCTTCGGGGAATGCAGTGACAGGTGCTGCATGGCT
Otu0073	4	14	5	4	2	6	9	57	0	0	0	0	-	0	0	0	0	0	0	0	101	0	k__Bacteria(100);p__Bacteroidetes(100);c__Flavobacteria(100);o__Flavobacteriales(100);f__Flavobacteriaceae(100);g__Lutimonas(96);unclassified(96);	CCACCTGGGGAGTACGATCGCAAGATTGAAACTCAAAGGAATTGACGGGGGCCCGCACAAGCGGTGGAGCATGTGGTTTAATTCGATGATACGCGAGGAACCTTACCAGGGCTTAAATGTAGAGTGCATGATCTAGAGATAGACTTTCTTCGGACTCTCTACAAGGTGCTGCATGGTT
Otu0082	4	1	0	10	13	8	8	5	3	1	7	7	-	1	16	6	1	8	2	1	100	2	k__Bacteria(100);p__Proteobacteria(100);c__Gammaproteobacteria(100);o__Oceanospirillales(97);f__Endozoicimonaceae(97);g__Endozoicimonas(97);unclassified(97);	CCGCCTGGGGAGTACGGCCGCAAGGTTAAAACTCAAATGAATTGACGGGGGCCCGCACAAGCGGTGGAGCATGTGGTTTAATTCGAAGCAACGCGAAGAACCTTACCTGGCCTTGACATCCTGCGAATCTTTTTGGAGACAAGAGAGTGCCTTCGGGAACGCAGAGACAGGTGCTGCATGGCT
Otu0105	0	1	0	0	0	0	0	0	0	0	0	14	-	57	14	4	4	6	0	0	100	0	k__Bacteria(100);p__Proteobacteria(100);c__Alphaproteobacteria(100);o__Rhodobacterales(96);f__Hyphomonadaceae(73);g__Maricaulis(54);s__Maricaulisvirginensi(53);	CCGCCTGGGGAGTACGGCCGCAAGGTTAAAACTCAAAGGAATTGACGGGGGCCCGCACAAGCGGTGGAGCATGTGGTTTAATTCGAAGCAACGCGCAGAACCTTACCATCCCTTGACATCCTCAACGCGATTTCCGGAGACGGATTTCTTCAGTTCGGCTGGTTGAGTGACAGGTGCTGCATGGCT
Otu0098	1	0	0	3	0	0	0	0	0	0	0	80	-	2	10	0	0	3	0	0	99	0	k__Bacteria(100);p__Bacteroidetes(100);c__Flavobacteria(100);o__Flavobacteriales(100);f__Flavobacteriaceae(100);g__Cellulophaga(79);s__Cellulophagaalgicol(79);	CCACCTGGGGAGTACGTTCGCAAGAATGAAACTCAAAGGAATTGACGGGGGCCCGCACAAGCGGTGGAGCATGTGGTTTAATTCGATGATACGCGAGGAACCTTACCAGGGCTTAAATGTGGAATGACAGGTTTAGAGATAGACTTTTCTTCGGACATTTCACAAGGTGCTGCATGGTT
Otu0103	0	0	1	11	0	0	0	84	0	0	0	0	-	0	0	0	0	0	0	0	96	0	k__Bacteria(100);p__Firmicutes(100);c__Clostridia(100);o__Clostridiales(100);f__Peptostreptococcaceae(98);g__Peptostreptococcus(98);s__Peptostreptococcusanaerobiu(98);	CCGCCTGGGGAGTACGCACGCAAGTGTGAAACTCAAAGGAATTGACGGGGACCCGCACAAGTAGCGGAGCATGTGGTTTAATTCGAAGCAACGCGAAGAACCTTACCAAATCTTGACATCCTAATGACCGATTCTTAATCGAATCTTCTCTTCGGAGCATTAGTGACAGGTGGTGCATGGTT
Otu0106	0	0	0	0	0	1	0	7	0	3	85	0	-	0	0	0	0	2	1	2	96	5	k__Bacteria(100);p__Proteobacteria(100);c__Epsilonproteobacteria(100);o__Campylobacterales(100);f__Campylobacteraceae(100);g__Arcobacter(100);unclassified(98);	CCGCCTGGGGAGTACGGTCGCAAGATTAAAACTCAAAGGAATAGACGGGGACCCGCACAAGCGGTGGAGCATGTGGTTTAATTCGACGATACGCGAAGAACCTTACCTGGACTTGACATAGTAAGAATATTTAAGAGATTAGATAGTGTCTGCTTGCAGAAACTTGCATACAGGTGCTGCACGGCT
Otu0034	4	17	8	2	2	0	0	5	0	9	2	3	-	17	22	3	6	1	1	10	93	19	k__Bacteria(100);p__Proteobacteria(100);c__Gammaproteobacteria(100);o__Alteromonadales(100);f__Alteromonadaceae(100);g__Alteromonas(96);s__Alteromonasgenovensi(95);	CCGCCTGGGGAGTACGGCCGCAAGGTTAAAACTCAAATGAATTGACGGGGGCCCGCACAAGCGGTGGAGCATGTGGTTTAATTCGATGCAACGCGAAGAACCTTACCTACACTTGACATGCAGAGAACTTTCCAGAGATGGATTGGTGCCTTCGGGAACTCTGACACAGGTGCTGCATGGCT
Otu0074	0	4	3	0	0	0	5	0	12	0	7	19	-	0	0	0	1	31	6	0	88	0	k__Bacteria(100);p__Tenericutes(100);c__Mollicutes(100);o__Entomoplasmatales(100);f__Entomoplasmataceae(100);g__Mesoplasma(100);s__Mesoplasmafloru(100);	CCGCCTGAGTAGTATGCTCGCAAGAGTTAAACTCAAAGGAATTGACGGGGACCCGCACAAGCGGTGGAGCATGTGGTTTAATTCGAAGCAACGCGAAGAACCTTACCAGGGCTTGACATACAGTGCAAAACTATAGAGATATAGCAGAGGTTAACATTGATACAGGTGGTGCATGGTT
Otu0037	47	3	7	0	2	1	2	9	1	133	1	2	-	1	11	0	0	0	0	115	87	248	k__Bacteria(100);p__Bacteroidetes(100);c__Flavobacteria(100);o__Flavobacteriales(100);f__Flavobacteriaceae(100);g__Lutimonas(100);unclassified(100);	CCACCTGGGGAGTACGTTCGCAAGAATGAAACTCAAAGGAATTGACGGGGGCCCGCACAAGCGGTGGAGCATGTGGTTTAATTCGATGATACGCGAGGAACCTTACCAGGGCTTAAATGTAAGTTGCATGATTTAGAGATAGATCTTTCTTCGGACTACTTACAAGGTGCTGCATGGTT
Otu0150	0	0	0	0	0	0	0	0	0	0	67	0	-	0	0	12	0	0	0	0	79	0	k__Bacteria(100);p__Proteobacteria(100);c__Gammaproteobacteria(100);o__Enterobacteriales(100);f__Enterobacteriaceae(100);g__Erwinia(99);s__Escherichiahermanni(99);	CCGCCTGGGGACTACGGCCGCAAGGCTAAAACTCAAAGGAATTGACGGGGACCCGCACAAGCGGTGGAGCATGTGGTTTAATTCGAGGCAACGCGAAGAACCTTACCTGGTCTTGACATCCACAGAACTTTGCAGAGATGCATAGGTGCCTTTTAGGAACTGTGAGACAGGTGCTGCACGGCT
Otu0155	0	0	0	0	0	0	0	0	0	0	73	0	-	0	5	0	0	1	0	0	79	0	k__Bacteria(100);p__OP8(100);c__OP8_2(100);unclassified(100);unclassified(100);unclassified(100);unclassified(100);	CCGCCTGGGGAGTACGGTCGCAAGGCTGAAACTCAAAGGAATTGACGGGGACCCGCACAAGCAGTGGAGCATGTGGTTTAATTCGATGCAACGCGAAGAACCTTACCTGGGCTTGAACTGCTGGTATTAGCTGCCTGAAAGGGTTAGTGATCCTCCTTTGGAGGAACCAGTAGAGGTGCTGCATGGCT
Otu0040	6	2	1	9	24	3	0	0	0	0	0	0	-	0	33	0	0	0	0	0	78	0	k__Bacteria(100);p__Proteobacteria(100);c__Alphaproteobacteria(100);o__Kiloniellales(99);f__Kiloniellaceae(99);unclassified(98);unclassified(98);	CCGCCTGGGGAGTACGGTCGCAAGATTAAAACTCAAAGGAATTGACGGGGGCCCGCACAAGCGGTGGAGCATGTGGTTTAATTCGAAGCAACGCGAAGAACCTTACCAATTCTTGACATACTCGTCGCGGATACCAGAGATGGTTTCCTTCAGTTCGGCTGGACGATGTACAGGTGCTGCATGGCT
Otu0137	0	0	0	0	0	0	0	0	0	0	1	5	-	16	8	46	0	1	0	0	77	0	k__Bacteria(100);p__Bacteroidetes(100);c__Sphingobacteria(100);o__Sphingobacteriales(100);f__Flammeovirgaceae(100);g__Fulvivirga(100);unclassified(100);	CCACCTGGGGAGTACGCTCGCAAGAGTGAAACTCAAAGGAATTGACGGGGGTCCGCACAAGCGGTGGAGCATGTGGTTTAATTCGATGATACGCGAGGAACCTTACCTGGGCTAGAATGTGAGCGCTAGATTCAGAGATGGATCGTTCTTCGGACGTGAAACAAGGTGCTGCATGGCT
Otu0143	0	0	0	0	0	0	0	0	0	0	54	0	-	0	0	15	7	1	0	0	77	0	k__Bacteria(100);p__Proteobacteria(100);c__Alphaproteobacteria(100);o__Rickettsiales(100);f__Anaplasmataceae(100);g__Ehrlichia(100);s__Ehrlichiacani(100);	CCGCCTGGGAAGTACGATCGCAAGATTGAAACTCAAAGGAATTGACGGGGACCCGCACAAGCGGTGGAACATGTGGTTTAATTCGATGCTACGCGAAAAACCTTACCAAGCTTTGACATGGTAGTCATACGGCTAAGAAATTAGCTGGTCAGTTCGGCTGGACTATCACAGATGTTGCATGGCT
Otu0156	0	0	0	0	0	0	0	0	0	0	62	0	-	0	0	0	15	0	0	0	77	0	k__Bacteria(100);p__Proteobacteria(100);c__Gammaproteobacteria(100);o__Pasteurellales(98);f__Pasteurellaceae(98);g__Haemophilus(98);s__Haemophilusducrey(98);	CCGCCTGGGGACTACGGCCGCAAGGTTAAAACTCAAAGGAATTGACGGGGACCCGCACAAGCGGTGGAGCATGTGGTTTAATTCGATGCAACGCGAAGAACCTTACCTGCCCTTGACATCCATAGAAGATCTGAGAGATTAGATTGTGCCTTCGGGAACTATGAGACAGGTGCTGCATGGCT
Otu0128	0	0	0	0	0	0	0	0	0	0	7	21	-	16	19	1	8	3	1	0	76	0	k__Bacteria(100);p__Proteobacteria(100);c__Alphaproteobacteria(100);o__Rhizobiales(100);f__Rhodobiaceae(100);g__Rhodobium(100);s__Rhodobiumorienti(100);	CCGCCTGGGGAGTACGGTCGCAAGATTAAAACTCAAAGGAATTGACGGGGGCCCGCACAAGCGGTGGAGCATGTGGTTTAATTCGAAGCAACGCGCAGAACCTTACCAGCTCTTGACATTTCGATCGCGGTTACCGGAGACGGTTTCCTTCAGTTCGGCTGGATCGAGGACAGGTGCTGCATGGCT
Otu0139	0	0	0	0	0	0	0	0	0	0	3	25	-	18	14	4	2	9	0	0	75	0	k__Bacteria(100);p__Proteobacteria(100);c__Alphaproteobacteria(100);o__Rhodospirillales(99);f__Rhodospirillaceae(99);g__Inquilinus(99);unclassified(99);	CCGCCTGGGGAGTACGGTCGCAAGATTAAAACTCAAAGGAATTGACGGGGGCCCGCACAAGCGGTGGAGCATGTGGTTTAATTCGAAGCAACGCGCAGAACCTTACCAGCCCTTGACATGCCCGTTTTGGTTACCGGAGACGGTATCCTTCAGTTCGGCTGGACGGGACACAGGTGCTGCATGGCT
Otu0152	0	0	0	0	0	0	0	0	0	0	11	56	-	1	5	1	0	1	0	0	75	0	k__Bacteria(100);p__Proteobacteria(100);c__Alphaproteobacteria(100);o__Rhodospirillales(100);f__Rhodospirillaceae(100);g__Phaeospirillum(100);s__Phaeospirillumfulvu(100);	CCGCCTGGGGAGTACGGCCGCAAGGTTAAAACTCAAAGGAATTGACGGGGGCCCGCACAAGCGGTGGAGCATGTGGTTTAATTCGAAGCAACGCGCAGAACCTTACCAGCCCTTGACATGGGAAGTATGGACCTTGGAGACGGGGTTCTTCAGTTCGGCTGGCTTCCGCACAGGTGCTGCATGGCT
Otu0121	0	0	1	0	1	0	2	0	0	0	2	37	-	12	7	5	2	3	0	0	72	0	k__Bacteria(100);p__Proteobacteria(100);c__Gammaproteobacteria(100);o__Chromatiales(100);f__Chromatiaceae(83);g__Marichromatium(59);unclassified(59);	CCGCCTGGGGAGTACGGCCGCAAGGTTGAAACTCAAAGGAATTGACGGGGGCCCGCACAAGCGGTGGAGCATGTGGTTTAATTCGATGCAACGCGAAGAACCTTACCAGCCCTTGACATCCTCGGAACTTTGTAGAGATACATTGGTGCCTTCGGGAATCGAGTGACAGGTGCTGCATGGCT
Otu0080	7	1	1	0	7	0	4	2	0	1	1	4	-	17	17	5	0	5	0	0	71	1	k__Bacteria(100);p__Proteobacteria(100);c__Gammaproteobacteria(100);o__Oceanospirillales(100);f__OM60(99);g__Congregibacter(99);unclassified(98);	CCGCCTGGGGAGTACGGCCGCAAGGTTAAAACTCAAATGAATTGACGGGGGCCCGCACAAGCGGTGGAGCATGTGGTTTAATTCGATGCAACGCGAAGAACCTTACCAGGCCTTGACATCCTTGGAATCCTGTAGAGATACGGGAGTGCCTTCGGGAATCAAGTGACAGGTGCTGCATGGCT
Otu0085	4	1	2	5	2	2	6	1	2	3	1	1	-	14	11	6	7	5	1	3	71	6	k__Bacteria(100);p__Bacteroidetes(100);c__Flavobacteria(100);o__Flavobacteriales(100);f__Flavobacteriaceae(100);g__Sediminicola(55);unclassified(53);	CCACCTGGGGAGTACGTTCGCAAGAATGAAACTCAAAGGAATTGACGGGGGCCCGCACAAGCGGTGGAGCATGTGGTTTAATTCGATGATACGCGAGGAACCTTACCAGGGCTTAAATGTAGTCTGACAGCTTTAGAGATAGAGTTTTCTTCGGACAGATTACAAGGTGCTGCATGGTT
Otu0092	1	0	0	0	0	0	0	0	0	0	3	7	-	6	37	11	2	2	2	1	71	1	k__Bacteria(100);p__Proteobacteria(100);c__Alphaproteobacteria(100);o__Rhizobiales(100);f__Rhodobacteraceae(100);unclassified(52);unclassified(52);	CCGCCTGGGGAGTACGGTCGCAAGATTAAAACTCAAAGGAATTGACGGGGGCCCGCACAAGCGGTGGAGCATGTGGTTTAATTCGAAGCAACGCGCAGAACCTTACCAGCCCTTGACATTTGGTGTTACATCGGGAGACCGATGGTTCCCTTCGGGGACGCCAGGACAGGTGCTGCATGGCT
Otu0145	0	0	0	6	0	0	0	63	0	0	0	0	-	0	2	0	0	0	0	0	71	0	k__Bacteria(100);p__Proteobacteria(100);c__Gammaproteobacteria(100);o__Alteromonadales(100);f__Shewanellaceae(100);g__Shewanella(100);s__Shewanelladenitrifican(100);	CCGCCTGGGGAGTACGGCCGCAAGGTTAAAACTCAAATGAATTGACGGGGGCCCGCACAAGCGGTGGAGCATGTGGTTTAATTCGATGCAACGCGAAGAACCTTACCATCCCTTGACATCCACGGAAGCCAGCAGAGATGCAGGTGTGCCTTCGGGAACCGTGAGACAGGTGCTGCATGGCT
Otu0164	0	0	0	0	0	0	0	0	0	0	11	12	-	2	34	5	0	7	0	2	71	2	k__Bacteria(100);p__Proteobacteria(100);c__Gammaproteobacteria(100);o__Alteromonadales(82);f__Idiomarinaceae(82);g__Pseudidiomarina(82);s__Pseudidiomarinahomiensi(82);	CCGCCTGGGGAGTACGGCCGCAAGGTTAAAACTCAAAGGAATTGACGGGGGCCCGCACAAGCGGTGGAGCATGTGGTTTAATTCGATGCAACGCGAAGAACCTTACCAGCCCTTGACATCCAGTGAACTTTCCAGAGATGGATTGGTGCCTTCGGGAACACTGTGACAGGTGCTGCATGGCT
Otu0178	0	0	0	0	0	0	0	0	0	0	0	0	-	69	1	0	0	0	0	0	70	0	k__Bacteria(100);p__Proteobacteria(100);c__Alphaproteobacteria(100);o__Rhizobiales(100);f__Bradyrhizobiaceae(100);g__Bosea(100);s__Afipiagenosp.(100);	CCGCCTGGGGAGTACGGTCGCAAGGCTGAAACTCAAAGGAATTGACGGGGGCCCGCACAAGCGGTGGAGCATGTGGTTTAATTCGAAGCAACGCGCAGAACCTTACCTGGGCTTGAACTGCAACTGCAAGCGGCAGAGATGTCGTGTTTCCTTAGGGAACGGTTGTAGAGGTGCTGCATGGCT
Otu0173	0	0	0	0	0	0	0	0	0	0	9	37	-	19	1	0	0	0	3	0	69	0	k__Bacteria(100);p__Bacteroidetes(100);c__Sphingobacteria(100);o__Sphingobacteriales(100);f__Flammeovirgaceae(100);unclassified(71);unclassified(71);	CCACCTGGGGAGTACGCTCGCAAGAGTGAAACTCAAAGGAATTGACGGGGGTCCGCACAAGCGGTGGAGCATGTGGTTTAATTCGATGATACGCGAGGAACCTTACCTGGGCTAGAATGTGATCGGCGTCTCGGGAGACCGGGATTTCTTCGGACGTGAAACAAGGTGCTGCATGGCT
Otu0097	3	1	1	5	5	3	1	12	0	1	0	0	-	30	2	2	0	0	2	0	67	1	k__Bacteria(100);p__Proteobacteria(100);c__Gammaproteobacteria(100);o__Alteromonadales(100);f__Colwelliaceae(98);g__Thalassomonas(98);unclassified(98);	CCGCCTGGGGAGTACGGCCGCAAGGTTAAAACTCAAATGAATTGACGGGGGCCCGCACAAGCGGTGGAGCATGTGGTTTAATTCGATGCAACGCGAAGAACCTTACCATCCCTTGACATCCACAGAAGTTACTAGAGATAGTTTCGTGCCTTCGGGAACTGTGAGACAGGTGCTGCATGGCT
Otu0160	3	5	0	0	1	0	0	1	0	0	0	2	-	1	18	31	0	0	0	1	62	1	k__Bacteria(100);p__Proteobacteria(100);c__Gammaproteobacteria(100);o__Oceanospirillales(100);f__Endozoicimonaceae(54);g__Endozoicimonas(54);unclassified(54);	CCGCCTGGGGAGTACGGCCGCAAGGTTAAAACTCAAATGAATTGACGGGGGCCCGCACAAGCGGTGGAGCATGTGGTTTAATTCGATGCAACGCGAAGAACCTTACCACCCCTTGACATCCTGCGAACTTTCTAGAGATAGATTGGTGCCTTCGGGAACGCAGTGACAGGTGCTGCATGGCT
Otu0192	0	59	0	0	0	0	0	0	0	0	0	0	-	0	0	0	0	0	0	0	59	0	k__Bacteria(100);p__Bacteroidetes(100);c__Sphingobacteria(100);o__Sphingobacteriales(100);f__Saprospiraceae(100);g__Aureispira(100);unclassified(100);	CCACCTGGGGAGTACGTTCGCAAGAATGAAACTCAAAGGAATTGACGGGGGTCCGCACAAGCGGTGGAGCATGTGGTTTAATTCGATGATACGCGAGGAACCTTACCTGGGCTCGAACGCTACTAGACGTGTTTTGAAAGGAACATTTTCTTCGGAACTGGTAGTGAGGTGCTGCATGGTT
Otu0177	0	0	0	0	0	0	0	0	0	0	0	0	-	0	54	4	0	0	0	0	58	0	k__Bacteria(100);p__Proteobacteria(100);c__Epsilonproteobacteria(100);o__Campylobacterales(100);f__Helicobacteraceae(100);g__Sulfurimonas(100);unclassified(99);	CCGCCTGGGGAGTACGGTCGCAAGATTAAAACTCAAAGGAATAGACGGGGACCCGCACAAGTGGTGGAGCATGTGGTTTAATTCGAAGATACGCGAAGAACCTTACCTGGCCTTGACATTGATAGAATTCTGTAGAGATACGGAAGTGCCTTTCGGGGAACTTGAAAACAGGTGCTGCACGGCT
Otu0146	0	0	0	28	21	0	0	5	1	1	0	0	-	2	0	0	0	0	0	1	57	2	k__Bacteria(100);p__Proteobacteria(100);c__Epsilonproteobacteria(100);o__Campylobacterales(100);f__Campylobacteraceae(100);g__Arcobacter(100);unclassified(70);	CCGCCTGGGGAGTACGGTCGCAAGATTAAAACTCAAAGGAATAGACGGGGACCCGCACAAGCGGTGGAGCATGTGGTTTAATTCGACGATACGCGAAGAACCTTACCTGGACTTGACATAGTAAGAATATTTTAGAGATAGAATAGTGTCTGCTTGCAGAAACTTGCATACAGGTGCTGCACGGCT
Otu0009	1	0	4	5	15	0	1	17	0	0	1	0	-	6	2	2	0	2	0	0	56	0	k__Bacteria(100);p__Proteobacteria(100);c__Gammaproteobacteria(100);o__Vibrionales(99);f__Vibrionaceae(99);g__Vibrio(99);s__Vibriovulnificu(97);	CCGCCTGGGGAGTACGGTCGCAAGATTAAAACTCAAATGAATTGACGGGGGCCCGCACAAGCGGTGGAGCATGTGGTTTAATTCGATGCAACGCGAAGAACCTTACCTACTCTTGACATCCAGAGAATCCTGCGGAGACGCGGGAGTGCCTTCGGGAACTTTGAGACAGGTGCTGCATGGCT
Otu0184	0	0	1	0	0	0	0	0	0	0	3	4	-	21	21	4	0	2	0	0	56	0	k__Bacteria(100);p__Proteobacteria(100);c__Alphaproteobacteria(100);o__Rhizobiales(100);f__Beijerinckiaceae(100);g__Chelatococcus(100);unclassified(100);	CCGCCTGGGGAGTACGGTCGCAAGATTAAAACTCAAAGGAATTGACGGGGGCCCGCACAAGCGGTGGAGCATGTGGTTTAATTCGAAGCAACGCGCAGAACCTTACCAGCCCTTGACATGGAGCGTATGGTCTTTGGAGACAGAGTCCTTCAGTTCGGCTGGCGCTCACACAGGTGCTGCATGGCT
Otu0188	0	0	0	0	0	0	1	0	0	0	0	0	-	2	0	52	0	0	0	0	55	0	k__Bacteria(100);p__Bacteroidetes(100);c__Sphingobacteria(100);o__Sphingobacteriales(100);f__Flammeovirgaceae(97);unclassified(97);unclassified(97);	CCACCTGGGGAGTACGCTCGCAAGAGTGAAACTCAAAGGAATTGACGGGGGTCCGCACAAGCGGTGGAGCATGTGGTTTAATTCGATGATACGCGAGGAACCTTACCTGGGCTCGAATTCATGATGAATTATACAGAAATGTATAAGTCTTCGGACATTATGGAAGGTGCTGCATGGCT
Otu0070	0	0	0	8	0	0	0	0	0	0	0	25	-	8	1	1	5	5	1	0	54	0	k__Bacteria(100);p__Proteobacteria(100);c__Alphaproteobacteria(100);o__Kiloniellales(100);f__Kiloniellaceae(100);g__Kiloniella(100);unclassified(100);	CCGCCTGGGGAGTACGGTCGCAAGATTAAAACTCAAAGGAATTGACGGGGGCCCGCACAAGCGGTGGAGCATGTGGTTTAATTCGAAGCAACGCGCAGAACCTTACCAGCCCTTGACATTTACTGACGGTTTCCAGAGATGGATTCCTTCCTTCGGGACAGTAGGACAGGTGCTGCATGGCT
Otu0158	0	0	0	0	0	0	0	0	0	0	3	21	-	9	10	2	4	4	1	0	54	0	k__Bacteria(100);p__Bacteroidetes(100);c__Sphingobacteria(100);o__Sphingobacteriales(100);f__Flexibacteraceae(100);g__Microscilla(100);s__Microscillamarin(91);	CCACCTGGGGAGTACGACCGCAAGGTTGAAACTCAAAGGAATTGACGGGGGTCCGCACAAGCGGTGGAGCATGTGGTTTAATTCGATGATACGCGAGGAACCTTACCTGGGCTAGAATGCGAGGGAATATAGCAGAAATGTTATAGTCTTCGGACCCGAAGCAAGGTGCTGCATGGCT
Otu0049	3	1	7	1	0	0	10	0	6	71	1	0	-	7	6	6	1	1	0	27	50	98	k__Bacteria(100);p__Actinobacteria(100);c__Actinobacteria(100);o__Acidimicrobiales(100);f__JdFBGBact(86);unclassified(86);unclassified(86);	CCGCCTGGGGAGTACGGCCGCAAGGCTAAAACTCAAAGGAATTGACGGGGGCCCGCACAAGCGGCGGAGCATGTTGCTTAATTCGAGGCAACGCGAAGAACCTTACCTGGGTTTGACATGTACCGAAAAGCCATAGAGATATGGTGTCCTTCGGGGCGGTACACAGGTGGTGCATGGCT
Otu0117	1	0	0	0	0	0	0	0	0	0	3	4	-	9	17	10	1	3	2	1	50	1	k__Bacteria(100);p__Bacteroidetes(100);c__Sphingobacteria(100);o__Sphingobacteriales(100);f__Flammeovirgaceae(100);g__Fulvivirga(100);unclassified(100);	CCACCTGGGGAGTACGCTCGCAAGAGTGAAACTCAAAGGAATTGACGGGGGTCCGCACAAGCGGTGGAGCATGTGGTTTAATTCGATGATACGCGAGGAACCTTACCTGGGCTAGAATGTGAGCGCTATCTCCAGAGATGGAGAGTTCTTCGGACGTGAAACAAGGTGCTGCATGGCT
Otu0109	3	2	6	16	16	0	0	3	0	0	0	0	-	1	0	2	0	0	0	1	49	1	k__Bacteria(100);p__Proteobacteria(100);c__Alphaproteobacteria(100);o__Rhodobacterales(100);f__Rhodobacteraceae(100);g__Marivita(100);unclassified(100);	CCGCCTGGGGAGTACGGTCGCAAGATTAAAACTCAAAGGAATTGACGGGGGCCCGCACAAGCGGTGGAGCATGTGGTTTAATTCGAAGCAACGCGCAGAACCTTACCAACCCTTGACATTTGTCGCCACCTCCAGAGATGGAGTTTTCCCTTCGGGGACGGCAGGACAGGTGCTGCATGGCT
Otu0157	2	0	0	0	0	0	0	0	0	0	0	0	-	2	13	30	1	1	0	0	49	0	k__Bacteria(100);p__Proteobacteria(100);c__Alphaproteobacteria(100);o__Rhodobacterales(84);f__Rhodobacteraceae(83);g__Thioclava(67);unclassified(67);	CCGCCTGGGGAGTACGGTCGCAAGATTAAAACTCAAAGGAATTGACGGGGGCCCGCACAAGCGGTGGAGCATGTGGTTTAATTCGAAGCAACGCGCAGAACCTTACCAACCCTTGACATCCCTATCGCGGTTTCCAGAGATGGATTCCTTCAGTTCGGCTGGATAGGTGACAGGTGCTGCATGGCT
Otu0094	0	0	0	1	0	0	0	0	0	0	0	43	-	2	2	0	0	0	0	0	48	0	k__Bacteria(100);p__Proteobacteria(100);c__Alphaproteobacteria(100);o__Rhizobiales(100);f__Aurantimonadaceae(100);g__Fulvimarina(100);s__Fulvimarinapelag(100);	CCGCCTGGGGAGTACGGTCGCAAGATTAAAACTCAAAGGAATTGACGGGGGCCCGCACAAGCGGTGGAGCATGTGGTTTAATTCGAAGCAACGCGCAGAACCTTACCAGCTCTTGACATTCACTGACGGTTTCTGGAGACAGATTCCTCCCTTCGGGGCAGTGGGACAGGTGCTGCATGGCT
Otu0113	0	0	10	0	3	2	1	1	0	15	0	0	-	3	27	0	1	0	0	1	48	16	k__Bacteria(100);p__Proteobacteria(100);c__Gammaproteobacteria(100);o__Alteromonadales(100);f__Alteromonadaceae(100);g__Alteromonas(100);s__Alteromonasmarin(100);	CCGCCTGGGGAGTACGGCCGCAAGGTTAAAACTCAAATGAATTGACGGGGGCCCGCACAAGCGGTGGAGCATGTGGTTTAATTCGATGCAACGCGAAGAACCTTACCTACACTTGACATGCTGAGAAGTTACTAGAGATAGTTTCGTGCCTTCGGGAACTCAGACACAGGTGCTGCATGGCT
Otu0206	0	0	0	0	0	0	0	0	0	0	4	26	-	11	3	0	0	4	0	0	48	0	k__Bacteria(100);p__Proteobacteria(67);c__Deltaproteobacteria(67);o__Myxococcales(65);f__Myxococcaceae(65);g__Anaeromyxobacter(65);s__Anaeromyxobactersp.Fw109-(65);	CCGCCTGGGGACTACGGCCGCAAGGCTAAAACTCAAAGGAATTGACGGGGGCCCGCACAAGCGGTGGAGTATGTGGTTTAATTCGACGCAACGCGCAGAACCTTACCCGGTCTTGACATCGAGGGAAAGCCCGTAGAAATACGGACCCCCACCTTCGGGTGGCCCAAAGACAGGTGCTGCATGGCT
Otu0087	0	1	0	0	2	1	1	0	0	3	1	1	-	4	20	11	1	2	1	4	46	7	k__Bacteria(100);p__Proteobacteria(100);c__Gammaproteobacteria(100);o__Alteromonadales(89);f__Alteromonadaceae(64);g__Aestuariibacter(64);unclassified(64);	CCGCCTGGGGAGTACGGCCGCAAGGTTAAAACTCAAATGAATTGACGGGGGCCCGCACAAGCGGTGGAGCATGTGGTTTAATTCGATGCAACGCGAAGAACCTTACCTACACTTGACATCCAGAGAACTTACCAGAGATGGTTTGGTGCCTTCGGGAACTCTGAGACAGGTGCTGCATGGCT
Otu0084	6	0	5	18	7	5	2	1	0	0	0	0	-	1	0	0	0	0	0	2	45	2	k__Bacteria(100);p__Proteobacteria(100);c__Gammaproteobacteria(100);o__Oceanospirillales(99);f__Oceanospirillaceae(98);g__Neptunomonas(89);unclassified(89);	CCGCCTGGGGAGTACGGTCGCAAGATTAAAACTCAAATGAATTGACGGGGGCCCGCACAAGCGGTGGAGCATGTGGTTTAATTCGAAGCAACGCGAAGAACCTTACCAACTCTTGACATCCAGAGAACTCGCTAGAGATAGCTTGGTGCCTTCGGGAACTCTGAGACAGGTGCTGCATGGCT
Otu0225	0	0	0	0	0	0	0	0	0	0	10	23	-	8	3	0	0	0	0	0	44	0	k__Bacteria(100);p__Proteobacteria(100);c__Alphaproteobacteria(100);o__Rhizobiales(100);f__Rhizobiaceae(100);g__Ensifer(100);s__Sinorhizobiumsahel(98);	CCGCCTGGGGAGTACGGCCGCAAGGTTAAAACTCAAAGGAATTGACGGGGGCCCGCACAAGCGGTGGAGCATGTGGTTTAATTCGAAGCAACGCGCAGAACCTTACCAGCCCTTGACATCCCGGTCGCGGTCCTTGGAGACGAGGACTTTCAGTTCGGCTGGACCGGAGACAGGTGCTGCATGGCT
Otu0198	0	0	0	0	0	0	0	0	0	0	4	10	-	5	19	1	1	3	0	0	43	0	k__Bacteria(100);p__Proteobacteria(100);c__Alphaproteobacteria(100);o__Rhodobacterales(68);f__Rhodobacteraceae(68);g__Rhodobaca(68);unclassified(68);	CCGCCTGGGGAGTACGGTCGCAAGATTAAAACTCAAAGGAATTGACGGGGGCCCGCACAAGCGGTGGAGCATGTGGTTTAATTCGAAGCAACGCGCAGAACCTTACCAGCCCTTGACATGGGGGTCGCGGGTGCCGGAGACGGTACTCATCAGTTCGGCTGGACCCCACACAGGTGCTGCATGGCT
Otu0237	0	0	0	0	0	0	0	0	0	0	0	0	-	0	38	4	0	0	0	0	42	0	k__Bacteria(100);p__Bacteroidetes(100);c__Bacteroidia(100);o__Bacteroidales(100);f__Prevotellaceae(100);g__Prevotella(100);s__Prevotellamultiformi(100);	CCACCTGGGGAGTACGTCGGCAACGGTGAAACTCAAAGGAATTGACGGGGGCCCGCACAAGCGGAGGAACATGTGGTTTAATTCGATGATACGCGAGGAACCTTACCTGGGCTTAAATGTAGGACGACCGTACCCGAAAGGGTACTTTCTTCGGACGGCTTACAAGGTGCTGCATGGTT
Otu0127	0	0	1	6	11	8	0	13	0	10	0	1	-	0	0	1	0	0	0	3	41	13	k__Bacteria(100);p__Proteobacteria(100);c__Gammaproteobacteria(100);o__Vibrionales(100);f__Vibrionaceae(100);g__Vibrio(100);s__VibrionalesbacteriumSWAT-(52);	CCGCCTGGGGAGTACGGTCGCAAGATTAAAACTCAAATGAATTGACGGGGGCCCGCACAAGCGGTGGAGCATGTGGTTTAATTCGATGCAACGCGAAGAACCTTACCTACTCTTGACATCCAGAGAAGCCAGCGGAGACGCAGGTGTGCCTTCGGGAACTCTGAGACAGGTGCTGCATGGCT
Otu0185	0	0	1	22	1	0	1	12	1	1	0	1	-	0	1	1	0	0	0	0	41	1	k__Bacteria(100);p__Bacteroidetes(100);c__Flavobacteria(100);o__Flavobacteriales(100);f__Cryomorphaceae(100);unclassified(100);unclassified(100);	CCACCTGGGGAGTACGATCGCAAGGTTGAAACTCAAAGGAATTGACGGGGGCCCGCACAAGCGGTGGAGCATGTGGTTTAATTCGATGATACGCGAGGAACCTTACCAGGGCTTAAATGTAGAATGACCGGTCTGGAAACAGACCTTTCTTCGGACAATTTACAAGGTGCTGCATGGCT
Otu0071	0	0	2	7	31	0	0	0	0	0	0	0	-	0	0	0	0	0	0	0	40	0	k__Bacteria(100);p__Proteobacteria(100);c__Epsilonproteobacteria(100);o__Campylobacterales(100);f__Campylobacteraceae(100);g__Arcobacter(100);s__Arcobactercryaerophilu(100);	CCGCCTGGGGAGTACGGTCGCAAGATTAAAACTCAAAGGAATAGACGGGGACCCGCACAAGCGGTGGAGCATGTGGTTTAATTCGACGATACGCGAAGAACCTTACCTGGGCTTGACATAGTAAGAACTTTTAAGAGATTAGAAGGTGTCTGCTTGCAGAAACTTATATACAGGTGCTGCACGGCT
Otu0119	0	0	0	0	1	1	0	1	1	6	3	2	-	15	4	2	3	5	1	0	39	6	k__Bacteria(100);p__Proteobacteria(100);c__Alphaproteobacteria(100);o__Sphingomonadales(100);f__Erythrobacteraceae(100);g__Erythrobacter(96);s__Erythrobactercitreu(90);	CCGCCTGGGGAGTACGGTCGCAAGATTAAAACTCAAAGGAATTGACGGGGGCCTGCACAAGCGGTGGAGCATGTGGTTTAATTCGAAGCAACGCGCAGAACCTTACCAGCCTTTGACATCCTAGGACGGTTTCTGGAGACAGATTCCTTCCCTTCGGGGACCTAGTGACAGGTGCTGCATGGCT
Otu0200	0	0	0	0	3	2	0	0	0	0	4	0	-	10	6	14	0	0	0	1	39	1	k__Bacteria(100);p__Proteobacteria(100);c__Gammaproteobacteria(100);o__Alteromonadales(99);f__Alteromonadaceae(99);g__Alteromonas(99);s__Alteromonasgenovensi(99);	CCGCCTGGGGAGTACGGCCGCAAGGTTAAAACTCAAATGAATTGACGGGGGCCCGCACAAGCGGTGGAGCATGTGGTTTAATTCGATGCAACGCGAAGAACCTTACCTACACTTGACATGCAGAGAAGTTAGCAGAGATGCTTTCGTGCCTTCGGGAACTCTGACACAGGTGCTGCATGGCT
Otu0209	0	0	0	0	0	0	0	0	0	0	12	4	-	7	8	4	1	3	0	0	39	0	k__Bacteria(100);p__Proteobacteria(100);c__Alphaproteobacteria(100);o__Rhodospirillales(100);f__Rhodospirillaceae(100);g__Tistrella(100);unclassified(100);	CCGCCTGGGGAGTACGGCCGCAAGGTTAAAACTCAAAGGAATTGACGGGGGCCCGCACAAGCGGTGGAGCATGTGGTTTAATTCGAAGCAACGCGCAGAACCTTACCAGCCCTTGACATGGACACAGCCGGTAGCGGAGACGCTACCTTCGGTTCGGCCGGGTGTCGCACAGGTGCTGCATGGCT
Otu0212	0	0	0	0	0	0	0	1	0	0	5	12	-	0	10	4	1	3	3	1	39	1	k__Bacteria(100);p__Proteobacteria(100);c__Alphaproteobacteria(100);o__Rhizobiales(100);f__Rhodobacteraceae(100);g__Labrenzia(79);s__Labrenziaaggregat(62);	CCGCCTGGGGAGTACGGTCGCAAGATTAAAACTCAAAGGAATTGACGGGGGCCCGCACAAGCGGTGGAGCATGTGGTTTAATTCGAAGCAACGCGCAGAACCTTACCAGCCCTTGACATTTGGTGCTACATCCAGAGATGGATGGTTCCCTTCGGGGACGCCAGGACAGGTGCTGCATGGCT
Otu0227	0	0	0	0	0	0	0	0	0	0	9	3	-	14	8	0	0	5	0	0	39	0	k__Bacteria(100);p__Proteobacteria(100);c__Deltaproteobacteria(100);o__Desulfovibrionales(100);f__Desulfovibrionaceae(83);g__Desulfovibrio(83);s__Desulfovibriocaverna(79);	CCGCCTGGGGAGTACGGTCGCAAGGCTGAAACTCAAAGAAATTGACGGGGGCCCGCACAAGCGGTGGAGTATGTGGTTTAATTCGATGCAACGCGAAGAACCTTACCTGGGTTTGACATCCTTCGAATTCTCTAGAGATAGGGAAGTGCCCTTCGGGGAGCGGAGTGACAGGTGCTGCATGGCT
Otu0189	0	0	1	0	0	0	0	0	1	0	3	11	-	7	7	5	0	2	0	0	37	0	k__Bacteria(100);p__Proteobacteria(100);c__Alphaproteobacteria(100);o__Rhizobiales(87);f__Phyllobacteriaceae(87);unclassified;unclassified;	CCGCCTGGGGAGTACGGTCGCAAGATTAAAACTCAAAGGAATTGACGGGGGCCCGCACAAGCGGTGGAGCATGTGGTTTAATTCGAAGCAACGCGCAGAACCTTACCAGCCCTTGACATCCCGATCGCGGTTTCCAGAGATGGATTCCTTCAGTTAGGCTGGATCGGTGACAGGTGCTGCATGGCT
Otu0217	0	0	0	0	0	0	0	0	0	0	1	13	-	13	5	2	2	0	1	0	37	0	k__Bacteria(100);p__Proteobacteria(100);c__Alphaproteobacteria(100);o__Kordiimonadales(96);f__Kordiimonadaceae(96);g__Kordiimonas(96);unclassified(96);	CCGCCTGGGGAGTACGGTCGCAAGATTAAAACTCAAAGGAATTGACGGGGGCCCGCACAAGCGGTGGAGCATGTGGTTTAATTCGAAGCAACGCGCAGAACCTTACCAGCCCTTGACTTCCTGGTCGCGATTTCCGGAGACGGATTTCTTCAGTTCGGCTGGACCAGTGACAGGTGCTGCATGGCT
Otu0253	0	0	0	0	0	0	0	0	0	0	12	8	-	1	5	3	2	3	3	0	37	0	k__Bacteria(100);p__Proteobacteria(100);c__Gammaproteobacteria(100);o__Thiotrichales(95);f__Piscirickettsiaceae(95);g__Methylophaga(95);s__Methylophagamarin(95);	CCGCCTGGGGAGTACGGTCGCAAGACTAAAACTCAAATGAATTGACGGGGGCCCGCACAAGCGGTGGAGCATGTGGTTTAATTCGATGCAACGCGAAGAACCTTACCTGGCCTTGACATGCACGGAACTTTCCAGAGATGGATTGGTGCCTTCGGGAACCGTGACACAGGTGCTGCATGGCT
Otu0083	0	0	0	0	0	0	0	0	0	60	3	5	-	16	5	7	0	0	0	22	36	82	k__Bacteria(100);p__Proteobacteria(100);c__Gammaproteobacteria(100);o__Oceanospirillales(100);f__HTCC2089(100);unclassified(100);unclassified(100);	CCGCCTGGGGAGTACGGCCGCAAGGTTAAAACTCAAATGAATTGACGGGGGCCCGCACAAGCGGTGGAGCATGTTGTTTAATTCGATGCAACGCGAAGAACCTTACCACCCCTTGACATACTCGGAACTTTCTAGAGATAGATTGGTGCCTTCGGGAACCGAGATACAGGTGCTGCATGGCT
Otu0190	0	0	0	1	0	0	0	19	0	0	14	0	-	0	2	0	0	0	0	0	36	0	k__Bacteria(100);p__Firmicutes(99);c__Clostridia(99);o__Clostridiales(99);f__ClostridialesFamilyXIII.IncertaeSedis(99);g__Eubacterium(99);s__Eubacteriumminutu(99);	CCGCCTGGGGAGTACGCACGCAAGTGTGAAACTCAAAGGAATTGACGGGGACCCGCACAAGCAGCGGAGCATGTGGTTTAATTCGAAGCAACGCGAAGAACCTTACCAAGTCTTGACATCCTCATGACCATCATTTAACCATGATTTCCCTTCGGGGTATGAGTGACAGGTGGTGCATGGTT
Otu0234	0	0	0	0	0	0	0	0	0	0	1	21	-	12	2	0	0	0	0	0	36	0	k__Bacteria(100);p__Proteobacteria(100);c__Alphaproteobacteria(100);o__Rhodobacterales(100);f__Hyphomonadaceae(100);g__Maricaulis(89);s__Maricaulisvirginensi(89);	CCGCCTGGGGAGTACGGCCGCAAGGTTAAAACTCAAAGAAATTGACGGGGGCCCGCACAAGCGGTGGAGCATGTGGTTTAATTCGAAGCAACGCGAAGAACCTTACCTGCGCTTGACATCCCTATCGCGATTTCCGGAGACGGATTTCTTCAGTTCGGCTGGATAGGTGACAGGTGCTGCATGGCT
Otu0269	0	0	0	0	0	0	0	0	0	0	32	3	-	0	1	0	0	0	0	0	36	0	k__Bacteria(100);p__Proteobacteria(100);c__Deltaproteobacteria(100);o__Desulfovibrionales(100);f__Desulfovibrionaceae(98);g__Desulfovibrio(98);s__Desulfovibriocaverna(95);	CCGCCTGGGGAGTACGGTCGCAAGGCTGAAACTCAAAGAAATTGACGGGGGCCCGCACAAGCGGTGGAGTATGTGGTTTAATTCGATGCAACGCGAAGAACCTTACCTGGGTTTGACATCCTTGGAATCTTCTGGAGACAGTTGAGTGCCCTTCGGGGAACCAAGTGACAGGTGCTGCATGGCT
Otu0271	0	0	0	0	0	0	0	0	0	0	36	0	-	0	0	0	0	0	0	0	36	0	k__Bacteria(100);p__Acidobacteria(100);c__Sva0725(100);o__Sva0725(100);unclassified(100);unclassified(100);unclassified(100);	CCGCCTGGGGAGTACGGTCGCAAGGCTGAAACTCAAAGGAATTGACGGGGGGCCCGCACAAGTGGTGGAGCATGTGGTTTAATTCGATGCAACGCGCAGAACCTTACCTGGGCTTGAACTGTGGCGGACAACCCTAGAAACAGGGTCTTCTCTTCGGAGACTGCCATAGAGGTGCTGCATGGCT
Otu0062	4	1	2	1	0	0	3	1	6	1	0	0	-	0	1	15	0	0	1	1	35	2	k__Bacteria(100);p__Proteobacteria(100);c__Gammaproteobacteria(100);o__Alteromonadales(100);f__Colwelliaceae(100);g__Colwellia(100);s__Colwelliarossensi(100);	CCGCCTGGGGAGTACGGCCGCAAGGTTAAAACTCAAATGAATTGACGGGGGCCCGCACAAGCGGTGGAGCATGTGGTTTAATTCGATGCAACGCGAAGAACCTTACCAGGACTTGACATCCTACTAAGTTACCAGAGATGGTTTCGTGCCTTCGGGAAAGTAGTGACAGGTGCTGCATGGCT
Otu0219	0	0	0	0	0	0	0	0	0	0	0	0	-	0	28	7	0	0	0	1	35	1	k__Bacteria(100);p__Bacteroidetes(100);c__Bacteroidia(96);o__Bacteroidales(96);f__Marinilabiaceae(96);unclassified(96);unclassified(96);	CCACCTGGGGAGTACGTTGGCAACAATGAAACTCAAAGGAATTGACGGGGGCCCGCACAAGCGGAGGAACATGTGGTTTAATTCGATGATACGCGAGGAACCTTACCTGGGCTTAAATGCAGTTTGACCGGCTTGGAAACGAGCTTTCTCTTCGGAGCAAATTACAAGGTGCTGCATGGTT
Otu0268	0	0	0	0	0	0	0	0	0	0	0	0	-	0	0	35	0	0	0	0	35	0	k__Bacteria(100);p__Proteobacteria(100);c__Alphaproteobacteria(100);o__Rhizobiales(100);f__Methylobacteriaceae(100);g__Methylobacterium(100);s__Methylobacteriumaquaticu(100);	CCGCCTGGGGAGTACGGTCGCAAGGCTGAAACTCAAAGGAATTGACGGGGGCCCGCACAAGCGGTGGAGCATGTGGTTTAATTCGAAGCAACGCGCAGAACCTTACCTGGGCTTGAACTGCAGGAGACTTGGGCAGAGATGTCCTTTCCTCTTCGGAGGCTGCTGTAGAGGTGCTGCATGGCT
Otu0275	0	0	0	0	0	0	0	0	0	0	0	0	-	0	0	35	0	0	0	0	35	0	k__Bacteria(100);p__Proteobacteria(100);c__Deltaproteobacteria(100);o__Desulfovibrionales(100);f__Desulfovibrionaceae(100);g__Lawsonia(100);s__Lawsoniaintracellulari(100);	CCGCCTGGGGAGTACGGCCGCAAGGCTAAAACTCAAAGGAATTGACGGGGACCCGCACAAGCGGTGGAGCATGTGGTTTAATTCGATGCAACGCGAAGAACCTTACCCAGGCTTGACATCCCCGGTACCTCTTTGAAAGGAGAGGGTGCCATCGCAAGATGGAACTGGGAGACAGGTGCTGCATGGCT
Otu0267	0	0	0	10	1	3	0	0	0	0	0	0	-	0	20	0	0	0	0	0	34	0	k__Bacteria(100);p__Proteobacteria(100);c__Alphaproteobacteria(100);o__Rhodobacterales(98);f__Rhodobacteraceae(98);g__Paracoccus(92);s__Paracoccusaminovoran(92);	CCGCCTGGGGAGTACGGTCGCAAGATTAAAACTCAAAGGAATTGACGGGGGCCCGCACAAGCGGTGGAGCATGTGGTTTAATTCGAAGCAACGCGCAGAACCTTACCAACCCTTGACATTCTGTGACAACCCCAGAGATGGGGCTTTCCCTTCGGGGACACAGGGACAGGTGCTGCATGGCT
Otu0132	0	0	0	0	0	0	1	0	0	8	0	4	-	14	3	0	5	6	0	1	33	9	k__Bacteria(100);p__Bacteroidetes(100);c__Flavobacteria(100);o__Flavobacteriales(100);f__Flavobacteriaceae(100);g__Winogradskyella(100);s__Winogradskyellathalassocol(100);	CCACCTGGGGAGTACGTTCGCAAGAATGAAACTCAAAGGAATTGACGGGGGCCCGCACAAGCGGTGGAGCATGTGGTTTAATTCGATGATACGCGAGGAACCTTACCAGGGCTTAAATGTAAGTTGCATTAGCTAGAGATAGCTATTTCTTCGGACTACTTACAAGGTGCTGCATGGTT
Otu0281	0	0	0	0	0	0	0	0	0	0	33	0	-	0	0	0	0	0	0	0	33	0	k__Bacteria(100);p__Spirochaetes(100);c__Spirochaetes(100);o__Spirochaetales(100);f__Spirochaetaceae(100);g__Borrelia(100);s__Borreliaturcic(100);	CCGCCTGGGGAGTATGCCGGCAACGGTGAAACTCAAAGGAATTGACGGGGGCCCGCACAAGCGGTGGAGCATGTGGTTTAATTCGATGATACGCGAGGAACCTTACCAGGGTTTGACATATATAGGACAGCACTAGAGATAGTGTTTTCACTTCGGTGACTTATATACAGGTGCTGCATGGTT
Otu0120	1	5	0	3	1	1	1	0	0	0	0	18	-	0	1	1	0	0	0	0	32	0	k__Bacteria(100);p__Proteobacteria(100);c__Gammaproteobacteria(91);o__Legionellales(85);f__Legionellaceae(85);g__Legionella(85);s__Legionellapneumophil(82);	CCGCCTGGGGAGTACGGTCGCAAGATTAAAACTCAAAGGAATTGACGGGGGCCCGCACAAGCGGTGGAGCATGTGGTTTAATTCGATGCAACGCGAAGAACCTTACCTACCCTTGACATTGACAGAACCCTGTAGAGATACGGGGGTGCCTTCGGGCCTGGAAAACAGGTGCTGCATGGCT
Otu0130	0	0	0	0	0	0	0	0	0	0	0	9	-	1	14	1	0	7	0	0	32	0	k__Bacteria(100);p__Bacteroidetes(100);c__Sphingobacteria(100);o__Sphingobacteriales(100);f__Balneolaceae(100);g__Balneola(100);s__Balneolaalkaliphil(100);	CCACCTGGGGAGTACGTCGGCAACGATGAAACTCAAAGGAATTGACGGGGGCCCGCACAAGCGGTGGAGCATGTGGCTTAATTCGATGCAACGCGAAGAACCTTACCTGGGCTAAATCCACGTCGCAACCTCTGGAAACAGAGGGTTTCTTCGGAACGATGTGGAAGGTGCTGCATGGCT
Otu0199	0	2	1	0	1	0	1	0	0	0	0	7	-	3	11	5	1	0	0	0	32	0	k__Bacteria(100);p__Proteobacteria(100);c__Alphaproteobacteria(100);o__Kordiimonadales(100);f__Kordiimonadaceae(100);unclassified(95);unclassified(95);	CCGCCTGGGGAGTACGGTCGCAAGATTAAAACTCAAAGGAATTGACGGGGGCCCGCACAAGCGGTGGAGCATGTGGTTTAATTCGAAGCAACGCGCAGAACCTTACCAGCCCTTGACATACCAATCGCGGTTACCGGAGACGGTTTCCTTCAGTTCGGCTGGATTGGATACAGGTGCTGCATGGCT
Otu0232	1	6	1	1	0	0	0	0	1	2	1	8	-	8	4	0	1	0	0	0	32	2	k__Bacteria(100);p__Proteobacteria(100);c__Alphaproteobacteria(100);o__Rhodobacterales(100);f__Hyphomonadaceae(100);unclassified(100);unclassified(100);	CCGCCTGGGGAGTACGGCCGCAAGGTTAAAACTCAAAGAAATTGACGGGGGCCCGCACAAGCGGTGGAGCATGTGGTTTAATTCGAAGCAACGCGCAGAACCTTACCTACGCTTGACATGCCTGGACGACTCCGAGAGATCGGTTTCTCCCTTCGGGGCCAGTGCACAGGTGCTGCATGGCT
Otu0266	0	0	0	0	0	0	0	0	0	0	6	2	-	6	11	2	4	1	0	1	32	1	k__Bacteria(100);p__Proteobacteria(100);c__Alphaproteobacteria(100);o__Rhizobiales(100);f__Rhizobiaceae(98);g__Ensifer(60);s__Sinorhizobiumteranga(60);	CCGCCTGGGGAGTACGGCCGCAAGGTTAAAACTCAAAGGAATTGACGGGGGCCCGCACAAGCGGTGGAGCATGTGGTTTAATTCGAAGCAACGCGCAGAACCTTACCAGCCCTTGACATCCCGATCGCGGGGAGTGGAGACACACCCTTTCAGTTCGGCTGGATCGGAGACAGGTGCTGCATGGCT
Otu0218	0	0	0	0	0	0	0	0	0	0	28	0	-	0	2	0	0	0	1	0	31	0	k__Bacteria(100);p__Proteobacteria(100);c__Deltaproteobacteria(100);o__Desulfovibrionales(100);f__Desulfovibrionaceae(100);g__Desulfovibrio(100);s__Desulfovibriosalexigen(96);	CCGCCTGGGGAGTACGGTCGCAAGGCTGAAACTCAAAGGAATTGACGGGGGCCCGCACAAGCGGTGGAGTATGTGGTTTAATTCGATGCAACGCGAAGAACCTTACCTGGACTTGACATCCTGAGAACCTTCCTGAAACGGAAGGGTGCCCTTCGGGGAATTCAGTGACAGGTGCTGCATGGCT
Otu0250	0	0	1	0	4	0	0	0	0	0	0	24	-	0	1	0	0	1	0	0	31	0	k__Bacteria(100);p__Bacteroidetes(100);c__Sphingobacteria(100);o__Sphingobacteriales(100);f__Flexibacteraceae(100);g__Cytophaga(100);s__Cytophagahutchinsoni(100);	CCACCTGGGGAGTATACTCGCAAGGGTAAAACTCAAAGGAATTGACGGGGGTCCGCACAAGCGGTGGAGTATGTTGTTTAATTCGATAGTACGCGTGAAACCTTACCTGGGCTAGAATGTATTTTGACACTTTGAGAGATCAAAGGTTCCTTCGGGACAAAATACAAGGTGCTGCATGGCT
Otu0282	0	0	0	0	0	0	0	0	0	0	0	0	-	28	2	0	0	1	0	0	31	0	k__Bacteria(100);p__Proteobacteria(100);c__Alphaproteobacteria(100);o__Rhodobacterales(100);f__Hyphomonadaceae(97);g__Maricaulis(97);s__Maricaulisvirginensi(97);	CCGCCTGGGGAGTACGGCCGCAAGGTTAAAACTCAAAGGAATTGACGGGGGCCCGCACAAGCGGTGGAGCATGTGGTTTAATTCGAAGCAACGCGCAGAACCTTACCATCCCTTGACATCCTGATCGCGATTTCCGGAGACGGATTTCTTCAGTTCGGCTGGATCAGTGACAGGTGCTGCATGGCT
Otu0107	0	0	1	8	0	0	2	0	0	0	0	4	-	3	11	0	1	0	0	1	30	1	k__Bacteria(100);p__Proteobacteria(100);c__Alphaproteobacteria(100);o__Kordiimonadales(98);f__Kordiimonadaceae(98);unclassified(98);unclassified(98);	CCGCCTGGGGAGTACGGTCGCAAGATTAAAACTCAAAGGAATTGACGGGGGCCCGCACAAGCGGTGGAGCATGTGGTTTAATTCGAAGCAACGCGCAGAACCTTACCAGCCCTTGACATACCAATCGCGGTTAGTGGAGACACTTTCCTTCAGTTCGGCTGGATTGGATACAGGTGCTGCATGGCT
Otu0147	19	4	2	0	0	0	0	0	0	0	2	2	-	0	0	1	0	0	0	0	30	0	k__Bacteria(100);p__Bacteroidetes(100);c__Flavobacteria(100);o__Flavobacteriales(100);f__Flavobacteriaceae(100);g__Tenacibaculum(100);s__Tenacibaculumlutimari(93);	CCACCTGGGGAGTACGGTCGCAAGATTGAAACTCAAAGGAATTGACGGGGGCCCGCACAAGCGGTGGAGCATGTGGTTTAATTCGATGATACGCGAGGAACCTTACCAGGGCTTAAATGTAGAGTGACAGTCTGAGAGATCGGATTTTCTTCGGACACTTTACAAGGTGCTGCATGGTT
Otu0193	0	2	1	2	0	1	0	5	2	0	1	0	-	4	9	0	1	1	1	1	30	1	k__Bacteria(100);p__Proteobacteria(100);c__Alphaproteobacteria(100);o__Rhodobacterales(100);f__Rhodobacteraceae(100);g__Loktanella(90);unclassified(90);	CCGCCTGGGGAGTACGGTCGCAAGATTAAAACTCAAAGGAATTGACGGGGGCCCGCACAAGCGGTGGAGCATGTGGTTTAATTCGAAGCAACGCGCAGAACCTTACCAACCCTTGACATCCTGGGACCGCCAGAGAGATCTGGTTTTCACTTCGGTGACTCAGTGACAGGTGCTGCATGGCT
Otu0294	28	2	0	0	0	0	0	0	0	0	0	0	-	0	0	0	0	0	0	0	30	0	k__Bacteria(100);p__Firmicutes(100);c__Clostridia(100);o__Clostridiales(100);f__Clostridiaceae(100);g__Clostridium(100);s__Clostridiumhaemolyticu(97);	CCGCCTGGGAAGTACGGTCGCAAGATTAAAACTCAAAGGAATTGACGGGGACCCGCACAAGCGGTGGAGCATGTCGTTTAATTCGAAGCAACGCGAAGAACCTTACCTAGACTTGACATGCCTGTCATACTCTCCCGAAAAGGAGAGGTCATTTCGGATGGACAGTGCACAGATGTTGCATGGCT
Otu0223	0	0	0	0	0	0	0	0	0	0	5	4	-	5	4	0	1	8	2	0	29	0	k__Bacteria(100);p__Proteobacteria(100);c__Deltaproteobacteria(100);o__Desulfovibrionales(100);f__Desulfovibrionaceae(77);g__Desulfovibrio(77);s__Desulfovibriocapillatu(77);	CCGCCTGGGGAGTACGGTCGCAAGGCTGAAACTCAAAGAAATTGACGGGGGCCCGCACAAGCGGTGGAGTATGTGGTTTAATTCGATGCAACGCGAAGAACCTTACCTAGGCTTGACATCCCGGGAACCCTCCCGAAAAGGAGGGGTGCTCTTCGGAGAACCCGGTGACAGGTGCTGCATGGCT
Otu0242	0	0	0	0	0	0	0	0	0	0	26	1	-	0	0	0	0	0	2	0	29	0	k__Bacteria(100);p__Bacteroidetes(100);c__Sphingobacteria(100);o__Sphingobacteriales(100);f__Flexibacteraceae(100);g__Flectobacillus(100);unclassified(100);	CCACCTGGGGAGTACGTCGGCAACGATGAAACTCAAAGGAATTGACGGGGGTCCGCACAAGCGGTGGAGCATGTGGTTTAATTCGATGATACGCGAGGAACCTTACCTAGGCTAGAATGTGAGTGCCACACTGGGAAACCAGTGGTTCCTTCGGGACACGAAACAAGGTGCTGCATGGTT
Otu0251	0	0	0	0	0	0	0	0	0	0	0	0	-	0	16	1	0	12	0	0	29	0	k__Bacteria(100);p__Chlorobi(100);c__Ignavibacteria(100);o__Ignavibacteriales(100);f__Ignavibacteriaceae(100);g__Ignavibacterium(100);unclassified(100);	CCACCTGGGGAGTACGATCGCAAGGTTGAAACTCAAAGGAATTGACGGGGGCCCGCACAAGCAGTGGAGCATGTGGTTTAATTCGATGCAACGCGAAGAACCTTACCTGGGCTTGAAATGTGATAGACAGACAATGAAAGTTGTTTTCCTTCGGGACTGTTACACAGGTGCTGCACGGCT
Otu0317	0	0	0	0	0	0	0	0	0	0	0	0	-	0	23	5	0	1	0	0	29	0	k__Bacteria(100);p__Bacteroidetes(100);c__Flavobacteria(80);o__Flavobacteriales(80);f__Flavobacteriaceae(80);g__Zhouia(76);s__Zhouiaamylolytic(76);	CCACCTGGGGAGTACGTCGGCAACGGTGAAACTCAAAGGAATTGACGGGGGCCCGCACAAGCGGAGGAACATGTGGTTTAATTCGATGATACGCGAGGAACCTTACCTGGGCTTAAATGTAAGTTGACAGGACCAGAAATGGTTTTTTCTTCGGACAACTTACAAGGTGCTGCATGGTT
Otu0142	1	0	0	2	0	2	2	0	0	0	0	1	-	2	2	15	1	0	0	3	28	3	k__Bacteria(100);p__Proteobacteria(100);c__Alphaproteobacteria(100);o__Rhodobacterales(100);f__Rhodobacteraceae(100);g__Nautella(82);unclassified(82);	CCGCCTGGGGAGTACGGTCGCAAGATTAAAACTCAAAGGAATTGACGGGGGCCCGCACAAGCGGTGGAGCATGTGGTTTAATTCGAAGCAACGCGCAGAACCTTACCAACCCTTGACATCCTGTGCCACTTCCAGAGATGGAACGTTCCCTTCGGGGACGCAGTGACAGGTGCTGCATGGCT
Otu0153	10	1	2	3	5	0	1	3	1	1	2	0	-	0	0	0	0	0	0	0	28	1	k__Bacteria(100);p__Proteobacteria(100);c__Alphaproteobacteria(100);o__Rhodobacterales(100);f__Rhodobacteraceae(100);g__Ruegeria(99);unclassified(99);	CCGCCTGGGGAGTACGGTCGCAAGATTAAAACTCAAAGGAATTGACGGGGGCCCGCACAAGCGGTGGAGCATGTGGTTTAATTCGAAGCAACGCGCAGAACCTTACCAACCCTTGACATCCTAGGACCGCGCCAGAGATGGCGTTTTCACTTCGGTGACCTAGTGACAGGTGCTGCATGGCT
Otu0215	0	0	0	0	0	0	0	0	0	6	0	2	-	1	25	0	0	0	0	0	28	6	k__Bacteria(100);p__Proteobacteria(100);c__Alphaproteobacteria(100);o__Kiloniellales(57);f__Kiloniellaceae(57);g__Kiloniella(57);unclassified(57);	CCGCCTGGGGAGTACGGTCGCAAGATTAAAACTCAAAGGAATTGACGGGGGCCCGCACAAGCGGTGGAGCATGTGGTTTAATTCGAAGCAACGCGCAGAACCTTACCAGCCCTTGACATCCCGGTCGCGATTTCCAGAGATGGATTTCTTCAGTTCGGCTGGACCGGTGACAGGTGCTGCATGGCT
Otu0284	0	0	0	0	0	0	0	0	0	0	1	18	-	7	1	0	0	1	0	0	28	0	k__Bacteria(100);p__Bacteroidetes(100);c__Sphingobacteria(100);o__Sphingobacteriales(100);f__Balneolaceae(100);g__Balneola(100);s__Balneolaalkaliphil(100);	CCACCTGGGGAGTACGTCGGCAACGATGAAACTCAAAGGAATTGACGGGGGCCCGCACAAGCGGTGGAGCATGTGGCTTAATTCGATGCAACGCGAGGAACCTTACCTGGGCTAAATCCACGGTGCTACCTCCCGAAACGGAGGGTCCCTTCGGGGCGCTGTGGAAGGTGCTGCATGGCT
Otu0247	0	0	0	0	0	0	0	0	0	0	6	1	-	6	12	0	2	0	0	0	27	0	k__Bacteria(100);p__Proteobacteria(100);c__Alphaproteobacteria(100);o__Rhizobiales(100);f__Rhodobiaceae(100);g__Rhodobium(100);s__Rhodobiumorienti(100);	CCGCCTGGGGAGTACGGTCGCAAGATTAAAACTCAAAGGAATTGACGGGGGCCCGCACAAGCGGTGGAGCATGTGGTTTAATTCGAAGCAACGCGCAGAACCTTACCAGCTCTTGACATTTCGATCGCGGTTACCGGAGACGGTTTCCTTCAGTTCGGCTGGATCGAGGACAGGTGCTGCATGGCT
Otu0316	0	0	0	0	0	0	0	0	0	0	0	22	-	3	1	1	0	0	0	0	27	0	k__Bacteria(100);p__Proteobacteria(100);c__Gammaproteobacteria(100);o__Chromatiales(97);f__Halothiobacillaceae(97);g__Halothiobacillus(97);s__Halothiobacillushydrothermali(97);	CCGCCTGGGGAGTACGCGCGCAAGCGTAAAACTCAAAGGAATTGACGGGGGCCCGCACAAGCGGTGGAGCATGTGGTTTAATTCGATGCAACGCGAAGAACCTTACCTGGCCTTGACATCCTCGGAACTTACTAGAGATAGTTTGGTGCCTTCGGGAACCGAGTGACAGGTGCTGCATGGCT
Otu0129	1	0	0	0	0	0	0	0	0	1	0	6	-	9	6	2	2	0	0	0	26	1	k__Bacteria(100);p__Proteobacteria(100);c__Gammaproteobacteria(100);o__Oceanospirillales(100);f__ZA3412c(100);unclassified(100);unclassified(100);	CCGCCTGGGGAGTACGGTCGCAAGATTAAAACTCAAATGAATTGACGGGGGCCCGCACAAGCGGTGGAGCATGTGGTTTAATTCGATGCAACGCGAAAAACCTTACCAGGCCTTGACATCCTGAGAACTTTCTAGAGATAGATTGGTGCCTTCGGGAACTCAGTGACAGGTGTTGCATGGCT
Otu0270	0	0	0	0	0	0	0	0	0	0	3	12	-	6	2	0	2	1	0	0	26	0	k__Bacteria(100);p__Bacteroidetes(100);c__Sphingobacteria(100);o__Sphingobacteriales(100);f__Saprospiraceae(100);g__Lewinella(100);s__Lewinellanigrican(100);	CCACCTGGGAAGTACGCTCGCAAGAGTGAAACTCAAAGGAATTGACGGGAGTCCGCACAAGCGGTGGAGCATGTGGTTTAATTCGATGATACGCGAGGAACCTTACCTGGGCTCGAATGTCTCTGCTACCTCGAGAAATCGAGGGTTCCTTCGGGACAGAGTACAAGGTGCTGCATGGCT
Otu0306	0	0	0	0	0	0	0	0	0	0	18	2	-	0	2	1	2	1	0	0	26	0	k__Bacteria(100);p__Proteobacteria(100);c__Deltaproteobacteria(100);o__Desulfovibrionales(100);f__Desulfovibrionaceae(100);g__Desulfovibrio(100);s__Desulfovibriosalexigen(70);	CCGCCTGGGGAGTACGGTCGCAAGGCTGAAACTCAAAGGAATTGACGGGGGCCCGCACAAGCGGTGGAGTATGTGGTTTAATTCGATGCAACGCGAAGAACCTTACCTGGACTTGACATCCTGAGAACCTTCCTGAAACGGAAGGGTGCCCTTCGGGGAATTCAGTGACAGGTGCTGCATGGCT
Otu0307	0	0	0	0	0	0	0	0	0	1	0	1	-	8	8	3	2	2	2	1	26	2	k__Bacteria(100);p__Proteobacteria(100);c__Alphaproteobacteria(100);o__Rhodospirillales(94);f__Rhodospirillaceae(94);unclassified(94);unclassified(94);	CCGCCTGGGGAGTACGGCCGCAAGGTTAAAACTCAAAGGAATTGACGGGGGCCCGCACAAGCGGTGGAGCATGTGGTTTAATTCGACGCAACGCGCAGAACCTTACCAGCCCTTGACATGATGGTTACGATTTCCAGAGATGGATCTCTCAGTTCGGCTGGACCATCACAGGTGCTGCATGGCT
Otu0122	0	0	11	1	1	1	0	0	0	0	0	10	-	0	0	0	0	0	1	0	25	0	k__Bacteria(100);p__Proteobacteria(100);c__Alphaproteobacteria(100);o__Rhizobiales(100);f__Phyllobacteriaceae(90);g__Nitratireductor(89);s__Nitratireductoraquibiodomu(89);	CCGCCTGGGGAGTACGGTCGCAAGATTAAAACTCAAAGGAATTGACGGGGGCCCGCACAAGCGGTGGAGCATGTGGTTTAATTCGAAGCAACGCGCAGAACCTTACCAGCCCTTGACATATTGGTCGCGGTTACCGGAGACGGTTTCCTTCAGTTCGGCTGGACCAAATACAGGTGCTGCATGGCT
Otu0148	1	0	2	0	1	1	0	0	0	0	0	1	-	2	11	4	0	2	0	1	25	1	k__Bacteria(100);p__Bacteroidetes(100);c__Sphingobacteria(100);o__Sphingobacteriales(100);f__Flammeovirgaceae(76);unclassified(76);unclassified(76);	CCACCTGGGGAGTACGCTCGCAAGAGTGAAACTCAAAGGAATTGACGGGGGTCCGCACAAGCGGTGGAGCATGTGGTTTAATTCGATGATACGCGAGGAACCTTACCTGGGCTCGAATTCATAGTGAATTATCCAGAAATGGGTAAGTCTTCGGACACTATGGAAGGTGCTGCATGGCT
Otu0239	0	0	0	0	0	0	0	0	0	1	1	12	-	5	6	1	0	0	0	0	25	1	k__Bacteria(100);p__Proteobacteria(72);c__Gammaproteobacteria(70);o__Chromatiales(67);f__Ectothiorhodospiraceae(67);g__Arhodomonas(67);unclassified(67);	CCGCCTGGGGAGTACGGCCGCAAGGTTAAAACTCAAAGGAATTGACGGGGACCCGCACAAGCGGTGGAGCATGTTGTTTAATTCGAAGCAACGCGAAGAACCTTACCCACTCTTGACATCCTCCTTGGGACTTTCAGAGATGATTGTCTTCGGTTCGGCCGGGGGAGTGACAGGTGCTGCATGGCT
Otu0319	1	0	0	0	0	0	0	0	0	0	1	7	-	0	10	2	3	1	0	0	25	0	k__Bacteria(100);p__Bacteroidetes(100);c__Flavobacteria(100);o__Flavobacteriales(100);f__Flavobacteriaceae(100);g__Gelidibacter(97);s__Gelidibacteralgen(97);	CCACCTGGGGAGTACGTTCGCAAGAATGAAACTCAAAGGAATTGACGGGGGCCCGCACAAGCGGTGGAGCATGTGGTTTAATTCGATGATACGCGAGGAACCTTACCAGGGCTTAAATGTGGATTGACAGGTTTAGAGATAGACCCTCCTTCGGGCAATTCACAAGGTGCTGCATGGTT
Otu0338	0	0	0	0	0	0	0	0	0	0	1	12	-	0	11	0	0	1	0	0	25	0	k__Bacteria(100);p__Bacteroidetes(100);c__Sphingobacteria(100);o__Sphingobacteriales(100);f__Balneolaceae(100);g__Balneola(100);s__Balneolaalkaliphil(100);	CCACCTGGGGAGTACGTCGGCAACGATGAAACTCAAAGGAATTGACGGGGGCCCGCACAAGCGGTGGAGCATGTGGCTTAATTCGATGCAACGCGAGGAACCTTACCTGGGCTAAATCCGCCATGCTACTTCTGGAAACAGGAGGTCCCTTAGGGGCGTGGTGGAGGGTGCTGCATGGCT
Otu0348	0	0	0	0	0	0	0	0	0	0	25	0	-	0	0	0	0	0	0	0	25	0	k__Bacteria(100);p__Proteobacteria(100);c__Deltaproteobacteria(100);o__Myxococcales(100);f__Myxococcaceae(100);g__Myxococcus(100);s__Myxococcusstipitatu(100);	TCGCCTGGGGAGTACGATCGCAAGGTTTAAACTCAAAGGAATTGACGGGGGCCCGCACAAGCGGTGGAGCATGTGGTTTAATTCGATGCAACGCGAAGAACCTTACCTGGGTTTGACATCCGAAGAACCTTTCAGAGATGAGAGGGTGCCTTTTGGAGCTTCGAGACAGGTGCTGCATGGCT
Otu0356	0	0	0	0	0	0	0	0	0	0	0	0	-	25	0	0	0	0	0	0	25	0	k__Bacteria(100);p__Bacteroidetes(100);c__Sphingobacteria(100);o__Sphingobacteriales(100);f__Saprospiraceae(100);g__Haliscomenobacter(100);s__CandidatusHaliscomenobactercalcifugien(100);	CCACCTGGGGAGTACGTTCGCAAGAATGAAACTCAAAGGAATTGACGGGGGCCCGCACAAGCGGTGGAGCATGTGGTTTAATTCGATGATACGCGAGGAACCTTACCTAGGCTACAATGCCTCGGACCGCTGCCGAAAGGTGGTTTTCCTTCGGGACCGAGTGCAAGGTGCTGCATGGTT
Otu0360	0	0	0	0	0	0	0	0	0	0	1	0	-	0	0	0	0	23	0	0	24	0	k__Bacteria(100);p__Proteobacteria(100);c__Alphaproteobacteria(100);o__Rhodospirillales(100);f__Rhodospirillaceae(100);g__Tistrella(100);unclassified(100);	CCGCCTGGGGAGTACGGCCGCAAGGTTAAAACTCAAAGGAATTGACGGGGGCCCGCACAAGCGGTGGAGCATGTGGTTTAATTCGAAGCAACGCGCAGAACCTTACCAGCCTTTGACATGCCCGTCGCGATCCTGGGAGACCGGGATCTTCGGTTCGGCCGGACGGGACACAGGTGCTGCATGGCT
Otu0363	0	0	0	0	0	0	0	0	0	0	0	0	-	24	0	0	0	0	0	0	24	0	k__Bacteria(100);p__Proteobacteria(100);c__Alphaproteobacteria(100);o__Rhodobacterales(100);f__Rhodobacteraceae(100);g__Roseivivax(96);unclassified(96);	CCGCCTGGGGAGTACGGTCGCAAGATTAAAACTCAAAGGAATTGACGGGGGCCCGCACAAGCGGTGGAGCATGTGGTTTAATTCGAAGCAACGCGCAGAACCTTACCAACCCTTGACATCCTCGGCCACATCCAGAGATGGATGGTCCACTTCGGTGACCGAGTGACAGGTGCTGCATGGCT
Otu0367	0	0	0	0	0	0	0	0	0	0	0	24	-	0	0	0	0	0	0	0	24	0	k__Bacteria(100);p__Proteobacteria(100);c__Alphaproteobacteria(100);o__Rhodobacterales(100);f__Hyphomonadaceae(100);g__Maricaulis(100);s__Maricaulismari(100);	CCGCCTGGGGAGTACGGCCGCAAGGTTAAAACTCAAAGAAATTGACGGGGGCCCGCACAAGCGGTGGAGCATGTGGTTTAATTCGAAGCAACGCGCAGAACCTTACCTACCCTTGACATGCCCGGTGGGTCCCAGAGAGATCAGGGACTTCATTTAGTTGGCCGGTGCACAGGTGCTGCATGGCT
Otu0210	0	0	1	6	0	0	0	16	0	0	0	0	-	0	0	0	0	0	0	0	23	0	k__Bacteria(100);p__Firmicutes(100);c__Clostridia(100);o__Clostridiales(100);f__Peptostreptococcaceae(100);g__Peptostreptococcus(100);s__Peptostreptococcusanaerobiu(100);	CCGCCTGGGGAGTACGCACGCAAGTGTGAAACTCAAAGGAATTGACGGGGACCCGCACAAGTAGCGGAGCATGTGGTTTAATTCGAAGCAACGCGAAGAACCTTACCAAATCTTGACATCCTAATGACCGATCCTTAATCGGATCTTCTCTTCGGAGCATTAGTGACAGGTGGTGCATGGTT
Otu0211	4	4	2	4	1	0	0	8	0	0	0	0	-	0	0	0	0	0	0	1	23	1	k__Bacteria(100);p__Proteobacteria(100);c__Alphaproteobacteria(100);o__Rhodobacterales(100);f__Rhodobacteraceae(100);g__Shimia(100);unclassified(100);	CCGCCTGGGGAGTACGGTCGCAAGATTAAAACTCAAAGGAATTGACGGGGGCCCGCACAAGCGGTGGAGCATGTGGTTTAATTCGAAGCAACGCGCAGAACCTTACCAACCCTTGACATCCTAGGACAACTCCAGAGATGGAGCCTTCCTTCGGGACCTAGTGACAGGTGCTGCATGGCT
Otu0221	0	3	0	0	0	1	0	0	0	0	0	7	-	2	3	5	2	0	0	0	23	0	k__Bacteria(100);p__Bacteroidetes(100);c__Flavobacteria(100);o__Flavobacteriales(100);f__Flavobacteriaceae(100);g__Wautersiella(74);s__Wautersiellafalseni(74);	CCACCTGGGGAGTACGATCGCAAGGTTGAAACTCAAAGGAATTGACGGGGGCCCGCACAAGCGGTGGAGCATGTGGTTTAATTCGATGATACGCGAGGAACCTTACCTGGGCTTAAATGCATAATGACAGACTGGGAAACCAGTCCTTCTTCGGACAGAATGCAAGGTGCTGCATGGCT
Otu0340	0	0	0	0	0	0	0	0	0	0	0	0	-	8	8	4	1	2	0	0	23	0	k__Bacteria(100);p__Proteobacteria(100);c__Alphaproteobacteria(100);o__Rhodobacterales(100);f__Hyphomonadaceae(100);g__Maricaulis(100);s__Maricaulisvirginensi(100);	CCGCCTGGGGAGTACGGCCGCAAGGTTAAAACTCAAAGGAATTGACGGGGGCCCGCACAAGCGGTGGAGCATGTGGTTTAATTCGAAGCAACGCGCAGAACCTTACCATCCCTTGACATCCTCAACGCGATTTCCGGAGACGGATTTCTTCAGTTCGGCTGGTTGAGTGACAGGTGCTGCATGGCT
Otu0355	0	0	0	0	0	0	0	0	0	0	9	0	-	0	13	1	0	0	0	1	23	1	k__Bacteria(100);p__Proteobacteria(100);c__Alphaproteobacteria(100);o__Rhizobiales(100);f__Cohaesibacteraceae(100);g__Cohaesibacter(100);unclassified(100);	CCGCCTGGGGAGTACGGTCGCAAGATTAAAACTCAAAGGAATTGACGGGGGCCCGCACAAGCGGTGGAGCATGTGGTTTAATTCGAAGCAACGCGCAGAACCTTACCAGCCCTTGACATACCGATCGCGATTACCAGAGATGGTTTTCTTCAGTTTGGCTGGATCGGATACAGGTGCTGCATGGCT
Otu0361	0	0	0	0	0	0	0	0	0	0	15	1	-	3	3	0	1	0	0	0	23	0	k__Bacteria(100);p__Proteobacteria(100);c__Alphaproteobacteria(100);o__Rhizobiales(100);f__Phyllobacteriaceae(100);g__Aminobacter(100);unclassified(100);	CCGCCTGGGAAGTACGGTCGCAAGATTAAAACTCAAAGGAATTGACGGGGGCCCGCACAAGCGGTGGAGCATGTGGTTTAATTCGACGCAACGCGAAGAACCTTACCAGCCCTTGACATCCCGGTCGCGGTTTCCAGAGATGGATCCCTTCAGTTCGGCTGGACCGGTGACAGGTGCTGCATGGCT
Otu0093	0	0	0	6	0	5	1	1	0	110	2	2	-	1	2	0	1	1	0	0	22	110	k__Bacteria(100);p__Proteobacteria(100);c__Gammaproteobacteria(100);o__Pseudomonadales(100);f__Pseudomonadaceae(100);g__Pseudomonas(100);s__Pseudomonasveroni(99);	CCGCCTGGGGAGTACGGCCGCAAGGTTAAAACTCAAATGAATTGACGGGGGCCCGCACAAGCGGTGGAGCATGTGGTTTAATTCGAAGCAACGCGAAGAACCTTACCAGGCCTTGACATCCAATGAACTTTCTAGAGATAGATTGGTGCCTTCGGGAACATTGAGACAGGTGCTGCATGGCT
Otu0201	0	1	4	2	1	0	2	0	0	0	0	1	-	4	0	1	6	0	0	1	22	1	k__Bacteria(100);p__Proteobacteria(100);c__Gammaproteobacteria(100);o__Enterobacteriales(100);f__Enterobacteriaceae(100);g__Erwinia(59);s__Pantoeadispers(59);	CCGCCTGGGGAGTACGGCCGCAAGGTTAAAACTCAAATGAATTGACGGGGGCCCGCACAAGCGGTGGAGCATGTGGTTTAATTCGATGCAACGCGAAGAACCTTACCAGGACTTGACATCCAGAGAACTTAGCAGAGATGCTTTGGTGCCTTCGGGAACTCTGAGACAGGTGCTGCATGGCT
Otu0273	0	0	0	0	0	0	0	1	0	0	0	18	-	1	0	0	0	2	0	0	22	0	k__Bacteria(100);p__Proteobacteria(100);c__Alphaproteobacteria(100);o__Rickettsiales(100);f__Anaplasmataceae(100);g__Neorickettsia(100);unclassified(92);	CCGCCTGGGGACTACGATCGCAAGATTAAAACTCAAAGGAATTGACGGGGACTCGCACAAGCGGTGGAGTATGTGGTTTAATTCGATGATACGCGAAGAACCTTACCACACCTTGACATGTGAATCGTATCTTTCTTAACGGAAAGAGTCAGCTCGGCTGGATTCAACACAGGTGTTGCATGGCT
Otu0292	3	0	0	6	0	0	1	0	0	0	0	0	-	0	10	0	2	0	0	1	22	1	k__Bacteria(100);p__Bacteroidetes(100);c__Flavobacteria(64);o__Flavobacteriales(64);f__Flavobacteriaceae(64);unclassified;unclassified;	CCACCTGGGGAGTACGTTGGCAACAATGAAACTCAAAGGAATTGACGGGGGCCCGCACAAGCGGAGGAACATGTGGTTTAATTCGATGATACGCGAGGAACCTTACCTGGGCTTAAATGCATTTTGACCGATCTGGAAACGGATCTTCTCTTCGGAGCAAATTACAAGGTGCTGCATGGTT
Otu0314	0	0	0	0	0	0	0	0	0	0	13	5	-	3	1	0	0	0	0	0	22	0	k__Bacteria(100);p__Bacteroidetes(100);c__Sphingobacteria(100);o__Sphingobacteriales(100);f__Flammeovirgaceae(100);g__Roseivirga(63);unclassified(63);	CCACCTGGGGAGTACGCTCGCAAGAGTGAAACTCAAAGGAATTGACGGGGGTCCGCACAAGCGGTGGAGCATGTGGTTTAATTCGATGATACGCGAGGAACCTTACCTGGGCTAGAATGTGATTGCCAGATCCAGAGATGGATTTTTCTTCGGACATGAAACAAGGTGCTGCATGGCT
Otu0389	0	0	0	0	0	0	0	0	0	0	0	1	-	8	2	11	0	0	0	0	22	0	k__Bacteria(100);p__Proteobacteria(100);c__Alphaproteobacteria(100);o__Kordiimonadales(100);f__Kordiimonadaceae(100);g__Kordiimonas(100);unclassified(100);	CCGCCTGGGGAGTACGGTCGCAAGATTAAAACTCAAAGGAATTGACGGGGGCCCGCACAAGCGGTGGAGCATGTGGTTTAATTCGAAGCAACGCGAAGAACCTTACCAGCCCTTGACATCGGGGTCGCGATTTCCAGAGATGGATTTCTTCAGTTCGGCTGGACCCATGACAGGTGTTGCATGGCT
Otu0390	0	0	0	0	0	0	0	0	0	0	0	21	-	0	0	0	0	1	0	0	22	0	k__Bacteria(100);p__Proteobacteria(100);c__Alphaproteobacteria(100);o__Rhizobiales(100);f__Bartonellaceae(100);g__Bartonella(100);s__Bartonellaelizabetha(100);	CCGCCTGGGGAGTACGGTCGCAAGATTAAAACTCAAAGGAATTGACGGGGGCCCGCACAAGCGGTGGAGCATGTGGTTTAATTCGAAGCAACGCGCAGAACCTTACCAGCTCTTGACATATACTGGTCGCGGATAGGGAGACTTATCCTTCAGTTCGGCTGGACCAGGAACAGGTGCTGCATGGCT
Otu0204	0	0	0	0	0	1	0	0	0	14	0	5	-	3	6	5	0	1	0	1	21	15	k__Bacteria(100);p__Proteobacteria(100);c__Gammaproteobacteria(100);o__Pseudomonadales(80);f__Pseudomonadaceae(80);g__Pseudomonas(80);s__Pseudomonasrhizosphaera(80);	CCGCCTGGGGAGTACGGCCGCAAGGTTAAAACTCAAAGGAATTGACGGGGGCCCGCACAAGCGGTGGAGCATGTGGTTTAATTCGATGCAACGCGAAGAACCTTACCAGGCCTTGACATCTAGCGAACTTTCCAGAGATGGATTGGTGCCTTCGGGAACGCTAAGACAGGTGCTGCATGGCT
Otu0252	0	0	0	2	0	0	0	0	0	1	0	2	-	9	1	4	1	2	0	0	21	1	k__Bacteria(100);p__Proteobacteria(100);c__Alphaproteobacteria(100);o__Rhizobiales(93);f__Phyllobacteriaceae(93);g__Aminobacter(83);unclassified(83);	CCGCCTGGGGAGTACGGTCGCAAGATTAAAACTCAAAGAAATTGACGGGGGCCCGCACAAGCGGTGGAGCATGTGGTTTAATTCGAAGCAACGCGCAGAACCTTACCTACCCTTGACATGCCGGTCGCGGTTTCCAGAGATGGATCCCTTCAGTTCGGCTGGACCGTGCACAGGTGCTGCATGGCT
Otu0333	0	0	0	0	0	0	0	0	0	0	1	9	-	3	3	3	1	1	0	0	21	0	k__Bacteria(100);p__Proteobacteria(100);c__Alphaproteobacteria(100);o__Rhizobiales(100);f__Phyllobacteriaceae(93);g__Pseudaminobacter(93);s__Pseudaminobactersalicylatoxidan(93);	CCGCCTGGGGAGTACGGTCGCAAGATTAAAACTCAAAGGAATTGACGGGGGCCCGCACAAGCGGTGGAGCATGTGGTTTAATTCGAAGCAACGCGCAGAACCTTACCAGCTCTTGACATCCCGGTCGCGATTAGTGGAGACACTTTTCTTCAGTTCGGCTGGACCGGTGACAGGTGCTGCATGGCT
Otu0334	0	0	0	0	0	0	0	0	0	0	4	0	-	13	2	1	1	0	0	0	21	0	k__Bacteria(100);p__Proteobacteria(100);c__Alphaproteobacteria(100);o__Rhizobiales(100);f__Phyllobacteriaceae(70);g__Aquamicrobium(58);unclassified(58);	CCGCCTGGGGAGTACGGCCGCAAGGTTAAAACTCAAAGGAATTGACGGGGGCCCGCACAAGCGGTGGAGCATGTGGTTTAATTCGAAGCAACGCGCAGAACCTTACCAGCCCTTGACATCCCGATCGCGGATACCAGAGATGGTTTCCTTCAGTCCGGCTGGATCGGTGACAGGTGCTGCATGGCT
Otu0394	0	0	0	0	0	0	0	0	0	0	0	0	-	0	0	21	0	0	0	0	21	0	k__Bacteria(100);p__Tenericutes(96);c__Mollicutes(96);o__Mycoplasmatales(96);f__Mycoplasmataceae(96);g__Mycoplasma(96);s__CandidatusMycoplasmahaematoparvu(96);	CCGCCTGAAGAGTACGAGCGCAAGCTTAAAAATCAAGGGAATTGGCGGGGGTCCAAACAAGTGGTGGAGCATGTGGTTTAATGCGATAATACGCGCGTAACCTTACCAGTTCTTGTAAATTTGATGTATATACGGAGACGTATACTACAAGAGTTTTCAGGTGTTGCATGGCC
Otu0194	10	1	3	4	1	0	0	0	0	0	0	0	-	1	0	0	0	0	0	0	20	0	k__Bacteria(100);p__Bacteroidetes(100);c__Sphingobacteria(100);o__Sphingobacteriales(100);f__Saprospiraceae(100);g__Lewinella(100);s__Lewinellacohaeren(100);	CCACCTGGGGAGTACGTTCGCAAGAATGAAACTCAAAGGAATTGACGGGGGTCCGCACAAGCGGTGGAGCATGTGGTTTAATTCGATGATACGCGAGGAACCTTACCTGGGCTCGAATGCGCGTGACCGATCCTGAAAGGGATTTTCTCTTCGGAGCACAAAGCAAGGTGCTGCATGGCT
Otu0214	2	0	0	1	1	0	1	0	5	3	1	1	-	4	2	1	1	0	0	0	20	3	k__Bacteria(100);p__Proteobacteria(100);c__Alphaproteobacteria(100);o__Rhodobacterales(100);f__Rhodobacteraceae(100);g__Sulfitobacter(63);unclassified(63);	CCGCCTGGGGAGTACGGTCGCAAGATTAAAACTCAAAGGAATTGACGGGGGCCCGCACAAGCGGTGGAGCATGTGGTTTAATTCGAAGCAACGCGCAGAACCTTACCAACCCTTGACATCCTGTGCCACTCCGAGAGATCGGACGTTCCCTTCGGGGACGCAGTGACAGGTGCTGCATGGCT
Otu0233	0	0	1	0	1	3	3	0	4	3	0	0	-	4	0	3	1	0	0	1	20	4	k__Bacteria(100);p__Bacteroidetes(100);c__Flavobacteria(100);o__Flavobacteriales(100);f__Flavobacteriaceae(100);g__Winogradskyella(100);s__Winogradskyellathalassocol(100);	CCACCTGGGGAGTACGTTCGCAAGAATGAAACTCAAAGGAATTGACGGGGGCCCGCACAAGCGGTGGAGCATGTGGTTTAATTCGATGATACGCGAGGAACCTTACCAGGGCTTAAATGTAGATTGCATTAGCTAGAGATAGCTATTTCTTCGGACCATCTACAAGGTGCTGCATGGTT
Otu0336	0	0	0	0	0	0	0	0	0	0	5	8	-	6	0	0	0	0	1	0	20	0	k__Bacteria(100);p__Spirochaetes(100);c__Spirochaetes(100);o__Spirochaetales(100);f__Spirochaetaceae(100);g__IE043(100);unclassified(100);	CCGCCTGGGGAGTATGCCGGCAACGGTGAAACTCAAAGGAATTGACGGGGGCCCGCACAAGCGGTGGAGCATGTGGTTTAATTCGATGATACGCGAGGAACCTTACCAGGGTTTGACATATACCGGAAGTCGTAAGAGATTACGGCGCCCTTCGGGGCTGGTATACAGGTGCTGCATGGCT
Otu0230	0	0	0	0	0	0	1	0	0	0	0	9	-	2	0	7	0	0	0	0	19	0	k__Bacteria(100);p__Bacteroidetes(100);c__Sphingobacteria(100);o__Sphingobacteriales(100);f__Saprospiraceae(98);g__Lewinella(98);s__Lewinellanigrican(98);	CCACCTGGGGAGTACGCTCGCAAGAGTGAAACTCAAAGGAATTGACGGGGGTCCGCACAAGCGGTGGAGCATGTGGTTTAATTCGATGATACGCGAGGAACCTTACCTGGGCTCGAATTGCTCTTGAATTATTCAGAGATGGATAAGTCTTCGGACAGGAGTGAAGGTGCTGCATGGCT
Otu0374	0	0	0	0	0	0	0	0	0	0	0	12	-	2	3	1	1	0	0	0	19	0	k__Bacteria(100);p__Bacteroidetes(100);c__Sphingobacteria(100);o__Sphingobacteriales(100);f__Flammeovirgaceae(100);unclassified(100);unclassified(100);	CCACCTGGGGAGTACGCTCGCAAGAGTGAAACTCAAAGGAATTGACGGGGGTCCGCACAAGCGGTGGAGCATGTGGTTTAATTCGATGATACGCGAGGAACCTTACCTGGGCTCGAATGGTACCGGGATCATTCAGAGATGGATGAGTCTTCGGACTGGTATCAAGGTGCTGCATGGCT
Otu0388	0	0	0	0	0	0	0	0	0	0	2	2	-	14	0	0	1	0	0	0	19	0	k__Bacteria(100);p__Proteobacteria(100);c__Gammaproteobacteria(100);o__Oceanospirillales(100);f__OM60(91);g__Congregibacter(91);unclassified(91);	CCGCCTGGGGAGTACGGCCGCAAGGTTAAAACTCAAATGAATTGACGGGGGCCCGCACAAGCGGTGGAGCATGTGGTTTAATTCGATGCAACGCGAAGAACCTTACCAGGCCTTGACATCCTTGGAATCCTGCAGAGATGCGGGAGTGCCTTCGGGAATCAAGTGACAGGTGCTGCATGGCT
Otu0398	0	0	0	0	0	0	0	0	0	0	1	9	-	3	1	2	2	1	0	0	19	0	k__Bacteria(100);p__Proteobacteria(100);c__Alphaproteobacteria(100);o__Rhizobiales(100);f__Bradyrhizobiaceae(100);g__Bosea(100);s__Afipiagenosp.(100);	CCGCCTGGGGAGTACGGTCGCAAGATTAAAACTCAAAGGAATTGACGGGGGCCCGCACAAGCGGTGGAGCATGTGGTTTAATTCGAAGCAACGCGCAGAACCTTACCAGCTTTTGACATGGGGGTTATGGTATTTGGAGACAGATACCTTCAGTTCGGCTGGGCCCCACACAGGTGCTGCATGGCT
Otu0423	0	0	0	0	0	0	0	0	0	0	17	2	-	0	0	0	0	0	0	0	19	0	k__Bacteria(100);p__Proteobacteria(100);c__Alphaproteobacteria(100);o__Rhodospirillales(100);f__Rhodospirillaceae(100);g__Rhodovibrio(100);s__Rhodovibriosalinaru(100);	CCGCCTGGGGAGTACGGCCGCAAGGTTAAAACTCAAAGGAATTGACGGGGGCCCGCACAAGCGGTGGAGCATGTGGTTTAATTCGAAGCAACGCGCAGAACCTTACCAGCCCTTGACATAGGGGTTCGGGGTCTTGGAGACAGGACCTTTCAGTTCGGCTGGGCCCCATACAGGTGCTGCATGGCT
Otu0222	0	0	1	2	0	1	0	2	0	9	6	2	-	0	4	0	0	0	0	1	18	10	k__Bacteria(100);p__Proteobacteria(100);c__Betaproteobacteria(100);o__Burkholderiales(100);f__Oxalobacteraceae(100);g__Janthinobacterium(100);s__Janthinobacteriumlividu(100);	CCGCCTGGGGAGTACGGTCGCAAGATTAAAACTCAAAGGAATTGACGGGGACCCGCACAAGCGGTGGATGATGTGGATTAATTCGATGCAACGCGAAAAACCTTACCTACCCTTGACATGGCTGGAATCCCGGAGAGATTTGGGAGTGCTCGAAAGAGAACCAGTACACAGGTGCTGCATGGCT
Otu0248	0	0	0	0	0	0	0	0	0	0	0	3	-	9	3	2	0	0	1	1	18	1	k__Bacteria(100);p__Proteobacteria(100);c__Alphaproteobacteria(100);o__Rhizobiales(98);f__Rhizobiaceae(98);g__Shinella(98);s__Shinellazoogloeoide(98);	CCGCCTGGGGAGTACGGTCGCAAGATTAAAACTCAAAGGAATTGACGGGGGCCCGCACAAGCGGTGGAGCATGTGGTTTAATTCGAAGCAACGCGCAGAACCTTACCAGCCCTTGACTTCCTGGTCGCGGTTAGTGGAGACACTTTCCTTCAGTTCGGCTGGACCAGTGACAGGTGCTGCATGGCT
Otu0278	0	0	0	0	1	2	0	0	0	0	0	3	-	6	1	5	0	0	0	0	18	0	k__Bacteria(100);p__Proteobacteria(100);c__Gammaproteobacteria(100);o__Oceanospirillales(100);f__Alteromonadaceae(56);g__nsmpVI18(56);unclassified(56);	CCGCCTGGGGAGTACGGCCGCAAGGTTAAAACTCAAATGAATTGACGGGGGCCCGCACAAGCGGTGGAGCATGTGGTTTAATTCGATGCAACGCGAAGAACCTTACCAGGTCTTGACATCCTCGGAACTTTCCAGAGATGGATTGGTGCCTTCGGGAACCGAGTGACAGGTGCTGCATGGCT
Otu0358	0	0	0	0	0	0	0	0	0	0	15	0	-	0	0	0	0	0	3	0	18	0	k__Bacteria(100);p__Fusobacteria(100);c__Fusobacteria(100);o__Fusobacteriales(100);f__Fusobacteriaceae(100);g__Fusobacterium(100);s__Fusobacteriumequinu(100);	CCGCCTGGGGAGTACGTTCGCAAGAATGAAACTCAAAGGAATTGACGGGGACCCGCACAAGCGGTGGAGCATGTGGTTTAATTCGACGCAACGCGAGGAACCTTACCAGTCCTTGACATCCTAAGAATTTAGTGGAGACACTTTAGTGCCCCTTCGGGGGAACTTAGAGACAGGTGGTGCATGGCT
Otu0366	0	0	0	5	10	0	0	0	0	0	0	1	-	0	0	2	0	0	0	2	18	2	k__Bacteria(100);p__Proteobacteria(100);c__Gammaproteobacteria(100);o__Vibrionales(80);f__Vibrionaceae(80);g__Vibrio(63);s__Vibrioorientali(63);	CCGCCTGGGGAGTACGGTCGCAAGATTAAAACTCAAATGAATTGACGGGGGCCCGCACAAGCGGTGGAGCATGTGGTTTAATTCGATGCAACGCGAAGAACCTTACCTACTCTTGACATCCAGCGAATCCTTTAGAGATAGAGGAGTGCCTTCGGGAACGCTGAGACAGGTGCTGCATGGCT
Otu0447	0	0	0	0	0	0	0	0	0	0	2	9	-	2	4	0	1	0	0	0	18	0	k__Bacteria(100);p__Proteobacteria(100);c__Alphaproteobacteria(100);o__Rhodospirillales(84);f__Rhodospirillaceae(84);unclassified(84);unclassified(84);	CCGCCTGGGGAGTACGGTCGCAAGATTAAAACTCAAAGGAATTGACGGGGGCCCGCACAAGCGGTGGAGCATGTGGTTTAATTCGAAGCAACGCGCAGAACCTTACCAGCCCTTGACATGGGCGTCGCGGCTCCTGGAGACAGGAGCTTTCAGTTCGGCTGGACGCCACACAGGTGCTGCATGGCT
Otu0450	0	0	0	0	0	0	0	0	0	0	0	2	-	11	3	0	0	2	0	0	18	0	k__Bacteria(100);p__Proteobacteria(100);c__Gammaproteobacteria(100);o__Thiotrichales(100);f__Francisellaceae(100);unclassified(100);unclassified(100);	CCGCCTGGGGACTACGGCCGCAAGGTTAAAACTCAAAGGAATTGACGGGGACCCGCACAAGCGGTGGAGCATGTGGTTTAATTCGATGCAACGCGAAGAACCTTACCTGCCCTTGACATCCATAGGAGACAGAAGAGATTTTGTTGTGCCTTCGGGAACTATGAGACAGGTGCTGCATGGCT
Otu0149	0	0	0	0	0	1	1	0	0	0	0	2	-	3	3	4	1	1	1	0	17	0	k__Bacteria(100);p__Bacteroidetes(100);c__Sphingobacteria(100);o__Sphingobacteriales(100);f__Flammeovirgaceae(79);g__Fulvivirga(72);unclassified(72);	CCACCTGGGGAGTACGCCCGCAAGGGTGAAACTCAAAGGAATTGACGGGGGTCCGCACAAGCGGTGGAGCATGTGGTTTAATTCGATGATACGCGAGGAACCTTACCTGGGCTAGAATGTGATTGCCATCCCCAGAGATGGGGAGTTCTTCGGACATGAAACAAGGTGCTGCATGGCT
Otu0191	0	0	0	6	3	0	0	8	0	0	0	0	-	0	0	0	0	0	0	2	17	2	k__Bacteria(100);p__Proteobacteria(100);c__Epsilonproteobacteria(100);o__Campylobacterales(100);f__Campylobacteraceae(100);g__Arcobacter(100);unclassified(67);	CCGCCTGGGGAGTACGGTCGCAAGATTAAAACTCAAAGGAATAGACGGGGACCCGCACAAGCGGTGGAGCATGTGGTTTAATTCGACGATACGCGAAGAACCTTACCTGGACTTGACATAGTAAGAACTTTCAAGAGATTGATTGGTGTCTGCTTGCAGAAACTTATATACAGGTGCTGCACGGCT
Otu0235	0	0	0	0	0	0	1	1	0	0	0	0	-	7	3	5	0	0	0	1	17	1	k__Bacteria(100);p__Proteobacteria(100);c__Alphaproteobacteria(100);o__Rhodobacterales(94);f__Rhodobacteraceae(94);g__Pseudoruegeria(63);unclassified(63);	CCGCCTGGGGAGTACGGTCGCAAGATTAAAACTCAAAGGAATTGACGGGGGCCCGCACAAGCGGTGGAGCATGTGGTTTAATTCGAAGCAACGCGCAGAACCTTACCAACCCTTGACATACTTGTCGCGGTTTCCAGAGATGGATTCCTTCAGTTCGGCTGGACAAGATACAGGTGCTGCATGGCT
Otu0276	0	0	0	1	1	2	0	0	0	0	0	1	-	2	8	2	0	0	0	1	17	1	k__Bacteria(100);p__Proteobacteria(100);c__Alphaproteobacteria(100);o__Rhizobiales(69);f__Phyllobacteriaceae(66);g__Parvibaculum(61);unclassified(61);	CCGCCTGGGGAGTACGGTCGCAAGATTAAAACTCAAAGGAATTGACGGGGGCCCGCACAAGCGGTGGAGCATGTGGTTTAATTCGAAGCAACGCGCAGAACCTTACCAACCCTTGACATCTGGATCGCGGTTACCGGAGACGGTTTCCTTCAGTTCGGCTGGATCCAAGACAGGTGCTGCATGGCT
Otu0287	0	0	0	0	0	1	0	0	0	1	4	0	-	4	2	3	2	0	1	0	17	1	k__Bacteria(100);p__Proteobacteria(100);c__Gammaproteobacteria(100);o__Chromatiales(100);f__Sinobacteraceae(100);unclassified(100);unclassified(100);	CCGCCTGGGGAGTACGGTGGCAACACTAAAACTCAAAGGAATTGACGGGGACCCGCACAAGCGGTGGAGCATGTGGTTTAATTCGATGCAACGCGAAGAACCTTACCTGCCCTTGACATTGACAGAACCCTTTAGAGATAGAGGGGTGCTTCGGCCTGGAAAACAGGTGCTGCATGGCT
Otu0299	0	0	0	0	0	0	0	0	0	0	0	1	-	13	1	2	0	0	0	0	17	0	k__Bacteria(100);p__Proteobacteria(100);c__Alphaproteobacteria(100);o__Kordiimonadales(55);f__Kordiimonadaceae(55);unclassified(55);unclassified(55);	CCGCCTGGGGAGTACGGTCGCAAGATTAAAACTCAAAGGAATTGACGGGGGCCCGCACAAGCGGTGGAGCATGTGGTTTAATTCGAAGCAACGCGCAGAACCTTACCAGCCCTTGACATACCAATCGCGGTTTTCAGAGATGAATTCCTTCAGTTCGGCTGGATTGGATACAGGTGCTGCATGGCT
Otu0368	0	0	0	0	0	0	0	0	0	1	0	2	-	7	4	2	0	2	0	0	17	1	k__Bacteria(100);p__Proteobacteria(100);c__Gammaproteobacteria(100);o__Oceanospirillales(100);f__HTCC2188(100);g__HTCC(100);unclassified(100);	CCGCCTGGGGAGTACGGTCGCAAGATTAAAACTCAAATGAATTGACGGGGGCCCGCACAAGCGGTGGAGCATGTGGTTTAATTCGACGCAACGCGAAGAACCTTACCTGGTCTTGACATCCTACGAACTTTCCAGAGATGGATTGGTGCCTTCGGGAACGTAGTGACAGGTGCTGCATGGCT
Otu0391	0	0	0	0	0	0	0	0	0	1	3	2	-	4	6	1	1	0	0	0	17	1	k__Bacteria(100);p__Proteobacteria(100);c__Alphaproteobacteria(100);o__Rhizobiales(100);f__Rhizobiaceae(96);g__Shinella(96);unclassified(77);	CCGCCTGGGGAGTACGGTCGCAAGATTAAAACTCAAAGGAATTGACGGGGGCCCGCACAAGCGGTGGAGCATGTGGTTTAATTCGAAGCAACGCGCAGAACCTTACCAGCCCTTGACATCCCGATCGCGGTTCGTGGAGACACGTTCCTTCAGTTAGGCTGGATCGGTGACAGGTGCTGCATGGCT
Otu0407	0	0	0	0	0	0	0	0	0	1	0	0	-	5	11	0	1	0	0	0	17	1	k__Bacteria(100);p__Proteobacteria(100);c__Alphaproteobacteria(100);o__Rhizobiales(100);f__Phyllobacteriaceae(100);g__Phyllobacterium(95);s__Phyllobacteriummyrsinacearu(95);	CCGCCTGGGGAGTACGGTCGCAAGATTAAAACTCAAAGGAATTGACGGGGGCCCGCACAAGCGGTGGAGCATGTGGTTTAATTCGAAGCAACGCGAAGAACCTTACCAGCCCTTGACATCCCGATCGCGGTTTCCAGAGATGGATTCCTTCATTTAGTTGGATCGGTGACAGGTGTTGCATGGCT
Otu0432	0	0	0	0	0	0	0	0	0	0	0	3	-	11	2	0	1	0	0	0	17	0	k__Bacteria(100);p__Bacteroidetes(100);c__Flavobacteria(100);o__Flavobacteriales(100);f__Flavobacteriaceae(100);g__Eudoraea(100);unclassified(100);	GCACCTGGGAAGTACGGTCGCAAGATTGAAACTCAAAGGAATTGACGGGGGCCCGCACAAGCGGTGGAGCATGTGGTTTAATTCGATGATACGCGAGGAACCTTACCAGGGCTTAAATGCAGAACGACAGTTTGGGAAACCAGATTTTCTTCGGACGTTTTGCAAGGTGCTGCATGGTT
Otu0446	0	0	0	0	0	0	0	0	0	0	0	16	-	0	0	0	0	1	0	0	17	0	k__Bacteria(100);p__Proteobacteria(100);c__Alphaproteobacteria(100);o__Rhodobacterales(100);f__Hyphomonadaceae(100);g__Maricaulis(100);s__Maricaulismari(89);	CCGCCTGGGGAGTACGGCCGCAAGGTTAAAACTCAAAGAAATTGACGGGGGCCCGCACAAGCGGTGGAGCATGTGGTTTAATTCGAAGCAACGCGCAGAACCTTACCTACCCTTGACATGCCCGGTGCGTCCCAGAGAGATCAGGGACTTCATTTAGTTGGCCGGTGCACAGGTGCTGCATGGCT
Otu0449	0	0	0	0	0	0	0	0	0	0	0	0	-	0	17	0	0	0	0	0	17	0	k__Bacteria(100);p__Bacteroidetes(100);c__Flavobacteria(100);o__Flavobacteriales(100);f__Flavobacteriaceae(100);g__Tenacibaculum(100);s__Tenacibaculumlutimari(100);	CCACCTGGGGAGTACGATCGCAAGGTTGAAACTCAAAGGAATTGACGGGGGCCCGCACAAGCGGAGGAACATGTGGTTTAATTCGATGATACGCGAGGAACCTTACCTGGGCTTAAATGTAGAATGCATGAGGTGGAAACACTTCTTTTCTTCGGAACTTTTTACAAGGTGCTGCATGGTT
Otu0455	0	0	0	0	0	0	0	0	0	0	0	0	-	17	0	0	0	0	0	0	17	0	k__Bacteria(100);p__Bacteroidetes(100);c__Sphingobacteria(100);o__Sphingobacteriales(100);f__Saprospiraceae(100);g__Aureispira(100);unclassified(100);	CCACCTGGGGAGTACGTTCGCAAGAATGAAACTCAAAGGAATTGACGGGGGTCCGCACAAGCGGTGGAGCATGTGGTTTAATTCGATGATACGCGAGGAACCTTACCTAGGCTCGAACGCTACTTGACGTTCTGTGAAAGCGGAATTTCTCTTCGGAGACGGGTAGTGAGGTGCTGCATGGTT
Otu0470	0	0	0	0	0	0	0	0	0	0	0	0	-	17	0	0	0	0	0	0	17	0	k__Bacteria(100);p__Bacteroidetes(100);c__Flavobacteria(100);o__Flavobacteriales(100);f__Flavobacteriaceae(100);g__Zhouia(100);s__Zhouiaamylolytic(100);	CCACCTGGGGAGTACGCTCGCAAGAGTGAAACTCAAAGGAATTGACGGGGGCCCGCACAAGCGGTGGAGCATGTGGTTTAATTCGATGATACGCGAGGAACCTTACCAGGGCTTAAATGTAGTTTGACCGATCTGGAAACAGGTCTTCTCTTTGAGCAGACTACAAGGTGCTGCATGGTT
Otu0047	3	0	0	3	0	1	0	0	0	97	0	0	-	6	1	0	0	2	0	26	16	123	k__Bacteria(100);p__Bacteroidetes(100);c__Flavobacteria(100);o__Flavobacteriales(100);f__Flavobacteriaceae(100);g__Robiginitalea(80);s__Robiginitaleabiformat(80);	CCACCTGGGGAGTACGCTCGCAAGAGTGAAACTCAAAGGAATTGACGGGGGCCCGCACAAGCGGTGGAGCATGTGGTTTAATTCGATGATACGCGAGGAACCTTACCAGGGCTTAAATGTAGTGGGACAGGTCTAGAGATAGACCCTTCTTCGGACTCATTACAAGGTGCTGCATGGTT
Otu0183	2	0	4	1	6	0	0	2	0	0	0	0	-	0	0	0	1	0	0	0	16	0	k__Bacteria(100);p__Bacteroidetes(100);c__Flavobacteria(100);o__Flavobacteriales(100);f__Flavobacteriaceae(100);g__Kordia(100);s__Cytophagasp(100);	CCACCTGGGGAGTACGATCGCAAGATTGAAACTCAAAGGAATTGACGGGGGCCCGCACAAGCGGTGGAGCATGTGGTTTAATTCGATGATACGCGAGGAACCTTACCAGGGCTTAAATGTGGATTGACAGGGGCAGAGACGCCTTTTTCTTCGGACAATTCACAAGGTGCTGCATGGTT
Otu0249	0	2	0	0	0	0	0	1	1	0	0	1	-	2	7	0	1	1	0	0	16	0	k__Bacteria(100);p__Bacteroidetes(100);c__Sphingobacteria(100);o__Sphingobacteriales(100);f__Flammeovirgaceae(100);g__Fulvivirga(100);unclassified(100);	CCACCTGGGGAGTACGCCCGCAAGGGTGAAACTCAAAGGAATTGACGGGGGTCCGCACAAGCGGTGGAGCATGTGGTTTAATTCGATGATACGCGAGGAACCTTACCTGGGCTAGAATGTGAGCGCAAAGACCAGAGATGGTCTGTTCTTCGGACGTGAAACAAGGTGCTGCATGGCT
Otu0295	0	1	0	0	0	1	1	0	0	0	0	0	-	3	4	2	0	4	0	0	16	0	k__Bacteria(100);p__Proteobacteria(100);c__Gammaproteobacteria(100);o__Vibrionales(91);f__Vibrionaceae(91);g__Vibrio(91);s__Vibrioponticu(91);	CCGCCTGGGGAGTACGGCCGCAAGGTTAAAACTCAAATGAATTGACGGGGGCCCGCACAAGCGGTGGAGCATGTGGTTTAATTCGATGCAACGCGAAGAACCTTACCAGGACTTGACATCCAGAGAAGTTACCAGAGATGGTTTCGTGCCTTCGGGAACTCTGAGACAGGTGCTGCATGGCT
Otu0347	0	0	0	0	0	0	0	0	0	0	0	0	-	8	1	4	3	0	0	0	16	0	k__Bacteria(100);p__Proteobacteria(100);c__Gammaproteobacteria(100);o__Aeromonadales(80);f__Aeromonadaceae(80);g__Oceanisphaera(80);unclassified(80);	CCGCCTGGGGAGTACGGCCGCAAGGTTGAAACTCAAAGGAATTGACGGGGACCCGCACAAGCGGTGGAGCATGTGGTTTAATTCGATGCAACGCGAAGAACCTTACCTGCCCTTGACATACAGCGAACTTTCCAGAGATGGATTGGTGCCTTCGGGAATGCTGATACAGGTGCTGCATGGCT
Otu0373	0	0	0	0	0	0	0	0	0	0	0	4	-	0	6	5	1	0	0	0	16	0	k__Bacteria(100);p__Proteobacteria(100);c__Alphaproteobacteria(100);o__Kiloniellales(57);f__Kiloniellaceae(57);g__Kiloniella(57);unclassified(57);	CCGCCTGGGGAGTACGGTCGCAAGATTAAAACTCAAAGGAATTGACGGGGGCCCGCACAAGCGGTGGAGCATGTGGTTTAATTCGAAGCAACGCGCAGAACCTTACCAGCCCTTGACATCCTCTGACGACTTCCAGAGATGGATTTCTTCCTTCGGGACAGAGTGACAGGTGCTGCATGGCT
Otu0395	0	0	0	0	0	0	0	0	0	0	3	0	-	4	5	1	0	3	0	0	16	0	k__Bacteria(100);p__Chlorobi(100);c__SM1H02(81);unclassified(81);unclassified(81);unclassified(81);unclassified(81);	CCACCTGGGGAGTACGATCGCAAGGTTGAAACTCAAAGGAATTGACGGGGGCCCGCACAAGCAGTGGAGCATGTGGTTTAATTCGATGCAACGCGAAGAACCTTACCTGGGCTTGAAATGTGAGAGACAGGTGGTGAAAGCCACTTTTCCTTCGGGACTGTTACACAGGTGCTGCACGGCT
Otu0437	0	0	0	0	0	0	0	0	0	0	0	1	-	2	7	4	2	0	0	0	16	0	k__Bacteria(100);p__Proteobacteria(100);c__Gammaproteobacteria(100);o__Methylococcales(100);f__Piscirickettsiaceae(100);g__Thiomicrospira(100);s__Thiomicrospiracrunogen(100);	CCGCCTGGGGAGTACGCGCGCAAGCGTAAAACTCAAAGGAATTGACGGGGGCCCGCACAAGCGGTGGAGCATGTGGTTTAATTCGATGCAACGCGAAGAACCTTACCAGGCCTTGACATCCTGAGAACTTTCTAGAGATAGATTGGTGCCTTCGGGAATTCAGTGACAGGTGCTGCATGGCT
Otu0445	0	0	0	0	0	0	0	0	0	0	0	1	-	5	3	0	3	4	0	0	16	0	k__Bacteria(100);p__Proteobacteria(100);c__Gammaproteobacteria(100);o__Alteromonadales(100);f__Pseudoalteromonadaceae(78);g__Pseudoalteromonas(78);s__Pseudoalteromonashaloplankti(78);	CCGCCTGGGGAGTACGGCCGCAAGGTTAAAACTCAAATGAATTGACGGGGGCCCGCACAAGCGGTGGAGCATGTGGTTTAATTCGATGCAACGCGAAGAACCTTACCTACACTTGACATACCAAGAATTTTCCAGAGATGGATTAGTGCCTTCGGGAGCTTGGATACAGGTGCTGCATGGCT
Otu0479	0	0	0	0	1	0	0	0	0	0	15	0	-	0	0	0	0	0	0	0	16	0	k__Bacteria(100);p__Bacteroidetes(100);c__Bacteroidia(100);o__Bacteroidales(100);f__Marinilabiaceae(100);unclassified(100);unclassified(100);	CCACCTGGGGAGTACGTTGGCAACAATGAAACTCAAAGGAATTGACGGGGGCCCGCACAAGCGGAGGAACATGTGGTTTAATTCGATGATACGCGAGGAACCTTACCTGGACTTAAATGTAGGCTGCATAGATCAGAGATGGTCTTTTCTTCGGACCGCCTACAAGGTGCTGCATGGTT
Otu0491	0	0	0	0	0	0	0	0	0	0	15	0	-	0	1	0	0	0	0	0	16	0	k__Bacteria(100);p__Deferribacteres(100);c__Deferribacteres(100);o__Deferribacterales(100);f__Deferribacteraceae(100);g__Deferribacter(100);s__Deferribacterdesulfurican(100);	CCGCCTGGGGAGTACGACCGCAAGGTTGAAACTCAAAGGAATTGACGGGGGCCCGCACAAGCGGTGGAGCACGTGGTTTAATTCGATGCTAACCGTAGAACCTTACCTGGGCTTGACATCCGTAGGAGTTCCTAGAGATAGGAATGTACTCATCTTTGATGAGAGCTATGAGACAGGTGCTGCATGGCT
Otu0492	0	0	0	0	0	0	0	0	0	0	1	1	-	8	1	0	1	4	0	0	16	0	k__Bacteria(100);p__Proteobacteria(100);c__Alphaproteobacteria(100);o__Rhodospirillales(100);f__Rhodospirillaceae(100);g__Tistrella(100);unclassified(100);	CCGCCTGGGGAGTACGGCCGCAAGGTTAAAACTCAAAGGAATTGACGGGGGCCCGCACAAGCGGTGGAGCATGTGGTTTAATTCGAAGCAACGCGCAGAACCTTACCAGCCCTTGACATGGACACTGCCGGTAGCGGAGACGCTACCTTCGGCTCGGCCGGGTGTCACACAGGTGCTGCATGGCT
Otu0110	3	1	2	0	1	8	0	0	0	0	0	0	-	0	0	0	0	0	0	0	15	0	k__Bacteria(100);p__Bacteroidetes(100);c__Flavobacteria(100);o__Flavobacteriales(100);f__Flavobacteriaceae(100);g__Tenacibaculum(100);s__Tenacibaculumsolea(100);	CCACCTGGGGAGTACGTTCGCAAGAATGAAACTCAAAGGAATTGACGGGGGCCCGCACAAGCGGTGGAGCATGTGGTTTAATTCGATGATACGCGAGGAACCTTACCAGGGCTTAAATGTAGAGTGACAGGGGTAGAGATACCTTTTTCTTCGGACACTTTACAAGGTGCTGCATGGTT
Otu0136	0	0	1	1	0	0	1	0	3	1	0	1	-	1	4	3	0	0	0	1	15	2	k__Bacteria(100);p__Bacteroidetes(100);c__Sphingobacteria(100);o__Sphingobacteriales(100);f__Saprospiraceae(99);unclassified(99);unclassified(99);	CCACCTGGGGAGTACGTTCGCAAGAATGAAACTCAAAGGAATTGACGGGGGTCCGCACAAGCGGTGGAGCATGTGGTTTAATTCGATGATACGCGAGGAACCTTACCTAGGCTATAATGTGAGCGCTATCTGGTGAAAGCCGGAGTTCCTTCGGGACGCGAAACAAGGTGCTGCATGGTT
Otu0288	0	1	0	2	0	0	3	0	0	0	5	1	-	0	0	1	0	2	0	0	15	0	k__Bacteria(100);p__Proteobacteria(100);c__Betaproteobacteria(100);o__Burkholderiales(100);f__Comamonadaceae(100);g__Pelomonas(100);unclassified(100);	CCGCCTGGGGAGTACGGCCGCAAGGTTGAAACTCAAAGGAATTGACGGGGACCCGCACAAGCGGTGGATGATGTGGTTTAATTCGATGCAACGCGAAAAACCTTACCTACCCTTGACATGTCTGGAATCCTGAAGAGATTTGGGAGTGCTCGAAAGAGAGCCAGAACACAGGTGCTGCATGGCC
Otu0309	0	0	0	0	0	0	0	0	0	0	0	4	-	8	2	0	1	0	0	0	15	0	k__Bacteria(100);p__Proteobacteria(100);c__Alphaproteobacteria(100);o__Rhodobacterales(97);f__Rhodobacteraceae(97);g__Jannaschia(97);s__Jannaschiahelgolandensi(97);	CCGCCTGGGGAGTACGGTCGCAAGATTAAAACTCAAAGGAATTGACGGGGGCCCGCACAAGCGGTGGAGCATGTGGTTTAATTCGAAGCAACGCGCAGAACCTTACCAACCCTTGACATCCTGATCGCGGTTAGTGGAGACACTTTCCTTCAGTTCGGCTGGATCAGTGACAGGTGCTGCATGGCT
Otu0328	0	0	0	0	0	0	0	0	0	0	2	3	-	2	7	0	1	0	0	0	15	0	k__Bacteria(100);p__Bacteroidetes(100);c__Sphingobacteria(100);o__Sphingobacteriales(100);f__Flammeovirgaceae(100);unclassified(100);unclassified(100);	CCACCTGGGGAGTACGCTCGCAAGAGTGAAACTCAAAGGAATTGACGGGGGTCCGCACAAGCGGTGGAGCATGTGGTTTAATTCGATGATACGCGAGGAACCTTACCTGGGCTCGAATGGTAAGGGAATTATCCAGAAATAGATGAGTCTTCGGACTCTTATCAAGGTGCTGCATGGCT
Otu0331	0	0	0	0	0	0	0	0	0	0	0	0	-	5	5	3	2	0	0	1	15	1	k__Bacteria(100);p__Proteobacteria(100);c__Gammaproteobacteria(100);o__Chromatiales(100);f__Ectothiorhodospiraceae(86);g__Methylonatrum(71);unclassified(71);	CCGCCTGGGGAGTACGCCGGCAACGGTAAAACTCAAAGGAATTGACGGGGACCCGCACAAGCGGTGGAGCATGTGGTTTAATTCGATGCAACGCGAAGAACCTTACCTGCCCTTGACATCCTCGGAACTTGTCAGAGATGACTTGGTGCCTTCGGGAACCGAGTGACAGGTGCTGCATGGCT
Otu0369	0	0	0	0	0	0	0	0	0	0	13	0	-	0	0	0	1	1	0	0	15	0	k__Bacteria(100);p__Chlorobi(100);c__SM1B09(100);unclassified(100);unclassified(100);unclassified(100);unclassified(100);	CCACCTGGGGAGTACGATCGCAAGGTTGAAACTCAAAGGAATTGGCGGGGGCCCGCACAAGCGGTGGATTATGTGGTTTAATTCGATGCAACGCGAAGAACCTTACCTGGGCTCGAAATGTAGGAAGTAGGACCCTGAAAGGGGAACCACCTGTCAAGTCAGGAACCTATATAGGTGCTGCATGGCT
Otu0396	0	0	0	0	1	0	0	0	0	0	2	1	-	0	5	3	1	2	0	0	15	0	k__Bacteria(100);p__Proteobacteria(100);c__Alphaproteobacteria(100);o__Rhizobiales(58);f__Phyllobacteriaceae(58);g__Nitratireductor(58);s__Nitratireductoraquibiodomu(58);	CCGCCTGGGGAGTACGGTCGCAAGATTAAAACTCAAAGGAATTGACGGGGGCCCGCACAAGCGGTGGAGCATGTGGTTTAATTCGAAGCAACGCGCAGAACCTTACCAGCCCTTGACATCCTGGTCGCGGTTTCCGGAGACGGATTCCTTCAGTTCGGCTGGACCAGTGACAGGTGCTGCATGGCT
Otu0401	0	0	0	0	0	0	0	0	0	0	0	0	-	3	1	11	0	0	0	0	15	0	k__Bacteria(100);p__Proteobacteria(100);c__Alphaproteobacteria(100);o__Rhizobiales(86);f__Aurantimonadaceae(86);g__Fulvimarina(86);s__Fulvimarinapelag(86);	CCGCCTGGGGAGTACGGTCGCAAGATTAAAACTCAAAGGAATTGACGGGGGCCCGCACAAGCGGTGGAGCATGTGGTTTAATTCGAAGCAACGCGCAGAACCTTACCAGCTCTTGACATTCACTGACGGTTTCCGGAGACGGATTCCTCCCTTCGGGGCAGTGGGACAGGTGCTGCATGGCT
Otu0402	0	0	0	0	0	0	0	0	0	0	0	0	-	1	13	0	0	1	0	0	15	0	k__Bacteria(100);p__Proteobacteria(100);c__Deltaproteobacteria(100);o__Desulfovibrionales(100);f__Desulfovibrionaceae(91);g__Desulfovibrio(91);s__Ecwsrb05(91);	CCGCCTGGGGAGTACGGTCGCAAGGCTGAAACTCAAAGGAATTGACGGGGGCCCGCACAAGCGGTGGAGTATGTGGTTTAATTCGATGCAACGCGAAGAACCTTACCTGGGCTTGACATCCTGCGGATGTCTTTTAAACGAGACAGTGCCCTTCGGGGAATGCAGTGACAGGTGCTGCATGGCT
Otu0417	0	0	0	0	0	0	0	0	0	0	1	0	-	0	12	2	0	0	0	0	15	0	k__Bacteria(100);p__Proteobacteria(100);c__Deltaproteobacteria(100);o__Syntrophobacterales(100);f__Desulfobacteraceae(100);g__Desulfofaba(100);unclassified(100);	CCGCCTGGGGAGTACGGTCGCAAGATTAAAACTCAAAGAAATTGACGGGGGCCCGCACAAGCGGTGGAGCATGTGGTTTAATTCGACGCAACGCGCAGAACCTTACCTGGATTTGACATCCTGGGAATCTCTTGGAAACTTGAGAGTGCCCTTCGGGGAGCCCAGTGACAGGTGCTGCATGGCT
Otu0435	0	0	0	0	0	0	0	0	0	0	2	0	-	13	0	0	0	0	0	0	15	0	k__Bacteria(100);p__Proteobacteria(100);c__Gammaproteobacteria(100);o__Enterobacteriales(100);f__Enterobacteriaceae(100);g__Cronobacter(100);s__Cronobactermuytjensi(100);	CCGCCTGGGGAGTACGGTCGCAAGATTAAAACTCAAATGAATTGACGGGGGCCCGCACAAGCGGTGGAGCATGTGGTTTAATTCGATGCAACGCGAAGAACCTTACCTGGTCTTGACATCCTTTGAATCCCTAAGAGATTGGGGAGTGCCTTCGGGAACAGAGAGACAGGTGCTGCATGGCT
Otu0478	0	0	0	0	0	0	0	0	0	0	0	0	-	3	7	5	0	0	0	0	15	0	k__Bacteria(100);p__Proteobacteria(100);c__Gammaproteobacteria(100);o__Chromatiales(100);f__Sinobacteraceae(100);unclassified(100);unclassified(100);	CCGCCTGGGGAGTACGCCGGCAACGGTAAAACTCAAAGGAATTGACGGGGACCCGCACAAGCGGTGGAGCATGTGGTTTAATTCGATGCAACGCGAAGAACCTTACCTGCCCTTGACATTGACAGAACCTTCCAGAGATGGAGGGGTGCTTCGGCCTGGAAAACAGGTGCTGCATGGCT
Otu0482	0	0	0	0	0	0	0	14	0	0	0	0	-	0	0	1	0	0	0	0	15	0	k__Bacteria(100);p__Proteobacteria(100);c__Gammaproteobacteria(100);o__Vibrionales(75);f__Vibrionaceae(75);g__Photobacterium(75);s__Photobacteriumdamsela(75);	CCGCCTGGGGAGTACGGTCGCAAGATTAAAACTCAAATGAATTGACGGGGGCCCGCACAAGCGGTGGAGCATGTGGTTTAATTCGATGCAACGCGAAGAACCTTACCTACTCTTGACATCCTCAGAAACTTGTAGAGATACGAGTGTGCCTTCGGGAACTGAGAGACAGGTGCTGCATGGCT
Otu0484	0	0	0	0	0	0	0	0	0	0	0	0	-	0	0	15	0	0	0	0	15	0	k__Bacteria(100);p__Proteobacteria(100);c__Alphaproteobacteria(100);o__Sphingomonadales(100);f__Erythrobacteraceae(100);g__Citromicrobium(100);unclassified(100);	CCGCCTGGGGAGTACGGTCGCAAGATTAAAACTCAAAGGAATTGACGGGGGCCCGCACAAGCGGTGGAGCATGTGGTTTAATTCGACGCAACGCGCAGAACCTTACCAGCCCTTGACATGGTGGTTACGATTTCTGGAGACAGATCTCTCAGTTCGGCTGGACCATCACAGGTGCTGCATGGCT
Otu0509	0	0	0	0	0	0	0	0	0	0	0	15	-	0	0	0	0	0	0	0	15	0	k__Bacteria(100);p__Proteobacteria(100);c__Alphaproteobacteria(100);o__Rhodobacterales(100);f__Rhodobacteraceae(100);g__Amaricoccus(100);unclassified(100);	CCGCCTGGGGAGTACGGTCGCAAGATTAAAACTCAAAGGAATTGACGGGGGCCCGCACAAGCGGTGGAGCATGTGGTTTAATTCGAAGCAACGCGCAGAACCTTACCATCCCTTGACATCCCTGTCGCGGGCCGAGAGATCGGTCTTTCAGTTCGGCTGGACAGGTGACAGGTGCTGCATGGCT
Otu0168	0	0	0	0	0	0	0	0	0	0	0	0	-	8	0	2	0	4	0	0	14	0	k__Bacteria(100);p__Proteobacteria(100);c__Alphaproteobacteria(100);o__Rhodobacterales(100);f__Rhodobacteraceae(100);g__Rhodobaca(100);unclassified(100);	CCGCCTGGGGAGTACGGTCGCAAGATTAAAACTCAAAGGAATTGACGGGGGCCCGCACAAGCGGTGGAGCATGTGGTTTAATTCGAAGCAACGCGCAGAACCTTACCAACCTTTGACATGGGGGTCGCGGATCCAGAGATGGATCTTTCAGTTCGGCTGGACCCCACACAGGTGCTGCATGGCT
Otu0289	2	2	8	1	1	0	0	0	0	0	0	0	-	0	0	0	0	0	0	0	14	0	k__Bacteria(100);p__Bacteroidetes(100);c__Flavobacteria(100);o__Flavobacteriales(100);f__Flavobacteriaceae(100);g__Wautersiella(100);s__Wautersiellafalseni(100);	CCACCTGGGGAGTACGCTGGCAACAGTGAAACTCAAAGGAATTGACGGGGGCCCGCACAAGCGGTGGAGCATGTGGTTTAATTCGATGATACGCGAGGAACCTTACCTGGGCTTAAATGCATAATGACAGGACTGGAAACAGTTTTTTCTTCGGACAGAATGCAAGGTGCTGCATGGCT
Otu0290	0	0	0	0	0	0	0	0	0	2	1	3	-	4	3	1	2	0	0	1	14	3	k__Bacteria(100);p__Proteobacteria(100);c__Alphaproteobacteria(100);o__Rhodospirillales(100);f__Rhodospirillaceae(100);unclassified(52);unclassified(52);	CCGCCTGGGGAGTACGGCCGCAAGGTTAAAACTCAAAGGAATTGACGGGGGCCCGCACAAGCGGTGGAGCATGTGGTTTAATTCGAAGCAACGCGCAGAACCTTACCAGCCCTTGACATGGGGAGTATGGTTACCGGAGACGGTATCCTTCAGTTCGGCTGGCTCCCGCACAGGTGCTGCATGGCT
Otu0312	6	7	1	0	0	0	0	0	0	0	0	0	-	0	0	0	0	0	0	0	14	0	k__Bacteria(100);p__Proteobacteria(100);c__Gammaproteobacteria(100);o__Oceanospirillales(97);f__Endozoicimonaceae(97);g__Endozoicimonas(97);unclassified(97);	CCGCCTGGGGAGTACGGCCGCAAGGTTAAAACTCAAATGAATTGACGGGGGCCCGCACAAGCGGTGGAGCATGTGGTTTAATTCGAAGCAACGCGAAGAACCTTACCTGGCCTTGACATCCTGCGAATCTCTTGGAGACAAGAGAGTGCCCTCGGGAACGCAGAGACAGGTGCTGCATGGCT
Otu0337	0	0	0	0	0	0	0	0	0	0	8	0	-	0	3	2	0	1	0	0	14	0	k__Bacteria(100);p__Proteobacteria(100);c__Gammaproteobacteria(100);o__Chromatiales(100);f__Sinobacteraceae(100);unclassified(100);unclassified(100);	CCGCCTGGGGAGTACGCCGGCAACGGTAAAACTCAAAGGAATTGACGGGGACCCGCACAAGCGGTGGAGCATGTGGTTTAATTCGATGCAACGCGAAGAACCTTACCTGCCCTTGACATACTCGGAACTTTCCAGAGATGGATTGGTGCCTTCGGGAATCGAGATACAGGTGCTGCATGGCT
Otu0403	0	0	0	0	0	0	0	0	0	0	1	0	-	2	4	5	0	1	1	0	14	0	k__Bacteria(100);p__Proteobacteria(100);c__Deltaproteobacteria(80);o__Myxococcales(80);unclassified(70);unclassified(70);unclassified(70);	CCGCCTGGGGAGTACGGCCGCAAGGCTAAAACTCAAAGGAATTGACGGGGGCCCGCACAAGCAGTGGAGCATGTGGTTTAATTCGAAGCAACGCGCAGAACCTTACCAGGGCTAGAAAACTGAGAATCCTGACGAAACTCGGGAGTGCTCGCAAGAGAACTCAGGTCCAGGTGCTGCATGGCT
Otu0476	0	0	0	0	0	0	0	0	0	0	1	0	-	3	6	3	1	0	0	0	14	0	k__Bacteria(100);p__Proteobacteria(100);c__Deltaproteobacteria(94);o__NB1-j(94);f__JTB38(94);unclassified(94);unclassified(94);	CCGCCTGGGGAGTACGGTGGCAACACTAAAACTCAAAGGAATTGACGGGGGCCCGCACAAGCGGTGGAGCATGTGGTTTAATTCGAAGCAACGCGCAGAACCTTACCTGGGTTTGACATGTACGGAATCTCTTGGAAACAAGAGAGTGCCTTCGGGAGCCGTAACACAGGTGCTGCATGGCT
Otu0493	0	0	0	0	0	0	0	0	0	0	1	0	-	2	8	2	0	1	0	0	14	0	k__Bacteria(100);p__Proteobacteria(100);c__Alphaproteobacteria(100);o__Rhizobiales(100);f__Rhizobiaceae(88);g__Shinella(88);s__Shinellazoogloeoide(88);	CCGCCTGGGGAGTACGGTCGCAAGATTAAAACTCAAAGGAATTGACGGGGGCCCGCACAAGCGGTGGAGCATGTGGTTTAATTCGAAGCAACGCGCAGAACCTTACCAGCCCTTGACTTCCCGATCGCGGTTAGTGGAGACGCTATCCTTCAGTTAGGCTGGATCGGTGACAGGTGCTGCATGGCT
Otu0496	0	0	0	0	0	0	0	0	0	0	0	0	-	0	11	2	0	1	0	0	14	0	k__Bacteria(100);p__Proteobacteria(100);c__Alphaproteobacteria(100);o__Rhodobacterales(94);f__Hyphomonadaceae(94);g__Maricaulis(94);s__Maricaulisvirginensi(94);	CCGCCTGGGGAGTACGGCCGCAAGGTTAAAACTCAAAGAAATTGACGGGGGCCCGCACAAGCGGTGGAGCATGTGGTTTAATTCGAAGCAACGCGCAGAACCTTACCAGCCCTTGACATAGAGGTCGCGGTTACCAGAGACGGTAACTTTCAGTTCGGCTGGACCTCATACAGGTGCTGCATGGCT
Otu0522	0	0	0	0	0	0	0	14	0	0	0	0	-	0	0	0	0	0	0	0	14	0	k__Bacteria(100);p__Proteobacteria(100);c__Gammaproteobacteria(100);o__Pasteurellales(100);f__Pasteurellaceae(100);g__Actinobacillus(93);s__Actinobacillussui(93);	CCGCCTGGGGAGTACGGTCGCAAGATTAAAACTCAAATGAATTGACGGGGGCCCGCACAAGCGGTGGAGCATGTGGTTTAATTCGATGCAACGCGAAGAACCTTACCTACTCTTGACATCCTCAGAATCTTGTAGAGATACGAGAGTGCCTTCGGGAACTGAGAGACAGGTGCTGCATGGCT
Otu0533	0	0	0	0	0	0	0	0	0	0	0	0	-	0	14	0	0	0	0	0	14	0	k__Bacteria(100);p__Proteobacteria(100);c__Alphaproteobacteria(100);o__Rhizobiales(100);f__Bartonellaceae(100);g__Bartonella(100);s__Bartonellaquintan(100);	CCGCCTGGGGAGTACGGTCGCAAGATTAAAACTCAAAGAAATTGACGGGGGCCCGCACAAGCGGTGGAGCATGTGGTTTAATTCGAGGCAACGCGAAGAACCTTACCAGCCCTTGACATCCTGGTCGCGAGGAGTGGAGACACACCTCTTCAGTTAGGCTGGACCAGTGACAGGTGTTGCATGGCT
Otu0543	0	0	0	0	0	0	0	0	0	0	1	13	-	0	0	0	0	0	0	0	14	0	k__Bacteria(100);p__Proteobacteria(100);c__Gammaproteobacteria(100);o__Chromatiales(100);f__Ectothiorhodospiraceae(100);g__Thiorhodospira(100);unclassified(100);	CCGCCTGGGGAGTACGGCCGCAAGGTTGAAACTCAAAGGAATTGACGGGGGCCCGCACAAGCGGTGGAGCATGTGGTTTAATTCGATGCAACGCGAAGAACCTTACCTGCCCTTGACATCCTTGGAAGCGTTTAGAGATAGACGTGTGCCTTCGGGAACCGAGAGACAGGTGCTGCATGGCT
Otu0078	0	0	0	0	0	0	0	0	0	0	0	0	-	0	13	0	0	0	0	0	13	0	k__Bacteria(100);p__Firmicutes(100);c__Clostridia(99);o__Clostridiales(99);f__Lachnospiraceae(99);g__Dorea(99);s__Doreaformicigeneran(99);	CCACCTGGGGAGTACGATCGCAAGATTGAAACTCAAAGGAATTGACGGGGGCCCGCACAAGCGGTGGAGCATGTGGTTTAATTCGAAGCAACGCGAAGAACCTTACCAAATCTTGACATCCCGATGACCGGTCTGTAATAGGACCTTTTCTTCGGAACATCGGTGACAGGTGGTGCATGGTT
Otu0165	0	0	0	0	1	1	0	0	0	33	0	0	-	5	4	0	0	2	0	7	13	40	k__Bacteria(100);p__Actinobacteria(100);c__Actinobacteria(100);o__Acidimicrobiales(100);f__CL500-29(100);unclassified(100);unclassified(100);	CCGCCTGGGGAGTACGGCCGCAAGGCTAAAACTCAAAGGAATTGACGGGGGCCCGCACAAGCAGCGGAGCGTGTTGCTTAATTCGATGCAACGCGAAGAACCTTACCTGGGTTTGACATGTAGGGAAAAGCTCTAGAGATAGGGTGTCCTTCGGGGCCTTACACAGGTGGTGCATGGCT
Otu0262	0	0	0	0	0	0	0	0	0	0	0	0	-	1	11	1	0	0	0	0	13	0	k__Bacteria(100);p__Proteobacteria(100);c__Alphaproteobacteria(100);o__Rhodobacterales(100);f__Hyphomonadaceae(100);g__Maricaulis(100);unclassified(100);	CCGCCTGGGGAGTACGGCCGCAAGGTTAAAACTCAAAGAAATTGACGGGGGCCCGCACAAGCGGTGGAGCATGTGGTTTAATTCGAAGCAACGCGCAGAACCTTACCTACCCTTGACATTTGGTGCTACATCCAGAGATGGATGGTCCTCTTCGGAGGCGCCAGGACAGGTGCTGCATGGCT
Otu0332	0	2	1	0	4	1	1	2	1	0	1	0	-	0	0	0	0	0	0	1	13	1	k__Bacteria(100);p__Proteobacteria(100);c__Gammaproteobacteria(100);o__Oceanospirillales(97);f__Oceanospirillaceae(97);g__Marinomonas(97);s__Marinomonasmediterrane(97);	CCGCCTGGGGAGTACGGCCGCAAGGTTAAAACTCAAATGAATTGACGGGGGCCCGCACAAGCGGTGGAGCATGTGGTTTAATTCGAAGCAACGCGAAGAACCTTACCTACTCTTGACATCCAGAGAACTTGTGAGAGATCACTTGGTGCCTTCGGGAACTCTGAGACAGGTGCTGCATGGCT
Otu0364	0	0	0	0	0	0	0	0	0	1	7	3	-	2	0	1	0	0	0	0	13	1	k__Bacteria(100);p__Proteobacteria(100);c__Gammaproteobacteria(100);o__Oceanospirillales(100);f__HTCC2089(100);unclassified(100);unclassified(100);	CCGCCTGGGGAGTACGGCCGCAAGGTTAAAACTCAAATGAATTGACGGGGGCCCGCACAAGCGGTGGAGCATGTTGTTTAATTCGATGCAACGCGAAGAACCTTACCACCCCTTGACATCCTCGGAACTTGGCAGAGATGCCTTGGTGCCTTCGGGAACCGAGTGACAGGTGCTGCATGGCT
Otu0375	0	0	0	0	0	0	0	0	0	0	0	3	-	8	2	0	0	0	0	0	13	0	k__Bacteria(100);p__Proteobacteria(100);c__Gammaproteobacteria(100);o__Oceanospirillales(100);f__OM60(100);g__Congregibacter(100);unclassified(100);	CCGCCTGGGGAGTACGGCCGCAAGGTTAAAACTCAAATGAATTGACGGGGGCCCGCACAAGCGGTGGAGCATGTGGTTTAATTCGATGCAACGCGAAGAACCTTACCAGGCCTTGACATCCTTGGAATCCTGCAGAGATGCGGGAGTGCCTTCGGGAATCAAGTGACAGGTGCTGCATGGCT
Otu0383	0	0	0	0	0	0	0	0	0	0	0	1	-	1	8	1	0	1	1	0	13	0	k__Bacteria(100);p__Actinobacteria(100);c__Actinobacteria(100);o__Acidimicrobiales(100);f__SC3-41(100);unclassified(100);unclassified(100);	CCGCCTGGGGAGTACGGCCGCAAGGCTAAAACTCAAAGGAATTGACGGGGGCCCGCACAAGCGGCGGAGCATGTTGCTTAATTCGAGGCAACGCGAAGAACCTTACCTGGGTTTGACATGTACCGGACAGCCATAGAGATATGGTTTCCTTCGGGTCGGTACACAGGTGGTGCATGGCT
Otu0399	0	0	0	0	0	0	0	0	0	0	0	2	-	2	3	6	0	0	0	2	13	2	k__Bacteria(100);p__Proteobacteria(100);c__Alphaproteobacteria(100);o__Rhizobiales(96);f__Rhodobiaceae(53);g__Rhodobium(53);s__Rhodobiumorienti(53);	CCGCCTGGGGAGTACGGTCGCAAGATTAAAACTCAAAGGAATTGACGGGGGCCCGCACAAGCGGTGGAGCATGTGGTTTAATTCGAAGCAACGCGCAGAACCTTACCAACCCTTGACATCCCGATCGCGGTTACCGGAGACGGTTTCCTTCAGCTCGGCTGGATCGGTGACAGGTGCTGCATGGCT
Otu0469	0	0	0	0	0	0	0	0	0	0	0	11	-	0	0	0	1	1	0	0	13	0	k__Bacteria(100);p__Proteobacteria(100);c__Gammaproteobacteria(100);o__Chromatiales(77);f__Ectothiorhodospiraceae(77);g__Thiohalospira(77);s__Thiohalospirahalophil(77);	CCGCCTGGGGAGTACGCCGGCAACGGTAAAACTCAAAGGAATTGACGGGGGCCCGCACAAGCGGTGGAGCATGTGGTTTAATTCGATGCAACGCGAAGAACCTTACCTGGCCTTGACATCCTGTGAACTTGGTAGAGATACCTTGGTGCCTTCGGGAATACAGTGACAGGTGCTGCATGGCT
Otu0503	0	0	0	0	0	0	0	0	0	0	0	0	-	0	0	4	6	3	0	0	13	0	k__Bacteria(100);p__Bacteroidetes(100);c__Flavobacteria(100);o__Flavobacteriales(100);f__Flavobacteriaceae(100);g__Kordia(100);s__Cytophagasp(100);	CCACCTGGGGAGTACGATCGCAAGGTTGAAACTCAAAGGAATTGACGGGGGCCCGCACAAGCGGTGGAGCATGTGGTTTAATTCGATGATACGCGAGGAACCTTACCAAGGCTTAAATGTACCACGACCTCCTGGGAAACCAGGATTTCCTTCGGGACGAGGTACAAGGTGCTGCATGGTT
Otu0515	0	0	0	0	0	0	0	0	0	0	0	2	-	1	7	0	0	3	0	0	13	0	k__Bacteria(100);p__Bacteroidetes(100);c__Bacteroidia(100);o__Bacteroidales(100);f__Marinilabiaceae(100);unclassified(100);unclassified(100);	CCACCTGGGGAGTACGTCGGCAACGATGAAACTCAAAGGAATTGACGGGGGCCCGCACAAGCGGAGGAACATGTGGTTTAATTCGATGATACGCGAGGAACCTTACCTGGACTTAAATGTAGGCTGCATGGCGTAGAGATATGCCTTTCTTCGGACCGCCTACAAGGTGCTGCATGGTT
Otu0517	0	0	0	0	0	0	0	0	0	0	0	2	-	6	4	0	1	0	0	0	13	0	k__Bacteria(100);p__Proteobacteria(100);c__Alphaproteobacteria(100);o__Rhizobiales(72);f__Bradyrhizobiaceae(72);g__Nitrobacter(72);s__Nitrobacterhamburgensi(72);	CCGCCTGGGGAGTACGGCCGCAAGGTTAAAACTCAAAGGAATTGACGGGGGCCCGCACAAGCGGTGGAGCATGTGGTTTAATTCGACGCAACGCGCAGAACCTTACCAGCCCTTGACATGGTAGTTTTGGTTTGGAGAGATCCAACCTTTCCTTCGGGAGGCTACTGCAGGTGCTGCATGGCT
Otu0554	0	0	0	0	0	0	0	0	0	0	0	13	-	0	0	0	0	0	0	0	13	0	k__Bacteria(100);p__Bacteroidetes(100);c__Sphingobacteria(100);o__Sphingobacteriales(100);f__Flammeovirgaceae(100);unclassified(100);unclassified(100);	CCACCTGGGGAGTACGCCCGCAAGGGTGAAACTCAAAGGAATTGACGGGGGTCCGCACAAGCGGTGGAGCATGTGGTTTAATTCGATGATACGCGAGGAACCTTACCTGGGCTCGAATTCATGATGAATTATACAGAAATGTATAAGTCTTCGGACATTATGGAAGGTGCTGCATGGCT
Otu0564	0	0	0	0	0	0	0	0	0	0	2	6	-	2	0	0	2	1	0	0	13	0	k__Bacteria(100);p__Proteobacteria(100);c__Alphaproteobacteria(100);o__Rhodospirillales(100);f__Rhodospirillaceae(100);g__Tistrella(100);unclassified(100);	CCGCCTGGGGAGTACGGCCGCAAGGTTAAAACTCAAAGGAATTGACGGGGGCCCGCACAAGCGGTGGAGCATGTGGTTTAATTCGAAGCAACGCGCAGAACCTTACCAGCCCTTGACATGGACGCAGCGGATGGCAGAGATGCCTTCTTCGGCTCGGCCGGGCGTCACACAGGTGCTGCATGGCT
Otu0135	1	0	0	0	0	0	1	0	0	0	0	2	-	0	3	0	3	2	0	0	12	0	k__Bacteria(100);p__Proteobacteria(100);c__Alphaproteobacteria(100);o__Rhizobiales(100);f__Methylocystaceae(100);g__Methylocystis(100);s__Methylocystisparvu(100);	CCGCCTGGGGAGTACGGCCGCAAGGTTAAAACTCAAAGAAATTGACGGGGGCCCGCACAAGCGGTGGAGCATGTGGTTTAATTCGAAGCAACGCGAAGAACCTTACCTGCGTTTGACATGCCCGACGGGATCGCCAGAGATGGCTTTCTTCATTTAGTTGGTCGGTGCACAGGTGCTGCATGGCT
Otu0144	0	1	1	2	1	1	1	0	0	0	0	3	-	1	1	0	0	0	0	0	12	0	k__Bacteria(100);p__Proteobacteria(100);c__Gammaproteobacteria(100);o__Thiotrichales(85);f__Francisellaceae(85);unclassified(85);unclassified(85);	CCGCCTGGGGACTACGACCGCAAGGTTAAAACTCAAAGGAATTGACGGGGACCCGCACAAGCGGTGGAGCATGTGGTTTAATTCGATGCAACGCGAAGAACCTTACCTACCCTTGACATCCACAGAAGACAAAAGAGATTTTGTTGTGCCTTCGGGAACTGTGAGACAGGTGCTGCATGGCT
Otu0304	0	0	0	0	0	0	0	0	0	0	0	5	-	3	2	1	0	1	0	0	12	0	k__Bacteria(100);p__Proteobacteria(100);c__Alphaproteobacteria(100);o__Kordiimonadales(100);f__Kordiimonadaceae(100);g__Kordiimonas(100);unclassified(100);	CCGCCTGGGGAGTACGATCGCAAGATTAAAACTCAAAGGAATTGACGGGGCCCGCACAAGCAGTGGAGCATGTGGTTTAATTCGAAGCAACGCGCAGAACCTTACCACCACTTGACATCACCATCGCGATTTCCGGAGACGGATTTCTTCAGTTCGGCTGGATGGATGACAGGTGCTGCATGGCT
Otu0313	1	1	0	1	0	0	2	0	2	0	0	0	-	2	0	2	1	0	0	0	12	0	k__Bacteria(100);p__Proteobacteria(100);c__Alphaproteobacteria(100);o__Rhizobiales(97);f__Cohaesibacteraceae(97);g__Cohaesibacter(97);unclassified(97);	CCGCCTGGGGAGTACGGTCGCAAGATTAAAACTCAAAGGAATTGACGGGGGCCCGCACAAGCGGTGGAGCATGTGGTTTAATTCGAAGCAACGCGCAGAACCTTACCAGCCCTTGACATACCGATCGCGGTTTCCAGAGATGGATTCCTTCAGTTAGGCTGGATCGGATACAGGTGCTGCATGGCT
Otu0376	0	0	0	0	0	0	0	0	0	0	4	2	-	3	0	2	1	0	0	1	12	1	k__Bacteria(100);p__Proteobacteria(100);c__Alphaproteobacteria(100);o__Rhodobacterales(100);f__Rhodobacteraceae(100);g__Dinoroseobacter(57);unclassified(57);	CCGCCTGGGGAGTACGGTCGCAAGATTAAAACTCAAAGGAATTGACGGGGGCCCGCACAAGCGGTGGAGCATGTGGTTTAATTCGAAGCAACGCGCAGAACCTTACCAACCCTTGACATCCCTGTCGCGGTTACCAGAGATGGTTTCCTTCAGTTCGGCTGGACAGGTGACAGGTGCTGCATGGCT
Otu0414	0	0	0	0	0	0	0	0	0	0	1	0	-	2	7	1	0	1	0	0	12	0	k__Bacteria(100);p__Proteobacteria(100);c__Alphaproteobacteria(100);o__Rhodobacterales(100);f__Rhodobacteraceae(100);g__Pseudoruegeria(85);unclassified(85);	CCGCCTGGGGAGTACGGTCGCAAGATTAAAACTCAAAGGAATTGACGGGGGCCCGCACAAGCGGTGGAGCATGTGGTTTAATTCGAAGCAACGCGCAGAACCTTACCAACCCTTGACATCCTGATCGCGGTTTTCCGAGAGGAATTCCTTCAGTTCGGCTGGATCAGTGACAGGTGCTGCATGGCT
Otu0451	0	0	0	0	0	0	0	0	0	0	1	3	-	2	3	0	0	3	0	0	12	0	k__Bacteria(100);p__Proteobacteria(100);c__Gammaproteobacteria(100);o__Oceanospirillales(100);f__HTCC2089(100);unclassified(100);unclassified(100);	CCGCCTGGGGAGTACGGCCGCAAGGTTAAAACTCAAATGAATTGACGGGGGCCCGCACAAGCGGTGGAGCATGTTGTTTAATTCGATGCAACGCGAAGAACCTTACCACCCCTTGACATCCACAGAACTTTCTAGAGATAGATTGGTGCCTTCGGGAACTGTGTGACAGGTGTTGCATGGCT
Otu0480	0	0	0	1	0	0	0	0	0	0	0	0	-	0	8	1	1	1	0	0	12	0	k__Bacteria(100);p__Proteobacteria(100);c__Alphaproteobacteria(100);unclassified;unclassified;unclassified;unclassified;	CCGCCTGGGGAGTACGGTCGCAAGATTAAAACTCAAAGGAATTGACGGGGGCCCGCACAAGCGGTGGAGCATGTGGTTTAATTCGAGGCAACGCGAAGAACCTTACCAGCCCTTGACATCCTGGTCGCGGATTTCAGAGATGAATTCCTTCAGTTCGGCTGGACCAGTGACAGGTGCTGCATGGCT
Otu0568	0	0	0	0	0	0	0	0	0	0	0	1	-	1	8	2	0	0	0	0	12	0	k__Bacteria(100);p__Proteobacteria(100);c__Deltaproteobacteria(100);o__NB1-j(100);f__NB1-i(100);unclassified(100);unclassified(100);	CCGCCTGGGGAGTACGGTCGCAAGACTAAAACTCAAAGGAATTGACGGGGGCCCGCACAAGCGGTGGAGCATGTGGTTTAATTCGAAGCAACGCGCAGAACCTTACCTGGGCTTGACATCTGGAGAACCTCTCCGAAAGGAGAGGGTGCCTTCGGGAACTCCAAGACAGGTGCTGCATGGCT
Otu0579	0	0	0	0	0	0	0	0	0	0	0	0	-	12	0	0	0	0	0	0	12	0	k__Bacteria(100);p__Proteobacteria(100);c__Deltaproteobacteria(100);o__Desulfuromonadales(100);f__Geobacteraceae(100);g__Geobacter(100);s__Geobactermetallireducen(100);	CCGCCTGGGAAGTACGGCCGCAAGGCTAAAACTCAAAGGAATTGACGGGGGCCCGCACAAGCGGTGGAGCATGTGGTTTAATTCGACGCAACGCGAAGAACCTTACCCGGGCTTGACATCGATGGAACCCCTTGGAGACAAGGGGGTGCCTTTCGGGGCCCAGAAGACAGGTGCTGCATGGCT
Otu0584	0	0	0	0	0	0	0	0	0	0	5	3	-	2	1	0	0	1	0	0	12	0	k__Bacteria(100);p__Proteobacteria(100);c__Alphaproteobacteria(100);o__Rhodospirillales(100);f__Rhodospirillaceae(100);g__Tistrella(100);unclassified(100);	CCGCCTGGGGAGTACGGCCGCAAGGTTAAAACTCAAAGGAATTGACGGGGCCCGCACAAGCGGTGGAGCATGTGGTTTAATTCGAAGCAACGCGCAGAACCTTACCAGCCCTTGACATGGACGCAGCGGATAGCAGAGATGCTTTCTTCGGCTCGGCCGGGCGTCACACAGGTGCTGCATGGCT
Otu0585	0	0	0	0	0	0	0	0	0	0	0	0	-	0	0	0	12	0	0	0	12	0	k__Bacteria(100);p__Proteobacteria(100);c__Alphaproteobacteria(100);o__Kiloniellales(100);f__Kiloniellaceae(100);unclassified(100);unclassified(100);	CCGCCTGGGGAGTACGGTCGCAAGATTAAAACTCAAAGGAATTGACGGGGGCCCGCACAAGCGGTGGAGCATGTGGTTTAATTCGAAGCAACGCGCAGAACCTTACCAACCCTTGACATGGGACGTATGGATTGTGGAGACACTTTCCTTCAGTTCGGCTGGCGTCCACACAGGTGCTGCATGGCT
Otu0592	0	0	0	0	0	0	0	0	0	0	0	0	-	0	0	12	0	0	0	0	12	0	k__Bacteria(100);p__Bacteroidetes(100);c__Flavobacteria(100);o__Flavobacteriales(100);f__Flavobacteriaceae(100);g__Robiginitalea(100);s__Robiginitaleabiformat(100);	CCACCTGGGGAGTACGTTCGCAAGAATGAAACTCAAAGGAATTGACGGGGGCCCGCACAAGCGGTGGAGCATGTGGTTTAATTCGATGATACGCGAGGAACCTTACCAGGGCTTAAATGTAGTGGGACAGCTTTAGAGATAGAGCCTTCTTCGGACTCATTACAAGGTGCTGCATGGTT
Otu0123	0	0	0	0	0	0	1	0	0	0	0	0	-	0	6	4	0	0	0	0	11	0	k__Bacteria(100);p__Bacteroidetes(100);c__Sphingobacteria(100);o__Sphingobacteriales(100);f__Saprospiraceae(100);g__Lewinella(100);s__Lewinellanigrican(100);	CCACCTGGGGAGTACGCGCGCAAGCGTGAAACTCAAAGGAATTGACGGGGGTCCGCACAAGCGGTGGAGCATGTGGTTTAATTCGATAATACGCGAGGAACCTTACCTGGGCTCGAATGTCTCTGCTACCTCGAGAAATTGAGGGTTCCTTCGGGACAGAGTGCAAGGTGTTGCATGGCC
Otu0203	1	0	3	1	0	3	0	0	2	0	0	0	-	0	0	1	0	0	0	1	11	1	k__Bacteria(100);p__Proteobacteria(100);c__Alphaproteobacteria(100);o__Rhodobacterales(100);f__Rhodobacteraceae(100);g__Nautella(57);unclassified(57);	CCGCCTGGGGAGTACGGTCGCAAGATTAAAACTCAAAGGAATTGACGGGGGCCCGCACAAGCGGTGGAGCATGTGGTTTAATTCGAAGCAACGCGCAGAACCTTACCAACCCTTGACATCCTAGGACCGCCAGAGAGATTTGGCTTTCACTTCGGTGACCTAGTGACAGGTGCTGCATGGCT
Otu0257	4	1	3	1	0	0	1	0	0	4	0	0	-	0	0	0	0	1	0	0	11	4	k__Bacteria(100);p__Proteobacteria(100);c__Gammaproteobacteria(100);o__Pseudomonadales(100);f__Pseudomonadaceae(100);g__Pseudomonas(100);s__Pseudomonasmendocin(85);	CCGCCTGGGGAGTACGGCCGCAAGGTTAAAACTCAAATGAATTGACGGGGGCCCGCACAAGCGGTGGAGCATGTGGTTTAATTCGATGCAACGCGAAGAACCTTACCAGGCCTTGACATGCTGAGAACTTTCCAGAGATGGATTGGTGCCTTCGGGAACTCAGACACAGGTGCTGCATGGCT
Otu0261	1	0	2	8	0	0	0	0	0	0	0	0	-	0	0	0	0	0	0	0	11	0	k__Bacteria(100);p__Bacteroidetes(100);c__Flavobacteria(100);o__Flavobacteriales(100);f__Cryomorphaceae(52);g__Fluviicola(52);unclassified(52);	GCACCTGGGGAGTACGATCGCAAGGTTGAAACTCAAAGGAATTGACGGGGGCCCGCACAAGCGGTGGAGCATGTGGTTTAATTCGATGATACGCGAGGAACCTTACCAGGGCTTAAATGTAAGAGGAATAACGTGGAAACATGTTAGCCTTCGGGCCTTTTACAAGGTGCTGCATGGCT
Otu0280	0	5	0	0	0	1	1	1	1	0	0	0	-	0	1	0	0	0	1	3	11	3	k__Bacteria(100);p__Proteobacteria(100);c__Gammaproteobacteria(100);o__Oceanospirillales(83);f__Oleiphilaceae(83);unclassified(83);unclassified(83);	CCGCCTGGGGAGTACGGCCGCAAGGTTAAAACTCAAATGAATTGACGGGGGCCCGCACAAGCGGTGGAGCATGTGGTTTAATTCGATGCAACGCGAAGAACCTTACCTGGTCTTGACATCCACAGAACTTTCTAGAGATAGATTGGTGCCTTCGGGAACTGTGAGACAGGTGCTGCATGGCT
Otu0297	0	0	0	0	0	0	1	0	0	0	0	1	-	7	1	1	0	0	0	1	11	1	k__Bacteria(100);p__Proteobacteria(100);c__Deltaproteobacteria(100);o__Myxococcales(100);f__Nannocystaceae(100);g__Plesiocystis(79);unclassified(79);	CCGCCTGGGGAGTACGGTCGCAAGACTAAAACTCAAAGGAATTGACGGGGGCCCGCACAAGCGGTGGAGCATGTGGTTTAATTCGACGCAACGCGCAGAACCTTACCTGGGTTAAATCCTTCGGAATCCGGCCGAAAAGCTGGAGTGCCCTTCGGGGAATCGAAGCGAAGGTGCTGCATGGCT
Otu0301	1	0	0	0	0	0	0	0	0	0	0	1	-	3	2	1	1	1	1	0	11	0	k__Bacteria(100);p__Proteobacteria(100);c__Deltaproteobacteria(100);o__NB1-j(100);f__JTB38(100);unclassified(100);unclassified(100);	CCGCCTGGGAAGTACGGTCGCAAGACTAAAACTCAAAGAAATTGACGGGGGCCCGCACAAGCGGTGGAGCATGTTGTTTAATTCGAAGCAACGCGCAGAACCTTACCTGGATTTGACATCTCGGGAATCTTCCTGAAAAGGAAGAGTGCCTTCGGGAACCCGATGACAGGTGCTGCATGGCT
Otu0326	0	0	8	0	2	0	0	1	0	0	0	0	-	0	0	0	0	0	0	0	11	0	k__Bacteria(100);p__Proteobacteria(100);c__Alphaproteobacteria(100);o__Rhizobiales(100);f__Cohaesibacteraceae(100);g__Cohaesibacter(100);unclassified(100);	CCGCCTGGGGAGTACGGTCGCAAGATTAAAACTCAAAGGAATTGACGGGGGCCCGCACAAGCGGTGGAGCATGTGGTTTAATTCGAAGCAACGCGCAGAACCTTACCAGCCCTTGACATACCGGTCGCGGATATTGGAGACGATATCCTTCAGTTTGGCTGGACCGGATACAGGTGCTGCATGGCT
Otu0327	0	0	0	0	0	0	0	0	0	0	1	4	-	3	1	1	0	1	0	0	11	0	k__Bacteria(100);p__Bacteroidetes(100);c__Sphingobacteria(100);o__Sphingobacteriales(100);f__Flammeovirgaceae(89);unclassified(89);unclassified(89);	CCACCTGGGGAGTACGCTGGCAACAGTGAAACTCAAAGGAATTGACGGGGGTCCGCACAAGCGGTGGAGCATGTGGTTTAATTCGATGATACGCGAGGAACCTTACCTGGGCTCGAATGGTACATGACGGATTCAGAAATGGATCTTCCTTCGGGCATATATCAAGGTGCTGCATGGCT
Otu0345	0	0	2	1	0	0	0	8	0	0	0	0	-	0	0	0	0	0	0	0	11	0	k__Bacteria(100);p__Firmicutes(100);c__Clostridia(100);o__Clostridiales(100);f__Peptostreptococcaceae(84);g__Peptostreptococcus(84);s__Peptostreptococcusanaerobiu(84);	CCGCCTGGGGAGTACGCACGCAAGTGTGAAACTCAAAGGAATTGACGGGGACCCGCACAAGTAGCGGAGCATGTGGTTTAATTCGAAGCAACGCGAAGAACCTTACCAAATCTTGACATCCTAATGACCGATCCTTAATCGGATCTTCTCTTCGGAGCATTAGTGACAGGTGGTGCATGGTT
Otu0350	0	0	0	0	0	0	0	0	0	0	0	0	-	5	3	1	2	0	0	2	11	2	k__Bacteria(100);p__Proteobacteria(100);c__Gammaproteobacteria(100);o__Oceanospirillales(92);f__Alteromonadaceae(92);unclassified;unclassified;	CCGCCTGGGGAGTACGGTCGCAAGATTAAAACTCAAATGAATTGACGGGGGCCCGCACAAGCGGTGGAGCATGTGGTTTAATTCGAAGCAACGCGAAGAACCTTACCAGGACTTGACATCCTTGAAACTTTCTAGAGATAGATTGGTGCCTTCGGGAATCAAGTGACAGGTGCTGCATGGCT
Otu0359	1	0	1	4	0	0	1	0	0	0	2	1	-	0	1	0	0	0	0	0	11	0	k__Bacteria(100);p__Proteobacteria(100);c__Alphaproteobacteria(100);o__Rhodobacterales(100);f__Rhodobacteraceae(100);g__Sulfitobacter(100);unclassified(100);	CCGCCTGGGGAGTACGGTCGCAAGATTAAAACTCAAAGGAATTGACGGGGGCCCGCACAAGCGGTGGAGCATGTGGTTTAATTCGAAGCAACGCGCAGAACCTTACCAACCCTTGACATCCTGTGACAACTCGAGAGATCGAGCGTTCCTTAGGGACACAGTGACAGGTGCTGCATGGCT
Otu0433	0	0	0	1	3	0	0	0	0	0	1	2	-	0	0	4	0	0	0	1	11	1	k__Bacteria(100);p__Proteobacteria(100);c__Gammaproteobacteria(100);o__Oceanospirillales(100);f__Oceanospirillaceae(100);g__Marinospirillum(100);s__Marinospirilluminsular(100);	CCGCCTGGGGAGTACGGCCGCAAGGTTAAAACTCAAATGAATTGACGGGGGCCCGCACAAGCGGTGGAGCATGTGGTTTAATTCGATGCAACGCGAAGAACCTTACCAAGTCTTGACATCCAGAGAATTTGCTAGAGATAGCTTAGTGCCTTCGGGAACTCTGTGACAGGTGCTGCATGGCT
Otu0454	0	0	0	0	0	0	0	0	0	0	0	4	-	1	2	0	3	1	0	0	11	0	k__Bacteria(100);p__Proteobacteria(100);c__Gammaproteobacteria(100);o__Oceanospirillales(95);f__OM60(95);unclassified(95);unclassified(95);	CCGCCTGGGGAGTACGGCCGCAAGGTTAAAACTCAAATGAATTGACGGGGGCCCGCACAAGCGGTGGAGCATGTGGTTTAATTCGATGCAACGCGAAGAACCTTACCAGGTCTTGACATCCTGCGAAGTTACCAGAGATGGTTTCGTGCCTTCGGGAACGCAGTGACAGGTGCTGCATGGCT
Otu0460	2	0	1	0	0	0	0	0	0	0	7	1	-	0	0	0	0	0	0	0	11	0	k__Bacteria(100);p__Proteobacteria(100);c__Epsilonproteobacteria(100);o__Campylobacterales(100);f__Campylobacteraceae(100);g__Arcobacter(100);s__Arcobacterbutzler(100);	CCGCCTGGGGAGTACGGTCGCAAGATTAAAACTCAAAGGAATAGACGGGGACCCGCACAAGCGGTGGAGCATGTGGTTTAATTCGACGATACGCGAAGAACCTTACCTGGACTTGACATAGTAAGAATTATTTAGAGATAGATGAGTGTCTGCTTGCAGAAGCTTGCATACAGGTGCTGCACGGCT
Otu0472	0	0	0	0	0	0	0	0	0	0	0	0	-	5	4	1	0	1	0	0	11	0	k__Bacteria(100);p__Bacteroidetes(100);c__Sphingobacteria(100);o__Sphingobacteriales(100);f__Flammeovirgaceae(71);g__Roseivirga(65);unclassified(65);	CCACCTGGGGAGTACGCTCGCAAGAGTGAAACTCAAAGGAATTGACGGGGGTCCGCACAAGCGGTGGAGCATGTGGTTTAATTCGATGATACGCGAGGAACCTTACCTGGGCTCGAATTGCTAATGAATTATACAGAGATGTATAAGTCTTCGGACATTAGTGAAGGTGCTGCATGGCT
Otu0474	0	0	0	0	0	0	0	0	0	0	6	0	-	0	3	1	0	1	0	0	11	0	k__Bacteria(100);p__Proteobacteria(100);c__Deltaproteobacteria(100);o__Syntrophobacterales(100);f__Desulfobacteraceae(100);g__Desulfobacter(100);unclassified(100);	CCGCCTGGGAAGTACGGTCGCAAGACTAAAACTCAAAGGAATTGACGGGGGCCCGCACAAGCGGTGGAGCATGTGGTTTAATTCGACGCAACGCGAAGAACCTTACCTGGGTTTGACATCCTGTGAATTTCCCTTAATCGGGAAAGTGCCTTCGGGAGCACAGAGACAGGTGCTGCATGGCT
Otu0486	0	0	0	0	0	0	0	0	0	0	1	6	-	3	1	0	0	0	0	0	11	0	k__Bacteria(100);p__Bacteroidetes(100);c__Sphingobacteria(100);o__Sphingobacteriales(100);f__Flammeovirgaceae(82);g__Flammeovirga(82);unclassified(82);	CCACCTGGGGAGTACGCTGGCAACAGTGAAACTCAAAGGAATTGACGGGGGTCCGCACAAGCGGTGGAGCATGTGGTTTAATTCGATGATACGCGAGGAACCTTACCTGGGCTCGAATTCATGTTGACCTATCCAGAGATGGGTATTTCTTCGGACAACATGGAAGGTGCTGCATGGCT
Otu0489	0	0	0	0	0	0	0	0	0	0	0	0	-	0	10	0	0	1	0	0	11	0	k__Bacteria(100);p__Bacteroidetes(100);c__Flavobacteria(100);o__Flavobacteriales(100);f__Flavobacteriaceae(100);g__Psychroflexus(88);s__Psychroflexustorqui(88);	CCACCTGGGGAGTACGTTCGCAAGAATGAAACTCAAAGGAATTGACGGGGGCCCGCACAAGCGGTGGAGCATGTGGTTTAATTCGATGATACGCGAGGAACCTTACCAGGGCTTAAATGCAAAACGACCGGGGTGGAAACACCCCTTTCTTCGGACGGATTGCAAGGTGCTGCATGGTT
Otu0495	0	0	0	0	0	0	0	0	0	0	1	3	-	2	2	1	0	2	0	0	11	0	k__Bacteria(100);p__Proteobacteria(100);c__Alphaproteobacteria(100);o__Rhodospirillales(100);f__Rhodospirillaceae(100);unclassified(94);unclassified(94);	CCGCCTGGGGAGTACGGCCGCAAGGTTAAAACTCAAAGGAATTGACGGGGGCCCGCACAAGCGGTGGAGCATGTGGTTTAATTCGAAGCAACGCGCAGAACCTTACCAGCCCTTGACATGGGGAGTATGGTTCCTGGAGACAGGATCCTTCAGTTCGGCTGGCTCCCGCACAGGTGCTGCATGGCT
Otu0498	0	0	0	0	0	0	0	0	0	0	0	4	-	2	0	4	0	0	1	0	11	0	k__Bacteria(100);p__Bacteroidetes(100);c__Sphingobacteria(100);o__Sphingobacteriales(100);f__Flammeovirgaceae(100);g__Fulvivirga(94);unclassified(94);	CCACCTGGGGAGTACGCTCGCAAGAGTGAAACTCAAAGGAATTGACGGGGGTCCGCACAAGCGGTGGAGCATGTGGTTTAATTCGATGATACGCGAGGAACCTTACCTGGGCTAGAATGTGAGCGCAAGATTCAGAGATGGATCGTTCTTCGGACGTGAAACAAGGTGCTGCATGGCT
Otu0550	0	0	0	0	0	0	0	0	0	0	0	0	-	0	0	0	0	11	0	0	11	0	k__Bacteria(100);p__Proteobacteria(100);c__Deltaproteobacteria(100);o__Syntrophobacterales(100);f__Desulfobacteraceae(100);g__Desulfobacula(100);unclassified(100);	CCGCCTGGGGAGTACGGTCGCAAGACTAAAACTCAAAGGAATTGACGGGGGCCCGCACAAGCGGTGGAGCATGTGGTTTAATTCGACGCAACGCGAAGAACCTTACCTGGGTTTGACATCCTGTGAATGTTTAAGAGATTAGACAGTGCCTTCGGGAGCACAGAGACAGGTGCTGCATGGCT
Otu0562	0	0	0	0	1	0	0	0	0	0	0	2	-	1	4	1	1	1	0	0	11	0	k__Bacteria(100);p__Bacteroidetes(100);c__Flavobacteria(100);o__Flavobacteriales(100);f__Flavobacteriaceae(100);g__Zhouia(100);s__Zhouiaamylolytic(100);	CCACCTGGGGAGTACGCTCGCAAGAGTGAAACTCAAAGGAATTGACGGGGGCCCGCACAAGCGGTGGAGCATGTGGTTTAATTCGATGATACGCGAGGAACCTTACCTGGGCTTAAATGCAGAACGACAGACTGGGAAACCAGTCCTTCTTCGGACGGTCTGCAAGGTGCTGCATGGTT
Otu0575	0	0	0	0	0	0	0	0	0	0	0	11	-	0	0	0	0	0	0	0	11	0	k__Bacteria(100);p__Planctomycetes(100);c__Phycisphaerae(100);o__Phycisphaerales(100);unclassified(100);unclassified(100);unclassified(100);	CCGCCTGGGGAGTACGGTCGCAAGGCTAAAACTCAAAGGAATTGACGGGGCTCACACAAGCGGTGGAGCATGTTGCTTAATTCGAAGCAACGCGAAGAACCTTACCTGGGCTTGACATGCACGGATTAGCTTATGGAAACATGAGTGACGCCCTTGGGTGGAACGTGCACAGGTGCTGCATGGCT
Otu0578	0	0	0	0	0	0	0	0	0	0	6	0	-	0	0	0	0	5	0	0	11	0	k__Bacteria(100);p__Firmicutes(100);c__Clostridia(100);o__Clostridiales(100);f__Clostridiaceae(100);g__Caminicella(100);unclassified(100);	CCGCCTGGGGAGTACGGTCGCAAGACTGAAACTCAAAGGAATTGACGGGGACCCGCACAAGCAGCGGAGCATGTGGTTTAATTCGAAGCAACGCGAAGAACCTTACCAGGACTTGACATCCCTGTGACCGGTCAGTAAAGTGACCTTTCCCTTAGGGGACAGAGGAGACAGGTGGTGCATGGTT
Otu0625	0	0	0	0	0	0	0	0	0	0	11	0	-	0	0	0	0	0	0	0	11	0	k__Bacteria(100);p__Proteobacteria(100);c__Alphaproteobacteria(100);o__Rhodospirillales(100);f__Rhodospirillaceae(100);g__Rhodovibrio(100);s__Rhodovibriosalinaru(100);	CCGCCTGGGGAGTACGGCCGCAAGGTTAAAACTCAAAGGAATTGACGGGGGCCCGCACAAGCGGTGGAGCATGTGGTTTAATTCGAAGCAACGCGCAGAACCTTACCAGCCCTTGACATAGGGGTTCGGGGTCTTGGAGACAGGACCTTTCAGTTCGGCTGGGCCCCATACAGGTGCTGCATGGCT
Otu0644	0	0	0	0	0	0	0	0	0	0	0	3	-	5	1	0	0	2	0	0	11	0	k__Bacteria(100);p__Proteobacteria(100);c__Alphaproteobacteria(100);o__Rhodospirillales(100);f__Rhodospirillaceae(100);g__Tistrella(100);unclassified(100);	CCGCCTGGGGAGTACGGCCGCAAGGTTAAAACTCAAAGGAATTGACGGGGGCCCGCACAAGCGGTGGAGCATGTGGTTTAATTCGAAGCAACGCGCAGAACCTTACCAGCCCTTGACATGGACACTGCCGGTAGCGGAGACGCTACCTTCGGTTCGGCCGGGTGTCACACAGGTGCTGCATGGCT
Otu0126	0	0	0	1	4	0	1	1	0	0	0	1	-	1	1	0	0	0	0	0	10	0	k__Bacteria(100);p__Proteobacteria(100);c__Alphaproteobacteria(100);o__Kordiimonadales(100);f__Kordiimonadaceae(100);unclassified(83);unclassified(83);	CCGCCTGGGGAGTACGGTCGCAAGATTAAAACTCAAAGGAATTGACGGGGGCCCGCACAAGCGGTGGAGCATGTGGTTTAATTCGAAGCAACGCGAAGAACCTTACCAGCCCTTGACATACCGATCGCGATTTCCTGAGAAGGATTTCTTCAGTTCGGCTGGATCGGATACAGGTGCTGCACGGCT
Otu0240	1	1	0	1	1	1	0	3	1	0	0	0	-	0	0	1	0	0	0	0	10	0	k__Bacteria(100);p__Proteobacteria(100);c__Alphaproteobacteria(98);o__Caulobacterales(96);f__Caulobacteraceae(96);g__Caulobacter(96);s__Caulobactervibrioide(96);	CCGCCTGGGGAGTACGGTCGCAAGATTAAAACTCAAAGGAATTGACGGGGACCCGCACAAGCGGTGGAGCATGTGGTTTAATTCGAAGCAACGCGAAGAACCTTACCTAGCCTTGACATCCCAAGAAGTCTGCGTAACTGCGGATGTGCCCTTCGGGGAACTTGGTGACAGGTGCTGCATGGCT
Otu0255	0	0	0	0	0	0	0	0	0	0	4	0	-	0	2	0	1	2	1	0	10	0	k__Bacteria(100);p__Proteobacteria(100);c__Alphaproteobacteria(100);o__Rhodobacterales(95);f__Hyphomonadaceae(95);g__Maricaulis(95);s__Maricaulisvirginensi(95);	CCGCCTGGGGAGTACGGCCGCAAGGCTAAAACTCAAAGGAATTGACGGGGGCCCGCACAAGCGGTGGAGCATGTGGTTTAATTCGAAGCAACGCGAAGAACCTTACCAGCTCTTGACATACCAATCGCGAGGACCAGAGATGGACCTTTTCAGTTCGGCTGGATTGGATACAGGTGCTGCATGGCT
Otu0274	0	0	0	0	1	0	0	0	0	6	2	0	-	4	1	1	0	1	0	2	10	8	k__Bacteria(100);p__Bacteroidetes(100);c__Bacteroidia(100);o__Bacteroidales(100);f__Porphyromonadaceae(100);g__Parabacteroides(100);s__Parabacteroidesjohnsoni(100);	CCACCTGGGGAGTACGCCGGCAACGGTGAAACTCAAAGGAATTGACGGGGGCCCGCACAAGCGGAGGAACATGTGGTTTAATTCGATGATACGCGAGGAACCTTACCCGGGCTTGAACGTAGGGAGACAGATTGGGAAACCAGTTCTCTAGCAATAGCTGCCTACGAGGTGCTGCATGGTT
Otu0305	0	0	0	0	0	0	0	0	0	0	0	5	-	1	4	0	0	0	0	0	10	0	k__Bacteria(100);p__Proteobacteria(100);c__Alphaproteobacteria(100);o__Rhizobiales(100);f__Rhizobiaceae(100);g__Mycoplana(100);s__Mycoplanapel(100);	CCGCCTGGGGAGTACGGTCGCAAGATTAAAACTCAAAGGAATTGACGGGGGCCCGCACAAGCGGTGGAGCATGTGGTTTAATTCGAAGCAACGCGCAGAACCTTACCAGCCCTTGACATACCGGTCGCGGTTCTTGGAGACAGGAACTTTCAGTTCGGCTGGACCGGATACAGGTGCTGCACGGCT
Otu0380	0	0	0	1	0	0	1	0	1	1	0	4	-	1	0	2	0	0	0	0	10	1	k__Bacteria(100);p__Proteobacteria(100);c__Deltaproteobacteria(100);o__Myxococcales(100);f__Nannocystaceae(100);g__Plesiocystis(100);unclassified(100);	CCGCCTGGGGAGTACGGCCGCAAGGCTAAAACTCAAAGGAATTGACGGGGGCCCGCACAAGCGGTGGAGCATGTGGTTTAATTCGACGCAACGCGCAGAACCTTACCTGGGTTAAATCCACGAGAATCTAGCAGAGAGGCTGGAGTGCCCTTCGGGGAATTCGTGCGAAGGTGCTGCATGGCT
Otu0400	1	0	0	0	0	0	1	0	0	0	0	0	-	6	0	1	0	1	0	0	10	0	k__Bacteria(100);p__Bacteroidetes(100);c__Sphingobacteria(100);o__Sphingobacteriales(100);f__Flammeovirgaceae(77);g__Roseivirga(77);unclassified(77);	CCACCTGGGGAGTACGCTCGCAAGAGTGAAACTCAAAGGAATTGACGGGGGTCCGCACAAGCGGTGGAGCATGTGGTTTAATTCGATGATACGCGAGGAACCTTACCTGGGCTCGAATTGCCAGTGAATTATTCAGAGATGAATAAGTCTTCGGACACTGGTGAAGGTGCTGCATGGCT
Otu0413	0	0	0	0	0	0	0	0	0	0	0	0	-	1	7	1	1	0	0	0	10	0	k__Bacteria(100);p__Bacteroidetes(100);c__Sphingobacteria(100);o__Sphingobacteriales(100);f__Saprospiraceae(100);g__Aureispira(100);s__Aureispiramarin(95);	CCACCTGGGGAGTACGTTCGCAAGAATGAAACTCAAAGGAATTGACGGGGGTCCGCACAAGCGGTGGAGCATGTGGTTTAATTCGATGATACGCGAGGAACCTTACCTAGGCTCGAACGCTATTGGACAGGTTATGAAAGTAACTTTTCTTCGGACCGATAGTGAGGTGCTGCATGGTT
Otu0477	0	0	0	0	0	0	0	0	0	0	0	10	-	0	0	0	0	0	0	0	10	0	k__Bacteria(100);p__Bacteroidetes(100);c__Sphingobacteria(100);o__Sphingobacteriales(100);f__Flammeovirgaceae(100);unclassified(94);unclassified(94);	CCACCTGGGGAGTACGCTCGCAAGAGTGAAACTCAAAGGAATTGACGGGGGTCCGCACAAGCGGTGGAGCATGTGGTTTAATTCGATGATACGCGAGGAACCTTACCTGGGCTCGAATTCATAATGCATTATTCAGAAATGGATAAGTCTTCGGACATTATGGAAGGTGCTGCATGGCT
Otu0483	2	0	0	0	0	2	0	2	3	0	0	0	-	0	0	1	0	0	0	0	10	0	k__Bacteria(100);p__Bacteroidetes(100);c__Flavobacteria(100);o__Flavobacteriales(100);f__Flavobacteriaceae(100);g__Sediminicola(63);unclassified(63);	CCACCTGGGGAGTACGTTCGCAAGAATGAAACTCAAAGGAATTGACGGGGGCCCGCACAAGCGGTGGAGCATGTGGTTTAATTCGATGATACGCGAGGAACCTTACCAGGGCTTAAATGTAGGTTGCATAGAGTAGAGATATTCTTTTCTTCGGACTACTTACAAGGTGCTGCATGGTT
Otu0487	0	0	0	0	0	0	0	0	0	1	0	2	-	2	3	1	1	1	0	0	10	1	k__Bacteria(100);p__Proteobacteria(100);c__Alphaproteobacteria(100);o__Rhizobiales(100);f__Phyllobacteriaceae(94);g__Phyllobacterium(75);unclassified(75);	CCGCCTGGGGAGTACGGTCGCAAGATTAAAACTCAAAGGAATTGACGGGGGCCCGCACAAGCGGTGGAGCATGTGGTTTAATTCGAAGCAACGCGAAGAACCTTACCAGCCCTTGACATCCCGGTCGCGGTTACCAGAGATGGTTTCCTTCAGTTCGGCTGGACCGGTGACAGGTGCTGCATGGCT
Otu0501	0	0	0	0	0	0	0	0	0	0	0	3	-	5	0	2	0	0	0	0	10	0	k__Bacteria(100);p__Proteobacteria(100);c__Alphaproteobacteria(100);o__Rhodobacterales(100);f__Hyphomonadaceae(100);g__Hyphomonas(94);s__Hyphomonasjannaschian(54);	CCGCCTGGGGAGTACGGCCGCAAGGTTAAAACTCAAAGAAATTGACGGGGGCCCGCACAAGCGGTGGAGCATGTGGTTTAATTCGAAGCAACGCGCAGAACCTTACCTACCCTTGACATGCCCGGTTTGGTTTCCAGAGATGGATTCCTTCATTTAGGTGGCCGGTGCACAGGTGCTGCATGGCT
Otu0506	0	0	0	5	2	1	0	0	0	0	0	0	-	0	0	0	1	0	1	0	10	0	k__Bacteria(100);p__Proteobacteria(100);c__Deltaproteobacteria(100);o__Desulfuromonadales(94);f__Geobacteraceae(94);g__Geobacter(94);s__Geobactermetallireducen(94);	CCGCCTGGGGACTACGGCCGCAAGGCTAAAACTCAAAGGAATTGACGGGGGCCCGCACAAGCGGTGGAGTATGTGGTTTAATTCGACGCAACGCGCAGAACCTTACCCGGGCTTGACATCGAGGGAAAGCTCTTAGAAATGAGGGCCCTCATCTTCGGATGACCCAAAGACAGGTGCTGCATGGCT
Otu0553	0	0	0	0	0	0	0	0	0	1	0	0	-	8	1	1	0	0	0	0	10	1	k__Bacteria(100);p__Proteobacteria(100);c__Alphaproteobacteria(100);o__Rhodobacterales(100);f__Rhodobacteraceae(100);g__Jannaschia(62);s__Jannaschiahelgolandensi(62);	CCGCCTGGGGAGTACGGTCGCAAGATTAAAACTCAAAGGAATTGACGGGGGCCCGCACAAGCGGTGGAGCATGTGGTTTAATTCGAAGCAACGCGCAGAACCTTACCATCCCTTGACATCCTGATCGCGGTTACTTGAGAGAGTTTCCTTCAGTTCGGCTGGATCAGTGACAGGTGCTGCATGGCT
Otu0555	0	0	0	0	0	0	0	0	0	0	0	9	-	0	0	1	0	0	0	0	10	0	k__Bacteria(100);p__Chlorobi(100);c__OPB56(100);unclassified(100);unclassified(100);unclassified(100);unclassified(100);	CCACCTGGGGAGTACGATCGCAAGGTTGAAACTCAAAGGAATTGACGGGGGCCCGCACAAGCGGTGGATCATGTGGTTTAATTCGATGCAACGCGAAGAACCTTACCCAGGCTTGAAGTGTAAGAAGTACAGAGATGAAAGTCGACGGACCCGTCAAATCGGGAGCTTACAGAGGTGCTGCATGGCT
Otu0577	0	0	0	0	0	0	0	0	0	0	4	2	-	1	0	1	2	0	0	0	10	0	k__Bacteria(100);p__Bacteroidetes(100);c__Sphingobacteria(100);o__Sphingobacteriales(100);f__Flammeovirgaceae(100);unclassified(100);unclassified(100);	CCACCTGGGGAGTACGTTGGCAACAATGAAACTCAAAGGAATTGACGGGGGTCCGCACAAGCGGTGGAGCATGTGGTTTAATTCGATGATACGCGAGGAACCTTACCTGGGCTCGAATGGTACCGGAATCTTCCAGAAATGGTTGAGTCTTCGGACCGGTATCAAGGTGCTGCATGGCT
Otu0582	0	0	0	0	0	0	0	0	0	0	0	3	-	3	4	0	0	0	0	0	10	0	k__Bacteria(100);p__Proteobacteria(100);c__Alphaproteobacteria(100);o__Rhodobacterales(75);f__Rhodobacteraceae(75);g__Haematobacter(75);s__Haematobactermassiliensi(75);	CCGCCTGGGGAGTACGGCCGCAAGGTTAAAACTCAAAGGAATTGACGGGGGCCCGCACAAGCGGTGGAGCATGTGGTTTAATTCGAAGCAACGCGAAGAACCTTACCAGCTCTTGACATACCAATCGCGGTTACGAGAGATCGTTTCCTTCAGTTCGGCTGGATTGGATACAGGTGCTGCATGGCT
Otu0596	0	0	0	0	0	0	0	1	0	0	0	6	-	0	0	0	0	3	0	0	10	0	k__Bacteria(100);p__Bacteroidetes(100);c__Sphingobacteria(100);o__Sphingobacteriales(100);f__Flammeovirgaceae(100);g__Rapidithrix(100);s__Rapidithrixthailandic(100);	CCACCTGGGGAGTATGCTCGCAAGAGTGAAACTCAAAGGAATTGACGGGGGTCCGCACAAGCGGTGGAGTATGTTGTTTAATTCGATAATACGCGAGAAACCTTACCTGGGCTAGAATGTATTTTGATATCTTGAGAAATTAAGAGTTCCTTCGGGACAGAATACAAGGTGCTGCATGGCT
Otu0618	0	0	0	0	0	0	0	0	0	0	0	5	-	0	0	2	3	0	0	0	10	0	k__Bacteria(100);p__Bacteroidetes(100);c__Flavobacteria(100);o__Flavobacteriales(100);f__Flavobacteriaceae(100);g__Eudoraea(100);unclassified(100);	CCACCTGGGGAGTACGTTCGCAAGAATGAAACTCAAAGGAATTGACGGGGGCCCGCACAAGCGGTGGAGCATGTGGTTTAATTCGATGATACGCGAGGAACCTTACCAAGGCTTAAATGCAATACGGATAGTTTAGAGATAGACTAGTCTTCGGACGGATTGCAAGGTGCTGCATGGTT
Otu0649	0	0	0	0	0	0	0	0	0	0	0	0	-	2	0	0	8	0	0	0	10	0	k__Bacteria(100);p__Proteobacteria(100);c__Alphaproteobacteria(100);o__Kiloniellales(100);f__Kiloniellaceae(100);unclassified(100);unclassified(100);	CCGCCTGGGGAGTACGGTCGCAAGATTAAAACTCAAAGAAATTGACGGGGGCCCGCACAAGCGGTGGAGCATGTGGTTTAATTCGAAGCAACGCGCAGAACCTTACCATCCCTTGACATACTCGTCGCGGAAACCAGAGATGGTTTTCTTCAGTTCGGCTGGACGATGTACAGGTGCTGCATGGC
Otu0660	0	0	0	0	0	0	0	0	0	0	0	1	-	0	8	0	1	0	0	0	10	0	k__Bacteria(100);p__Proteobacteria(100);c__Deltaproteobacteria(100);o__Syntrophobacterales(100);f__Desulfobacteraceae(100);g__Desulfobacula(100);unclassified(100);	CCGCCTGGGGAGTACGGTCGCAAGACTAAAACTCAAAGGAATTGACGGGGGCCCGCACAAGCGGTGGAGCATGTGGTTTAATTCGACGCAACGCGAAGAACCTTACCTGGGTTTGACATCCTGTGAATCCGATAGAGATATTGGAGTGCCTTCGGGAGCACAGAGACAGGTGCTGCATGGCT
Otu0667	0	0	0	0	0	0	0	0	0	0	2	0	-	8	0	0	0	0	0	0	10	0	k__Bacteria(100);p__Proteobacteria(100);c__Alphaproteobacteria(100);o__Rhodospirillales(100);f__Rhodospirillaceae(100);g__Azospirillum(100);s__Azospirillumsp.B51(100);	CCGCCTGGGGAGTACGGCCGCAAGGTTAAAACTCAAAGGAATTGACGGGGGCCCGCACAAGCGGTGGAGCATGTGGTTTAATTCGAAGCAACGCGCAGAACCTTACCAGTCCTTGACATGTCCCTTTTGGCTTCTGGAGACGGAGGCCTTCGGTTCGGCCGGGGGGAGCACAGGTGCTGCATGGCT
Otu0693	0	0	0	0	10	0	0	0	0	0	0	0	-	0	0	0	0	0	0	0	10	0	k__Bacteria(100);p__Firmicutes(100);c__Clostridia(100);o__Clostridiales(100);f__Lachnospiraceae(100);g__Lachnobacterium(100);s__Lachnobacteriumbovi(100);	CCACCTGGGGAGTACGATCGCAAGATTGAAACTCAAAGGAATTGACGGGGACCCGCACAAGCGGTGGAGCATGTGGTTTAATTCGAAGCAACGCGAAGAACCTTACCAAGTCTTGACATCCTATTGACCGTTCCTTAATCGGAACTTCTCTTCGGAGCAATAGTGACAGGTGGTGCATGGTT
Otu0195	0	0	2	0	1	0	0	0	0	0	0	0	-	2	1	0	1	2	0	0	9	0	k__Bacteria(100);p__Actinobacteria(100);c__Actinobacteria(100);o__Acidimicrobiales(100);f__CL500-29(94);unclassified(94);unclassified(94);	CCGCCTGGGGAGTACGGTCGCAAGACTAAAACTCAAAGGAATTGACGGGGGCCCGCACAAGCGGCGGAGCATGTTGCTTAATTCGAGGCAACGCGAAGAACCTTACCTGGGTTTGACATGTACGGAAAAGCCACAGAGATGTGGTGTCCTTCGGGGTCGTACACAGGTGGTGCATGGCT
Otu0207	2	0	2	0	0	0	0	0	0	1	0	0	-	1	4	0	0	0	0	0	9	1	k__Bacteria(100);p__Proteobacteria(100);c__Alphaproteobacteria(100);o__Sphingomonadales(100);f__Erythrobacteraceae(100);g__Erythromicrobium(88);s__Erythromicrobiumramosu(88);	CCGCCTGGGGAGTACGGTCGCAAGATTAAAACTCAAAGGAATTGACGGGGGCCTGCACAAGCGGTGGAGCATGTGGTTTAATTCGAAGCAACGCGCAGAACCTTACCAGCCTTTGACATCCTAGGACGACTTCTGGAGACAGATTTCTTCCCTTCGGGGACCTAGTGACAGGTGCTGCATGGCT
Otu0208	0	0	1	0	0	0	0	0	0	27	0	8	-	0	0	0	0	0	0	0	9	27	k__Bacteria(100);p__Proteobacteria(100);c__Betaproteobacteria(100);o__Burkholderiales(100);f__Burkholderiaceae(100);g__Burkholderia(100);s__Burkholderiafungoru(100);	CCGCCTGGGGAGTACGGTCGCAAGATTAAAACTCAAAGGAATTGACGGGGACCCGCACAAGCGGTGGATGATGTGGATTAATTCGATGCAACGCGAAAACCTTACCTACCCTTGACATGTATGGAATCCTGCTGAGAGGTGGGAGTGCCCGAAAGGGAGCCATAACACAGGTGCTGCATGGCT
Otu0244	1	0	0	0	0	0	0	0	0	1	0	2	-	0	4	1	1	0	0	1	9	2	k__Bacteria(100);p__Proteobacteria(100);c__Gammaproteobacteria(100);o__Oceanospirillales(96);f__Alteromonadaceae(96);g__CandidatusEndobugula(96);unclassified(96);	CCGCCTGGGGAGTACGGCCGCAAGGTTAAAACTCAAATGAATTGACGGGGGCCCGCACAAGCGGTGGAGCATGTGGTTTAATTCGATGCAACGCGAAGAACCTTACCAGGCCTTGACATTCAGAGAAGTCGCTAGAGATAGCTTCGTGCCTTCGGGAACTCTGGGACAGGTGCTGCATGGCT
Otu0254	0	0	0	2	0	0	0	0	0	1	0	0	-	2	3	1	1	0	0	0	9	1	k__Bacteria(100);p__Proteobacteria(100);c__Gammaproteobacteria(100);o__Oceanospirillales(98);f__OM60(98);unclassified(98);unclassified(98);	CCGCCTGGGGAGTACGGCCGCAAGGTTAAAACTCAAATGAATTGACGGGGGCCCGCACAAGCGGTGGAGCATGTGGTTTAATTCGATGCAACGCGAAGAACCTTACCAGGCCTTGACATCCTGAGAATTTGGTAGAGATACCTTAGTGCCTTCGGGAACTCAGTGACAGGTGCTGCATGGCT
Otu0303	0	2	0	2	0	0	1	0	0	0	1	0	-	3	0	0	0	0	0	0	9	0	k__Bacteria(100);p__Bacteroidetes(100);c__Sphingobacteria(100);o__Sphingobacteriales(100);f__Saprospiraceae(100);g__Lewinella(100);s__Lewinellacohaeren(100);	CCACCTGGGGAGTACGTTCGCAAGAATGAAACTCAAAGGAATTGACGGGGGTCCGCACAAGCGGTGGAGCATGTGGTTTAATTCGATGATACGCGAGGAACCTTACCTGGGCTCGAATGCGCGTGATCGGTCCTGAAAGGGACTTTCTCTTCGGAGCACAAAGCAAGGTGCTGCATGGCT
Otu0409	0	1	0	0	0	0	0	0	0	0	0	4	-	0	1	0	1	2	0	0	9	0	k__Bacteria(100);p__Proteobacteria(100);c__Gammaproteobacteria(100);o__Oceanospirillales(100);f__Alcanivoracaceae(100);g__Alcanivorax(100);s__Alcanivoraxvenustensi(100);	CCGCCTGGGGAGTACGGCCGCAAGGTTAAAACTCAAATGAATTGACGGGGGCCCGCACAAGCGGTGGAGCATGTGGTTTAATTCGATGCAACGCGAAGAACCTTACCAGGTCTTGACATCCTCGGAACTTGGCAGAGATGCCTTGGTGCCTCCGGGAGCCGAGTGACAGGTGCTGCATGGCC
Otu0426	0	0	0	0	0	0	0	0	0	0	1	1	-	1	5	0	0	1	0	0	9	0	k__Bacteria(100);p__Proteobacteria(100);c__Alphaproteobacteria(100);o__Kiloniellales(69);f__Kiloniellaceae(69);unclassified(69);unclassified(69);	CCGCCTGGGGAGTACGGTCGCAAGATTAAAACTCAAAGGAATTGACGGGGGCCCGCACAAGCGGTGGAGCATGTGGTTTAATTCGAAGCAACGCGCAGAACCTTACCAACCCTTGACATGTGAAGTTTGGTTACCGGAGACGGTTTCCTTCAGTTCGGCTGGCTTCAACACAGGTGCTGCATGGCT
Otu0427	2	2	2	0	1	0	1	0	0	3	0	1	-	0	0	0	0	0	0	0	9	3	k__Bacteria(100);p__Bacteroidetes(100);c__Sphingobacteria(100);o__Sphingobacteriales(100);f__Saprospiraceae(100);g__Aureispira(100);unclassified(95);	CCACCTGGGGAGTACGTTCGCAAGAATGAAACTCAAAGGAATTGACGGGGGTCCGCACAAGCGGTGGAGCATGTGGTTTAATTCGATGATACGCGAGGAACCTTACCTGGGCTCGAACACTACTGGACAGGTCTTGAAAGGGACTTTCTCTTCGGAGCTGGTAGTGAGGTGCTGCATGGTT
Otu0430	0	0	0	0	0	0	0	0	0	0	0	0	-	9	0	0	0	0	0	0	9	0	k__Bacteria(100);p__Bacteroidetes(100);c__Flavobacteria(100);o__Flavobacteriales(100);f__Flavobacteriaceae(100);g__Tenacibaculum(100);s__Tenacibaculumlutimari(100);	CCACCTGGGGAGTACGATCGCAAGATTGAAACTCAAAGGAATTGACGGGGGCCCGCACAAGCGGTGGAGCATGTGGTTTAATTCGATGATACGCGAGGAACCTTACCAGGGCTTAAATGTATACTGACCGGGGTGGAGACACCCCTTTCTTCGGACAGTTTACAAGGTGCTGCATGGTT
Otu0440	0	0	0	0	0	0	1	0	0	0	3	0	-	2	2	1	0	0	0	0	9	0	k__Bacteria(100);p__Proteobacteria(100);c__Alphaproteobacteria(100);o__Rhizobiales(100);f__Hyphomicrobiaceae(100);g__Hyphomicrobium(100);s__Hyphomicrobiumzavarzini(100);	CCGCCTGGGGAGTACGGCCGCAAGGTTAAAACTCAAAGGAATTGACGGGGGCCCGCACAAGCGGTGGAGCATGTGGTTTAATTCGAAGCAACGCGAAGAACCTTACCAGCTCTTGACATTTACTGATCGTTTCCAGAGATGGATTCATCCTAGCAATAGGCAGTAGGACAGGTGCTGCATGGCT
Otu0453	3	3	0	3	0	0	0	0	0	0	0	0	-	0	0	0	0	0	0	0	9	0	k__Bacteria(100);p__Proteobacteria(100);c__Gammaproteobacteria(100);o__Oceanospirillales(100);f__Alteromonadaceae(100);g__BD2-13(100);unclassified(100);	CCGCCTGGGGAGTACGGTCGCAAGATTAAAACTCAAATGAATTGACGGGGGCCCGCACAAGCGGTGGAGCATGTGGTTTAATTCGAAGCAACGCGAAGAACCTTACCAGGTCTTGACATCCAGAGAATCTTTCAGAGATGAGAGAGTGCCTTCGGGAATTCTGAGACAGGTGCTGCATGGCT
Otu0505	0	0	0	0	0	0	0	0	0	0	7	2	-	0	0	0	0	0	0	0	9	0	k__Bacteria(100);p__Fusobacteria(100);c__Fusobacteria(100);o__Fusobacteriales(100);f__Fusobacteriaceae(100);g__Fusobacterium(87);s__Fusobacteriumequinu(87);	CCGCCTGGGGAGTACGTTCGCAAGAATGAAACTCAAAGGAATTGACGGGGACCCGCACAAGCGGTGGAGCATGTGGTTTAATTCGACGCAACGCGAGGAACCTTACCAGTCCTTGACATCCTAAGAATTTAGTGGAGACACTTTAGTGCCCCTTCGGGGGAACTTAGAGACAGGTGGTGCATGGCT
Otu0513	0	1	0	3	1	0	0	0	0	0	1	0	-	1	1	0	0	1	0	0	9	0	k__Bacteria(100);p__Proteobacteria(100);c__Betaproteobacteria(100);o__Burkholderiales(100);f__Comamonadaceae(100);g__Acidovorax(94);s__Acidovoraxdelafieldi(74);	CCGCCTGGGGAGTACGGCCGCAAGGTTGAAACTCAAAGGAATTGACGGGGACCCGCACAAGCGGTGGATGATGTGGTTTAATTCGATGCAACGCGAAAAACCTTACCCACCTTTGACATGTACGGAATCCTTTAGAGATAGAGGAGTGCTCGAAAGAGAGCCGTAACACAGGTGCTGCATGGCT
Otu0524	6	0	0	0	0	0	0	0	0	0	1	0	-	0	1	1	0	0	0	0	9	0	k__Bacteria(100);p__Proteobacteria(100);c__Gammaproteobacteria(100);o__Methylococcales(93);f__Piscirickettsiaceae(93);g__Thiomicrospira(93);s__Thiomicrospiracrunogen(93);	CCGCCTGGGGAGTACGCCGGCAACGGTAAAACTCAAAGGAATTGACGGGGGCCCGCACAAGCGGTGGAGCATGTGGTTTAATTCGAAGCAACGCGAAGAACCTTACCAGGCCTTGACATCCTGCGAACTTTCTAGAGATAGATTGGTGCCTTCGGGAACGCAGTGACAGGTGCTGCATGGCT
Otu0526	0	0	0	1	0	0	0	0	0	2	7	0	-	0	0	0	0	1	0	0	9	2	k__Bacteria(100);p__Proteobacteria(100);c__Epsilonproteobacteria(100);o__Campylobacterales(100);f__Campylobacteraceae(100);g__Campylobacter(79);s__Campylobactercuniculoru(79);	CCGCCTGGGGAGTACGGTCGCAAGATTAAAACTCAAAGGAATAGACGGGGACCCGCACAAGCGGTGGAGCATGTGGTTTAATTCGACGATACGCGAAGAACCTTACCTGGCCTTGACATAAGAAGAACTTAGTAGAGATACTTTGGTGCTAGCTTGCTAGAACTTCTATACAGGTGCTGCACGGCT
Otu0534	1	6	2	0	0	0	0	0	0	0	0	0	-	0	0	0	0	0	0	0	9	0	k__Bacteria(100);p__Proteobacteria(100);c__Gammaproteobacteria(100);o__Pseudomonadales(58);f__Pseudomonadaceae(58);g__Azomonas(58);s__Azomonasmacrocytogene(58);	CCGCCTGGGGAGTACGGTCGCAAGGTTAAAACTCAAATGAATTGACGGGGGCCCGCACAAGCGGTGGAGCATGTGGTTTAATTCGAAGCAACGCGAAGAACCTTACCTGGCCTTGACATCCTGCGAATCTCTTGGAGACAAGAGAGTGCCCTCGGGAACGCAGAGACAGGTGCTGCATGGCT
Otu0551	0	8	0	0	0	0	0	0	0	2	0	0	-	0	1	0	0	0	0	0	9	2	k__Bacteria(100);p__Bacteroidetes(100);c__Flavobacteria(100);o__Flavobacteriales(100);f__Flavobacteriaceae(100);g__Salegentibacter(100);unclassified(100);	CCACCTGGGGAGTACGTTCGCAAGAATGAAACTCAAAGGAATTGACGGGGGCCCGCACAAGCGGTGGAGCATGTGGTTTAATTCGATGATACGCGAGGAACCTTACCAGGGCTTAAATGTAGTCTGACAGGACTGGAAACAGTTTTTTCTTCGGACAGATTACAAGGTGCTGCATGGTT
Otu0590	0	0	0	0	0	0	0	0	0	0	1	0	-	1	7	0	0	0	0	0	9	0	k__Bacteria(100);p__Proteobacteria(100);c__Alphaproteobacteria(100);o__Rhodobacterales(84);f__Hyphomonadaceae(84);unclassified;unclassified;	CCGCCTGGGGAGTACGGCCGCAAGGTTAAAACTCAAAGGAATTGACGGGGGCCCGCACAAGCGGTGGAGCATGTGGTTTAATTCGAAGCAACGCGCAGAACCTTACCAGCCCTTGACATCCCGATCGCGATTTCCAGAGATGGATTTCTTCAGCTCGGCTGGATCGGTGACAGGTGCTGCATGGCT
Otu0593	0	0	0	0	0	0	0	0	0	0	0	0	-	3	1	5	0	0	0	0	9	0	k__Bacteria(100);p__Bacteroidetes(100);c__Sphingobacteria(100);o__Sphingobacteriales(100);f__Cyclobacteriaceae(67);g__Algoriphagus(67);s__Algoriphagusratkowsky(67);	CCACCTGGGGAGTACGCTCGCAAGAGTGAAACTCAAAGGAATTGACGGGGGTCCGCACAAGCGGTGGAGCATGTGGTTTAATTCGATGATACGCGAGGAACCTTACCTGGGCTAGAATGTGAGGGAATGATTCAGAGATGGATCAGTCTTCGGACCCGAAACAAGGTGCTGCATGGCT
Otu0594	0	0	0	0	1	0	0	1	0	0	0	5	-	0	1	1	0	0	0	0	9	0	k__Bacteria(100);p__Bacteroidetes(100);c__Flavobacteria(100);o__Flavobacteriales(100);f__Flavobacteriaceae(100);g__Winogradskyella(100);s__Winogradskyellathalassocol(100);	CCACCTGGGGAGTACGTTCGCAAGAATGAAACTCAAAGGAATTGACGGGGGCCCGCACAAGCGGTGGAGCATGTGGTTTAATTCGATGATACGCGAGGAACCTTACCAGGGCTTAAATGTAAGTTGCATAGATCAGAGATGGTCTTTTCTTCGGACTACTTACAAGGTGCTGCATGGTT
Otu0616	0	0	7	2	0	0	0	0	0	0	0	0	-	0	0	0	0	0	0	0	9	0	k__Bacteria(100);p__Proteobacteria(100);c__Epsilonproteobacteria(100);o__Campylobacterales(100);f__Campylobacteraceae(100);g__Arcobacter(100);unclassified(100);	CCGCCTGGGGAGTACGGTCGCAAGATTAAAACTCAAAGGAATAGACGGGGACCCGCACAAGCGGTGGAGCATGTGGTTTAATTCGACGATACGCGAAGAACCTTACCTGGACTTGACATTTACAGAATTTTTCAGAGATGAGAGAGTGTCTGCTTGCAGAAACTGTAGGACAGGTGCTGCACGGCT
Otu0632	7	1	1	0	0	0	0	0	0	0	0	0	-	0	0	0	0	0	0	0	9	0	k__Bacteria(100);p__Proteobacteria(100);c__Alphaproteobacteria(100);o__Rhodobacterales(100);f__Rhodobacteraceae(100);g__Oceanicola(100);unclassified(100);	CCGCCTGGGGAGTACGGTCGCAAGATTAAAACTCAAAGGAATTGACGGGGGCCCGCACAAGCGGTGGAGCATGTGGTTTAATTCGAAGCAACGCGCAGAACCTTACCAACCCTTGACATCTAGTGCCACGTCCAGAGATGGACCGTTCCCTTCGGGGACGCTATGACAGGTGCTGCATGGCT
Otu0650	0	0	0	0	0	0	0	0	0	0	0	0	-	4	4	0	1	0	0	0	9	0	k__Bacteria(100);p__Proteobacteria(100);c__Deltaproteobacteria(100);o__Desulfuromonadales(100);f__Pelobacteraceae(80);g__Pelobacter(80);s__Pelobactercarbinolicu(80);	CCGCCTGGGGAGTACGGCCGCAAGGCTAAAACTCAAAGGAATTGACGGGGGCCCGCACAAGCGGTGGAGCATGTGGTTTAATTCGACGCAACGCGAAGAACCTTACCTGGGTTTGACATCCCGATCGTACTTTTTGGAAACATTTAGGTCAGTTCGGCTGGATCGGTGACAGGTGCTGCATGGCT
Otu0672	0	0	0	0	0	0	0	0	0	0	1	2	-	1	2	0	0	3	0	0	9	0	k__Bacteria(100);p__Proteobacteria(100);c__Alphaproteobacteria(100);o__Rhodobacterales(90);f__Rhodobacteraceae(90);g__Rhodobaca(90);unclassified(90);	CCGCCTGGGGAGTACGGTCGCAAGATTAAAACTCAAAGGAATTGACGGGGGCCCGCACAAGCGGTGGAGCATGTGGTTTAATTCGAAGCAACGCGCAGAACCTTACCAGCCCTTGACATGGGGGTCGCGGGTGCCGGAGACGGTACTCATCAGTTCGGCTGGACCCCACACAGGTGCTGCATGGCT
Otu0685	0	0	0	0	0	0	0	0	0	0	7	0	-	0	0	0	0	2	0	0	9	0	k__Bacteria(100);p__Bacteroidetes(100);c__Flavobacteria(100);o__Flavobacteriales(100);f__Flavobacteriaceae(100);g__Zhouia(100);s__Zhouiaamylolytic(100);	CCACCTGGGGAGTACGCTCGCAAGAGTGAAACTCAAAGGAATTGACGGGGGGCCCGCACAAGCGGTGGAACATGTGGTTTAATTCGATGATACGCGAGGAACCTTACCTGGGCTTAAATGCAGAACGACGTTTCGGGAAACCGATTCTCCCTTCGGGGCGTTCTACAAGGTGCTGCATGGTT
Otu0695	0	0	0	0	0	0	0	0	0	0	3	4	-	0	0	0	1	0	1	0	9	0	k__Bacteria(100);p__Proteobacteria(100);c__Alphaproteobacteria(100);o__Rhizobiales(100);f__Rhizobiaceae(100);g__Shinella(100);s__Shinellazoogloeoide(100);	CCGCCTGGGAAGTACGGTCGCAAGATTAAAACTCAAAGGAATTGACGGGGGCCCGCACAAGCGGTGGAGCATGTGGTTTAATTCGAAGCAACGCGCAGAACCTTACCAACCTTTGACATCCCGATCGCGATTAGTGGAGACACTTTTCTTCAGTTCGGCTGGATCGGTGACAGGTGCTGCATGGCT
Otu0700	0	0	0	0	0	0	0	0	0	0	1	6	-	1	1	0	0	0	0	0	9	0	k__Bacteria(100);p__Proteobacteria(100);c__Alphaproteobacteria(100);o__Rhodospirillales(89);f__Rhodospirillaceae(89);unclassified(56);unclassified(56);	CCGCCTGGGGAGTACGGCCGCAAGGTTAAAACTCAAAGGAATTGACGGGGGCCCGCACAAGCGGTGGAGCATGTGGTTTAATTCGAAGCAACGCGCAGAACCTTACCAGCTCTTGACATGCCCGTTATCGCCATTGGAGACGATGGCTTCGGTTTGGCCGGACGGGACACAGGTGCTGCATGGCT
Otu0715	0	0	0	0	0	0	0	0	0	0	0	2	-	7	0	0	0	0	0	0	9	0	k__Bacteria(100);p__Proteobacteria(100);c__Alphaproteobacteria(100);o__Rhodobacterales(100);f__Rhodobacteraceae(100);g__Leisingera(100);unclassified(100);	CCGCCTGGGGAGTACGGTCGCAAGATTAAAACTCAAAGGAATTGACGGGGGCCCGCACAAGCGGTGGAGCATGTGGTTTAATTCGAAGCAACGCGCAGAACCTTACCAGCCCTTGACATCCTCGGACGGTTGCCAGAGATGGCTTCTTTCTCTTCGGAGACCGAGTGACAGGTGCTGCATGGCT
Otu0718	0	0	0	0	0	0	0	0	0	0	0	0	-	9	0	0	0	0	0	0	9	0	k__Bacteria(100);p__Proteobacteria(100);c__Gammaproteobacteria(100);o__Enterobacteriales(100);f__Enterobacteriaceae(100);g__Sodalis(100);s__Sodalisglossinidiu(100);	CCGCCTGGGGAGTACGGCCGCAAGGTTGAAACTCAAAGGAATTGACGGGGGCCCGCACAAGCGGTGGAGCATGTGGTTTAATTCGATGCAACGCGAAGAACCTTACCTGGTCTTGACATCCTGAGAACTTGGCAGAGATGCCTCGGTGCCTTCGGGAGCTCAGAGACAGGTGCTGCATGGCT
Otu0721	0	0	0	0	0	0	0	0	0	0	0	9	-	0	0	0	0	0	0	0	9	0	k__Bacteria(100);p__Proteobacteria(100);c__Deltaproteobacteria(100);o__Myxococcales(100);f__Haliangiaceae(100);g__Haliangium(100);unclassified(100);	CCGCCTGGGGAGTACGGCCGCAAGGCTAAAACTCAAAGGAATTGACGGGGGCCCGCACAAGCGGTGGAGCATGTGGTTCAATTCGACGCAACGCGCAGAACCTTACCTGGGTTAAATCCGCCGGAATCGCCTAGAGATAGGTGAGTGCCCTTCGGGGAATCGGTGAGAAGGTGCTGCATGGCT
Otu0726	0	0	0	0	0	0	0	0	0	0	3	0	-	0	3	0	3	0	0	0	9	0	k__Bacteria(100);p__Proteobacteria(100);c__Alphaproteobacteria(100);o__Rhodobacterales(100);f__Hyphomonadaceae(100);g__Maricaulis(100);s__Maricaulismari(100);	CCGCCTGGGGAGTACGGCCGCAAGGTTAAAACTCAAAGGAATTGACGGGGGCCCGCACAAGCGGTGGAGCATGTGGTTTAATTCGAAGCAACGCGCAGAACCTTACCAGCCCTTGACTTCCTGGTCGCGATTTCCAGAGATGGATTTCTTCAGTTCGGCTGGACCAGTGACAGGTGCTGCATGGCT
Otu0730	0	0	0	0	0	0	0	0	0	0	0	0	-	0	0	9	0	0	0	0	9	0	k__Bacteria(100);p__Proteobacteria(100);c__Alphaproteobacteria(100);o__Rhizobiales(100);f__Xanthobacteraceae(100);g__Labrys(100);s__Labrysmethylaminiphilu(100);	CCGCCTGGGGAGTACGGTCGCAAGACTAAAACTCAAAGAAATTGACGGGGGCCCGCACAAGCGGTGGAGCATGTGGTTTAATTCGAAGCAACGCGCAGAACCTTACCAGCCCTTGACATCCCGGTCGCGATTTCCAGAAATGGAGATCTTCAGTTCGGCTGGACCGGTGACAGGTGCTGCATGGCT
Otu0737	0	0	0	0	0	0	0	0	0	0	5	4	-	0	0	0	0	0	0	0	9	0	k__Bacteria(100);p__Proteobacteria(100);c__Alphaproteobacteria(100);o__Rhodospirillales(100);f__Rhodospirillaceae(100);g__Rhodovibrio(100);unclassified(100);	CCGCCTGGGAAGTACGGCCGCAAGGTTAAAACTCAAAGGAATTGACGGGGGCCCGCACAAGCGGTGGAGCATGTGGTTTAATTCGAAGCAACGCGCAGAACCTTACCAGCCCTTGACATCCCGGTCGCGGGCCCGAGAGATTGGGTCTTTCAGTTCGGCTGGACCGGAGACAGGTGCTGCATGGCT
Otu0738	0	0	0	0	0	0	0	0	0	0	0	0	-	0	0	9	0	0	0	0	9	0	k__Bacteria(100);p__Proteobacteria(100);c__Alphaproteobacteria(100);o__Rhizobiales(100);f__Phyllobacteriaceae(100);g__Nitratireductor(100);s__Nitratireductoraquibiodomu(100);	CCGCCTGGGGAGTACGGTCGCAAGATTAAAACTCAAAGGAATTGACGGGGGCCCGCACAAGCGGTGGAGCATGTGGTTTAATTCGAAGCAACGCGCAGAACCTTACCAGCCCTTGACATCCGGGTCGCGGTTACCAGAGATGGTTTCCTTCAGTTCGGCTGGACCCTGGACAGGTGCTGCATGGCT
Otu0743	0	0	0	0	0	0	0	0	0	0	0	3	-	0	6	0	0	0	0	0	9	0	k__Bacteria(100);p__Bacteroidetes(100);c__Sphingobacteria(100);o__Sphingobacteriales(100);f__Saprospiraceae(100);unclassified(100);unclassified(100);	CCACCTGGGGAGTACGTCGGCAACGATGAAACTCAAAGGAATTGACGGGGGTCCGCACAAGCGGTGGAGCATGTGGTTTAATTCGATGATACGCGAGGAACCTTACCTAGGCTCGAACGCTATTTGCCGACAGATGAAAGTCTGTTTTCCTTCGGGACGGATAGTGAGGTGCTGCATGGTT
Otu0755	0	0	0	0	0	0	0	0	0	0	4	1	-	1	2	1	0	0	0	0	9	0	k__Bacteria(100);p__Proteobacteria(100);c__Alphaproteobacteria(100);o__Rhodospirillales(100);f__Rhodospirillaceae(100);g__Azospirillum(67);s__Azospirillumsp.B51(67);	CCGCCTGGGGAGTACGGCCGCAAGGTTAAAACTCAAAGGAATTGACGGGGGCCCGCACAAGCGGTGGAGCATGTGGTTTAATTCGAAGCAACGCGCAGAACCTTACCAGCTCTTGACATGGTGACAGCGGTCTCGGGAGACCGGGACTTCGGTTCGGCCGGGTCATCACAGGTGCTGCATGGCT
Otu0096	0	0	0	0	0	0	0	0	0	0	0	0	-	6	1	1	0	0	0	1	8	1	k__Bacteria(100);p__Proteobacteria(100);c__Gammaproteobacteria(100);o__Chromatiales(84);f__Ectothiorhodospiraceae(84);g__Thioalkalivibrio(84);unclassified(84);	CCGCCTGGGGAGTACGCCGGCAACGGTAAAACTCAAAGGAATTGACGGGGGCCCGCACAAGCGGTGGAGCATGTGGTTTAATTCGATGCAACGCGAAAAACCTTACCTACCCTTGACATCCTCAGAACTTGTTAGAGATAACTTGGTGCCTTCGGGAACTGAGTGACAGGTGCTGCATGGCT
Otu0238	2	0	1	4	0	0	0	0	1	0	0	0	-	0	0	0	0	0	0	0	8	0	k__Bacteria(100);p__Proteobacteria(100);c__Alphaproteobacteria(100);o__Rhodobacterales(100);f__Rhodobacteraceae(100);g__Leisingera(67);unclassified(67);	CCGCCTGGGGAGTACGGTCGCAAGATTAAAACTCAAAGGAATTGACGGGGGCCCGCACAAGCGGTGGAGCATGTGGTTTAATTCGAAGCAACGCGCAGAACCTTACCAACCCTTGACATCCTCGGACCGTCCCAGAGATGGGTCTTTCACTTCGGTGACCGAGTGACAGGTGCTGCATGGCT
Otu0321	0	0	0	0	0	0	0	0	0	0	0	0	-	4	1	1	0	2	0	0	8	0	k__Bacteria(100);p__Proteobacteria(100);c__Alphaproteobacteria(100);o__Rhodobacterales(83);f__Rhodobacteraceae(83);g__Dinoroseobacter(68);unclassified(68);	CCGCCTGGGGAGTACGGCCGCAAGGTTAAAACTCAAAGGAATTGACGGGGGCCCGCACAAGCGGTGGAGCATGTGGTTTAATTCGAAGCAACGCGCAGAACCTTACCATCCCTTGACATCCTGATCGCGGTTACCGGAGACGGTTTCCTTCAGTTCGGCTGGATCAGTGACAGGTGCTGCATGGCT
Otu0349	2	3	0	0	0	0	0	1	0	0	0	0	-	0	0	1	1	0	0	0	8	0	k__Bacteria(100);p__Proteobacteria(100);c__Gammaproteobacteria(100);o__Oceanospirillales(96);f__Endozoicimonaceae(96);g__Endozoicimonas(96);unclassified(96);	CCGCCTGGGGAGTACGGCCGCAAGGTTAAAACTCAAATGAATTGACGGGGGCCCGCACAAGCGGTGGAGCATGTGGTTTAATTCGAAGCAACGCGAAGAACCTTACCTGGCCTTGACATCCTGCGAATCTCTTGGAGACAAGAGAGTGCCCTCGGGAACGCAGAGACAGGTGCTGCATGGCT
Otu0357	0	0	0	0	0	0	0	0	0	0	0	0	-	3	0	3	0	2	0	0	8	0	k__Bacteria(100);p__Bacteroidetes(100);c__Sphingobacteria(100);o__Sphingobacteriales(100);f__Flammeovirgaceae(96);unclassified(96);unclassified(96);	CCACCTGGGGAGTACGCTGGCAACAGTGAAACTCAAAGGAATTGACGGGGGTCCGCACAAGCGGTGGAGCATGTGGTTTAATTCGATGATACGCGAGGAACCTTACCTGGGCTCGAATGGTATATGACGTATTCAGAAATGGATATTCCTTCGGGCATTTATCAAGGTGCTGCATGGCT
Otu0387	1	1	0	0	2	0	0	0	2	0	0	0	-	0	0	1	0	0	1	0	8	0	k__Bacteria(100);p__Proteobacteria(100);c__Gammaproteobacteria(100);o__Oceanospirillales(82);f__Endozoicimonaceae(82);g__Endozoicimonas(82);unclassified(82);	CCGCCTGGGGAGTACGGCCGCAAGGTTAAAACTCAAATGAATTGACGGGGGCCCGCACAAGCGGTGGAGCATGTGGTTTAATTCGAAGCAACGCGAAGAACCTTACCTGGCTTTGACATCCTGCGAATCTCTTGGAGACAAGAGAGTGCCTTCGGGAACGCAGAGACAGGTGCTGCATGGCT
Otu0436	0	0	0	0	0	2	1	1	0	0	1	0	-	0	0	0	1	2	0	1	8	1	k__Bacteria(100);p__Actinobacteria(100);c__Actinobacteria(100);o__Actinomycetales(100);f__Micrococcaceae(100);g__Renibacterium(100);unclassified(100);	CCGCCTGGGGAGTACGGCCGCAAGGCTAAAACTCAAAGAAATTGACGGGGGCCCGCACAAGCGGCGGAGCATGCGGATTAATTCGATGCAACGCGAAGAACCTTACCAAGGCTTGACATGAACCGGAAAGGCGTAGAAATACGTCCCCCACTTGTGGTCGGTTTACAGGTGGTGCATGGTT
Otu0442	0	0	0	0	0	0	0	0	0	0	0	5	-	1	2	0	0	0	0	0	8	0	k__Bacteria(100);p__Proteobacteria(100);c__Alphaproteobacteria(100);o__Kiloniellales(56);f__Kiloniellaceae(56);g__Kiloniella(56);unclassified(56);	CCGCCTGGGGAGTACGGCCGCAAGGTTAAAACTCAAAGGAATTGACGGGGGCCCGCACAAGCGGTGGAGCATGTGGTTTAATTCGAAGCAACGCGAAGAACCTTACCAGCTCTTGACATACCAATCGCGGGGACCAGAGATGGACCCTTTCAGTTCGGCTGGATTGGATACAGGTGCTGCATGGCT
Otu0448	1	0	0	0	0	0	0	0	0	0	0	0	-	2	4	1	0	0	0	0	8	0	k__Bacteria(100);p__Bacteroidetes(100);c__Sphingobacteria(100);o__Sphingobacteriales(100);unclassified;unclassified;unclassified;	CCACCTGGGGAGTACGCTCGCAAGAGTGAAACTCAAAGGAATTGACGGGGGTCCGCACAAGCGGTGGAGCATGTGGTTTAATTCGATGATACGCGAGGAACCTTACCTGGGCTCGAATTGCTAATGAATTATTCAGAGATGAATAAGTCTTCGGACATTAGTGAAGGTGCTGCATGGCT
Otu0461	0	0	0	0	0	0	0	0	0	0	7	1	-	0	0	0	0	0	0	0	8	0	k__Bacteria(100);p__Bacteroidetes(100);c__Sphingobacteria(100);o__Sphingobacteriales(100);f__Saprospiraceae(100);g__Haliscomenobacter(100);s__CandidatusHaliscomenobactercalcifugien(100);	CCACCTGGGGAGTACGTTCGCAAGAATAAACTTAAAGGAATTGACGGGGATCCGCACAAGCGGTGGAGCATGTGGTTTAATTCGATACTACGCGAGGAACCTTACCTAGGCTAGAATGCATATTGACCCATCCAGAAATGGATGTTTCCGCAAGGACAATTTGCAAGGTGCTGCATGGCT
Otu0464	5	0	0	2	0	0	0	0	0	2	0	0	-	0	0	1	0	0	0	0	8	2	k__Bacteria(100);p__Bacteroidetes(100);c__Flavobacteria(100);o__Flavobacteriales(100);f__Flavobacteriaceae(100);g__Mesonia(71);s__Mesoniaalga(71);	CCACCTGGGGAGTACGGTCGCAAGATTGAAACTCAAAGGAATTGACGGGGGCCCGCACAAGCGGTGGAGCATGTGGTTTAATTCGATGATACGCGAGGAACCTTACCAGGGCTTAAATGTAGTCTGACAGATTTGGAAACAGATTTTTCTTCGGACAGATTACAAGGTGCTGCATGGCT
Otu0466	0	0	0	0	0	0	0	0	0	1	0	0	-	3	1	2	0	1	1	1	8	2	k__Bacteria(100);p__Proteobacteria(71);c__Gammaproteobacteria(53);unclassified;unclassified;unclassified;unclassified;	CCGCCTGGGGAGTACGGCCGCAAGGTTAAAACTCAAAGGAATTGACGGGGACCCGCACAAGCGGTGGAGCATGTTGTTTAATTCGAAGCAACGCGAAGAACCTTACCTACACTTGACATCCTTCTTGGGACTTTCAGAGATGATTGTCTTCGGTTCGGCCGGGGAAGTGACAGGTGCTGCATGGCT
Otu0500	0	0	0	5	0	0	0	0	0	0	0	0	-	0	1	2	0	0	0	0	8	0	k__Bacteria(100);p__Tenericutes(100);c__Mollicutes(100);o__Entomoplasmatales(100);f__Entomoplasmataceae(100);g__Mycoplasma(100);unclassified(100);	CCGCCTGAGTAGTATGCTCGCAAGAGTGAAACTCAAAGGAATTGACGGGGACCCGCACAAGCGGTGGAGCATGTGGTTTAATTCGAAGCAACACGAAGAACCTTACCAAGGCTTGACATCCAGTGCAAAGACATAGAAATATGTTCTGAGGTTAACATTGAGACAGGTGGTGCATGGTT
Otu0507	0	0	0	0	0	0	0	0	0	0	0	0	-	8	0	0	0	0	0	0	8	0	k__Bacteria(100);p__Bacteroidetes(100);c__Sphingobacteria(100);o__Sphingobacteriales(100);f__Flammeovirgaceae(100);g__Persicobacter(100);s__Persicobacterdiffluen(100);	CCACCTGGGGAGTACGCCGGCAACGGTGAAACTCAAAGGAATTGACGGGGGTCCGCACAAGCGGTGGAGCATGTGGTTTAATTCGATGATACGCGAGGAACCTTACCTGGGCTCGAATGTGAGCGACGTATTCAGAGATGAATATTTCTTCGGACGTGAAACAAGGTGCTGCATGGCT
Otu0508	1	0	0	4	3	0	0	0	0	0	0	0	-	0	0	0	0	0	0	0	8	0	k__Bacteria(100);p__Bacteroidetes(100);c__Flavobacteria(100);o__Flavobacteriales(100);f__Flavobacteriaceae(100);g__Gramella(80);s__Gramellaforseti(80);	CCACCTGGGGAGTACGGTCGCAAGATTGAAACTCAAAGGAATTGACGGGGGCCCGCACAAGCGGTGGAGCATGTGGTTTAATTCGATGATACGCGAGGAACCTTACCAGGGCTTAAATGCAGTTTGACGATTTCGGAAACGAAATTTTCTTCGGACAGATTGCAAGGTGCTGCATGGCT
Otu0516	0	0	0	0	0	0	0	0	0	0	0	0	-	5	2	1	0	0	0	1	8	1	k__Bacteria(100);p__Proteobacteria(100);c__Alphaproteobacteria(100);o__Rhodobacterales(100);f__Rhodobacteraceae(100);g__Dinoroseobacter(79);unclassified(79);	CCGCCTGGGGAGTACGGTCGCAAGATTAAAACTCAAAGGAATTGACGGGGGCCCGCACAAGCGGTGGAGCATGTGGTTTAATTCGAAGCAACGCGCAGAACCTTACCAACCCTTGACATCCCTGTCGCGGTTACCGGAGACGGTTTCCTTCAGTTCGGCTGGACAGGTGACAGGTGCTGCATGGCT
Otu0535	0	0	0	0	0	0	1	0	0	0	0	0	-	0	1	5	1	0	0	0	8	0	k__Bacteria(100);p__Bacteroidetes(100);c__Sphingobacteria(100);o__Sphingobacteriales(100);f__Flammeovirgaceae(100);g__Persicobacter(100);s__Persicobacterdiffluen(100);	CCACCTGGGGAGTACGTCGGCAACGATGAAACTCAAAGGAATTGACGGGGGTCCGCACAAGCGGTGGAGCATGTGGTTTAATTCGATGATACGCGAGGAACCTTACCTGGGCTACAATGTGATCGCTACCCGCCGAAAGGCGGGGTTCCTTCGGGACGTGAAACAAGGTGCTGCATGGCT
Otu0536	0	0	0	0	0	0	0	0	0	0	0	0	-	0	0	8	0	0	0	0	8	0	k__Bacteria(100);p__Proteobacteria(65);c__Alphaproteobacteria(58);o__Rhodobacterales(58);f__Rhodobacteraceae(58);g__Thalassobius(58);s__Thalassobiusgelatinovoru(58);	CCGCCTGGGGAGTACGGCCGCAAGGCTAAAACTCAAAGGAATTGACGGGGGCCCGCACAAGCGGTGGAGCATGTGGTTTAATTCGAAGCAACGCGCAAAACCTTACCGGCTCTTGACATCCTGCGCTATTCCTAGAGATAGGAAGTTCCTTCGGGACGCAGTGACAGGTGCTGCATGGCT
Otu0540	3	0	0	0	0	0	1	0	0	0	0	1	-	2	1	0	0	0	0	0	8	0	k__Bacteria(100);p__Bacteroidetes(100);c__Flavobacteria(100);o__Flavobacteriales(100);f__Cryomorphaceae(100);unclassified(100);unclassified(100);	GCACCTGGGGAGTACGATCGCAAGGTTGAAACTCAAAGGAATTGACGGGGGCCCGCACAAGCGGTGGAGCATGTGGTTTAATTCGATGATACGCGAGGAACCTTACCAGGGCTTAAATGTAGAGGGAATATTTTGGAAACAGAATAGCCTTCGGGCCGTCTACAAGGTGCTGCATGGCT
Otu0542	0	0	6	0	0	1	0	1	0	0	0	0	-	0	0	0	0	0	0	1	8	1	k__Bacteria(100);p__Bacteroidetes(100);c__Flavobacteria(100);o__Flavobacteriales(100);f__Flavobacteriaceae(100);g__Tenacibaculum(100);s__Tenacibaculumaestuari(100);	CCACCTGGGGAGTACGATCGCAAGATTGAAACTCAAAGGAATTGACGGGGGCCCGCACAAGCGGTGGAGCATGTGGTTTAATTCGATGATACGCGAGGAACCTTACCAGGGCTTAAATGTAGAGTGACAGGGGCAGAGACGCCTTTTTCTTCGGACACTTTACAAGGTGCTGCATGGTT
Otu0560	0	0	0	0	0	1	0	1	0	0	1	0	-	0	3	0	1	1	0	1	8	1	k__Bacteria(100);p__Proteobacteria(100);c__Gammaproteobacteria(100);o__Oceanospirillales(100);f__Alteromonadaceae(100);g__BD2-13(93);unclassified(93);	CCGCCTGGGGAGTACGGTCGCAAGATTAAAACTCAAATGAATTGACGGGGGCCCGCACAAGCGGTGGAGCATGTGGTTTAATTCGAAGCAACGCGAAGAACCTTACCAGGTCTTGACATCCTCGGAACTTTCTAGAGATAGATTGGTGCCTTCGGGAACCGAGTGACAGGTGCTGCATGGCT
Otu0563	0	0	0	0	0	0	0	0	0	0	0	0	-	8	0	0	0	0	0	0	8	0	k__Bacteria(100);p__Bacteroidetes(100);c__Sphingobacteria(100);o__Sphingobacteriales(100);f__Saprospiraceae(100);g__Aureispira(100);s__Aureispiramarin(100);	CCACCTGGGGAGTACGTCGGCAACGATGAAACTCAAAGGAATTGACGGGGGTCCGCACAAGCGGTGGAGCATGTGGTTTAATTCGATGATACGCGAGGAACCTTACCTGGGCTCGAATGGTTGTTGACAGTTCCTGAAAGGGAATTTCTCTTCGGAGCAATAATCAAGGTGCTGCATGGCT
Otu0586	0	0	1	0	0	0	0	0	0	0	1	6	-	0	0	0	0	0	0	0	8	0	k__Bacteria(100);p__Bacteroidetes(100);c__Sphingobacteria(100);o__Sphingobacteriales(100);f__Saprospiraceae(100);g__Aureispira(75);s__Aureispiramarin(75);	CCACCTGGGGAGTACGTTCGCAAGAATGAAACTCAAAGGAATTGACGGGGGTCCGCACAAGCGGTGGAGCATGTGGTTTAATTCGATGATACGCGAGGAACCTTACCTAGGCTCGAACGCTACTGGACAGTTTATGAAAGTAAATTTCCCTTCGGGGTCGGTAGTGAGGTGCTGCATGGTT
Otu0588	0	0	0	0	0	0	0	0	0	0	1	0	-	3	1	0	0	2	1	0	8	0	k__Bacteria(100);p__Proteobacteria(100);c__Alphaproteobacteria(100);o__Rhodobacterales(75);f__Hyphomonadaceae(75);g__Hyphomonas(75);s__Hyphomonasjannaschian(75);	CCGCCTGGGGAGTACGGTCGCAAGATTAAAACTCAAAGGAATTGACGGGGGCCCGCACAAGCGGTGGAGCATGTGGTTTAATTCGAAGCAACGCGCAGAACCTTACCTACCCTTGACATCCCGATCGCGGTTTTCAGAGATGAATTCCTTCAGTTAGGCTGGATCGGTGACAGGTGCTGCATGGCT
Otu0623	0	0	0	0	0	0	0	0	0	0	0	1	-	5	2	0	0	0	0	0	8	0	k__Bacteria(100);p__Bacteroidetes(100);c__Sphingobacteria(100);o__Sphingobacteriales(100);f__Flammeovirgaceae(100);unclassified(100);unclassified(100);	CCACCTGGGGAGTACGCTGGCAACAGTGAAACTCAAAGGAATTGACGGGGGTCCGCACAAGCGGTGGAGCATGTGGTTTAATTCGATGATACGCGAGGAACCTTACCTGGGCTCGAATGGTATATGACGTATTCAGAAATGGATATTCCTTCGGGCATTTATCAAGGTGCTGCATGGCT
Otu0656	0	0	0	0	0	0	0	0	0	0	0	6	-	0	2	0	0	0	0	0	8	0	k__Bacteria(100);p__Actinobacteria(100);c__Actinobacteria(100);o__koll13(100);unclassified(100);unclassified(100);unclassified(100);	CCGCCTGGGGAGTACGGCCGCAAGGCTAAAACTCAAAGGAATTGACGGGGCCCCGCACAAGCGGCGGAGCATGCGGCTTAATTCGATGCAACCCGAAGAACCTTACCTGGGTTTGACATCATGGGTCTAGCTGTGGAAACACAGTGTGCTTACGCGCCCATGACAGGTGGTGCATGGCT
Otu0675	0	0	0	0	0	0	0	0	0	0	0	2	-	4	0	0	1	1	0	0	8	0	k__Bacteria(100);p__Proteobacteria(100);c__Alphaproteobacteria(100);o__Rhodobacterales(100);f__Rhodobacteraceae(100);g__Pseudoruegeria(90);unclassified(90);	CCGCCTGGGGAGTACGGTCGCAAGATTAAAACTCAAAGGAATTGACGGGGGCCCGCACAAGCGGTGGAGCATGTGGTTTAATTCGAAGCAACGCGCAGAACCTTACCAACCCTTGACATCCTGATCGCGGTTTCCAGAGATGGATTCCTTCAGTTCGGCTGGATCAGTGACAGGTGCTGCATGGCT
Otu0689	0	0	0	0	0	0	0	0	0	0	2	1	-	0	1	0	1	3	0	0	8	0	k__Bacteria(100);p__Proteobacteria(100);c__Alphaproteobacteria(100);o__Rhodospirillales(100);f__Rhodospirillaceae(100);unclassified(100);unclassified(100);	CCGCCTGGGGAGTACGGCCGCAAGGTTAAAACTCAAAGGAATTGACGGGGGCCCGCACAAGCGGTGGAGCATGTGGTTTAATTCGAAGCAACGCGCAGAACCTTACCAGCCCTTGACATGGGGGTCGCGGATTTCAGAGATGATTTCCTTCAGTTCGGCTGGACCCCACACAGGTGCTGCATGGCT
Otu0719	0	0	0	0	0	0	0	0	0	0	2	3	-	1	0	2	0	0	0	0	8	0	k__Bacteria(100);p__Proteobacteria(100);c__Alphaproteobacteria(100);o__Rhodospirillales(100);f__Rhodospirillaceae(100);unclassified(100);unclassified(100);	CCGCCTGGGGAGTACGGCCGCAAGGCTAAAACTCAAAGGAATTGACGGGGGCCCGCACAAGCGGTGGAGCATGTGGTTTAATTCGAAGCAACGCGAAGAACCTTACCGGCCCTTGACATGGGCGTCGCGGTTTCCAGAGATGGATTCCTTCAGTTCGGCTGGACGCCACACAGGTGCTGCATGGCT
Otu0722	0	0	0	0	0	0	0	0	0	0	1	1	-	4	2	0	0	0	0	0	8	0	k__Bacteria(100);p__Proteobacteria(100);c__Gammaproteobacteria(100);o__Oceanospirillales(100);f__Alteromonadaceae(100);g__HB2-32-21(56);unclassified(56);	CCGCCTGGGGAGTACGGCCGCAAGGTTAAAACTCAAATGAATTGACGGGGGCCCGCACAAGCGGTGGAGCATGTGGTTTAATTCGATGCAACGCGAAGAACCTTACCAGGCCTTGACATCCCCGGAAGTTGGCAGAGATGCCTTCGTGCCTTCGGGAACCGGGTGACAGGTGCTGCATGGCT
Otu0729	0	0	0	0	0	0	0	0	0	0	1	2	-	2	3	0	0	0	0	0	8	0	k__Bacteria(100);p__Proteobacteria(100);c__Alphaproteobacteria(100);o__Rhodospirillales(100);f__Rhodospirillaceae(100);g__Inquilinus(100);unclassified(100);	CCGCCTGGGGAGTACGGTCGCAAGATTAAAACTCAAAGGAATTGACGGGGGCCCGCACAAGCGGTGGAGCATGTGGTTTAATTCGAAGCAACGCGCAGAACCTTACCAGCCCTTGACATGCCCGTTTTGGTTACCGGAGACGGTATCCTTCAGTTCGGCTGGACGGGACACAGGTGCTGCATGGCT
Otu0736	0	0	0	0	0	0	0	0	0	0	0	4	-	3	1	0	0	0	0	0	8	0	k__Bacteria(100);p__Proteobacteria(89);c__Deltaproteobacteria(89);o__Myxococcales(89);f__Myxococcaceae(89);g__Anaeromyxobacter(89);s__Anaeromyxobactersp.Fw109-(89);	CCGCCTGGGGACTACGGCCGCAAGGCTAAAACTCAAAGGAATTGACGGGGGCCCGCACAAGCGGTGGAGTATGTGGTTTAATTCGACGCAACGCGCAGAACCTTACCCGGTCTTGACATTGAGGGAAAGCCCGTGGAAACACGGGCCCCCACCTTCGGGTGGCCCGAAAACAGGTGCTGCATGGCT
Otu0739	0	0	0	0	0	0	0	0	0	0	0	1	-	1	3	1	0	2	0	0	8	0	k__Bacteria(100);p__Proteobacteria(100);c__Gammaproteobacteria(100);o__Oceanospirillales(100);f__125ds10(67);unclassified(67);unclassified(67);	CCGCCTGGGGAGTACGGCCGCAAGGTTAAAACTCAAATGAATTGACGGGGGCCCGCACAAGCGGTGGAGCATGTGGTTTAATTCGATGCAACGCGAAGAACCTTACCAGGTCTTGACATCCTCGGAACTTTCCAGAGATGGATCGGTGCCTTCGGGAGCCGAGAGACAGGTGCTGCATGGCT
Otu0749	0	0	0	0	0	0	0	0	0	0	0	2	-	0	6	0	0	0	0	0	8	0	k__Bacteria(100);p__Proteobacteria(100);c__Alphaproteobacteria(100);o__Rhodobacterales(100);f__Hyphomonadaceae(100);unclassified(100);unclassified(100);	CCGCCTGGGGAGTACGGCCGCAAGGTTAAAACTCAAAGAAATTGACGGGGGCCCGCACAAGCGGTGGAGCATGTGGTTTAATTCGAAGCAACGCGCAGAACCTTACCTACGCTTGACATGCCTGGACGACTCCGAGAGATCGGTTTCTCCCTTCGGGGCCAGTGCACAGGTGCTGCATGGCT
Otu0756	0	0	0	0	0	0	0	0	0	0	5	0	-	0	1	0	0	2	0	0	8	0	k__Bacteria(100);p__Bacteroidetes(100);c__Flavobacteria(100);o__Flavobacteriales(100);f__Cryomorphaceae(100);g__Fluviicola(100);unclassified(100);	CCACCTGGGGAGTACGATCGCAAGGTTGAAACTCAAAGGAATTGACGGGGGCCCGCACAAGCGGTGGAGCATGTGGTTTAATTCGATGATACGCGAGGAACCTTACCAGGGCTTAAATGCAGAGCGACCGTCTCGGAAACGAGACTTCCTTCGGGCGATTTGCAAGGTGCTGCATGGTT
Otu0757	0	0	0	0	0	0	0	0	0	0	0	6	-	0	2	0	0	0	0	0	8	0	k__Bacteria(100);p__Proteobacteria(100);c__Alphaproteobacteria(100);o__Rhodospirillales(100);f__Rhodospirillaceae(100);g__Rhodovibrio(100);unclassified(100);	CCGCCTGGGGAGTACGGCCGCAAGGTTAAAACTCAAAGGAATTGACGGGGGCCCGCACAAGCGGTGGAGCATGTGGTTTAATTCGAAGCAACGCGCAGAACCTTACCAGCCCTTGACATCCCGGTCGCGGGCCTAAGAGATTGGGCCTTTCAGTTCGGCTGGACCGGAGACAGGTGCTGCATGGCT
Otu0759	0	0	0	0	0	0	0	0	0	0	0	0	-	0	8	0	0	0	0	0	8	0	k__Bacteria(100);p__Proteobacteria(100);c__Deltaproteobacteria(100);o__Desulfovibrionales(100);f__Desulfovibrionaceae(100);g__Desulfovibrio(100);s__Desulfovibriohalophilu(100);	CCGCCTGGGGAGTACGGTCGCAAGGCTGAAACTCAAAGAAATTGACGGGGGCCCGCACAAGCGGTGGAGTATGTGGTTTAATTCGATGCAACGCGAAGAACCTTACCTGGATTTGACATCCCTGGAATCTTCCCGAAACGGAAGAGTGCTCTTCGGAGAATCAGGTGACAGGTGCTGCATGGCT
Otu0771	0	0	0	0	0	0	0	0	0	0	6	1	-	1	0	0	0	0	0	0	8	0	k__Bacteria(100);p__Proteobacteria(100);c__Alphaproteobacteria(100);o__Rhodospirillales(100);f__Rhodospirillaceae(100);g__Tistrella(100);unclassified(100);	CCGCCTGGGGAGTACGGCCGCAAGGTTAAAACTCAAAGGAATTGACGGGGGCCCGCACAAGCGGTGGAGCATGTGGTTTAATTCGAAGCAACGCGCAGAACCTTACCAGCCCTTGACATGGACACAGCCGATGGCGGAGACGCCATCTTCGGTTCGGCCGGGTGTCGCACAGGTGCTGCATGGCT
Otu0779	0	0	0	0	0	0	0	0	0	0	0	2	-	4	1	0	0	0	1	0	8	0	k__Bacteria(100);p__Proteobacteria(100);c__Alphaproteobacteria(100);o__Rhodospirillales(75);f__Rhodospirillaceae(75);g__Rhodothalassium(75);unclassified(75);	CCGCCTGGGGAGTACGGCCGCAAGGTTAAAACTCAAAGGAATTGACGGGGGCCCGCACAAGCGGTGGAGCATGTGGTTTAATTCGAAGCAACGCGCAGAACCTTACCATCCCTTGACATCCCGGGACCGTGCCAGAGATGGCTCTTCCACTTCGGTGGCCCGGTGACAGGTGCTGCATGGCT
Otu0780	0	0	0	0	0	0	0	0	0	0	0	0	-	0	7	0	0	1	0	0	8	0	k__Bacteria(100);p__Proteobacteria(100);c__Gammaproteobacteria(100);o__Oceanospirillales(100);f__J115(100);unclassified(100);unclassified(100);	CCGCCTGGGGAGTACGGCCGCAAGGTTAAAACTCAAATGAATTGACGGGGGCCCGCACAAGCGGTGGAGCATGTGGTTTAATTCGATGCAACGCGAAGAACCTTACCAGGTCTTGACATCCTGCGAAGATTCCAGAGATGGGATTGTGCCTTCGGGAACGCAGTGACAGGTGCTGCATGGCT
Otu0785	0	0	0	0	0	0	0	0	0	0	1	1	-	2	2	0	1	1	0	0	8	0	k__Bacteria(100);p__Proteobacteria(100);c__Deltaproteobacteria(100);o__NB1-j(100);f__NB1-i(100);unclassified(100);unclassified(100);	CCGCCTGGGGAGTACGGTCGCAAGGCTAAAACTCAAAGGAATTGACGGGGGCCCGCACAAGCGGTGGAGCATGTGGTTTAATTCGAAGCAACGCGCAGAACCTTACCTGGGCTTGACATCTAGGGAATGCCTTCGAAAGTTGGCAGTGCCTTCGGGAACCCTAAGACAGGTGCTGCATGGCT
Otu0786	0	0	6	2	0	0	0	0	0	0	0	0	-	0	0	0	0	0	0	0	8	0	k__Bacteria(100);p__Firmicutes(100);c__Clostridia(100);o__Clostridiales(100);f__Peptostreptococcaceae(100);g__Peptostreptococcus(100);s__Peptostreptococcusanaerobiu(100);	CCGCCTGGGGAGTACGCACGCAAGTGTGAAACTCAAAGGAATTGACGGGGACCCGCACAAGTAGCGGAGCATGTGGTTTAATTCGAAGCAACGCGAAGAACCTTACCAAATCTTGACATCCTAATGACCGGAACTTAATCGTTCCTTCTCTTCGGAGCATTAGTGACAGGTGGTGCATGGTT
Otu0790	0	0	0	0	0	0	0	0	0	0	0	0	-	0	0	8	0	0	0	0	8	0	k__Bacteria(100);p__Proteobacteria(100);c__Gammaproteobacteria(100);o__Oceanospirillales(100);f__Halomonadaceae(100);g__Halomonas(100);s__Halomonasmurali(100);	CCGCCTGGGGATTACGATCGCAAGATTAAAACTCAAAGGAATTGACGGGGGCCCGCACAAGCGGTGGAGCATGTGGTTTAATTCGATGCAACGCGCAAAACCTTACCTACCCTTGACATCCTCGGCAGCTACTAGAGATGGTAGTGTGCCTTCGGGAACCGAGAGACAGGTGCTGCATGGCT
Otu0796	0	0	0	0	0	0	0	0	0	0	0	0	-	0	0	8	0	0	0	0	8	0	k__Bacteria(100);p__Bacteroidetes(100);c__Sphingobacteria(100);o__Sphingobacteriales(100);f__Flexibacteraceae(100);g__Cytophaga(100);s__Cytophagahutchinsoni(100);	CCACCTGGGGAGTACGCCCGCAAGGGTGAAACTCAAAGGAATTGACGGGGGTCCGCACAAGCGGTGGAGCATGTGGTTTAATTCGATGATACGCGAGGAACCTTACCTGGGCTCGAACCTGACTGGACGGTATCAGAGATGATACTTTCTTCGGACCGGTTGGGAGGTGCTGCATGGCT
Otu0802	0	0	0	0	0	0	0	0	0	0	0	8	-	0	0	0	0	0	0	0	8	0	k__Bacteria(100);p__Proteobacteria(100);c__Gammaproteobacteria(100);o__Methylococcales(100);f__Piscirickettsiaceae(100);g__Thiomicrospira(100);s__Thiomicrospiracrunogen(100);	CCGCCTGGGGAGTACGGTCGCAAGACTAAAACTCAAAGGAATTGACGGGGGCCCGCACAAGCGGTGGAGCATGTGGTTTAATTCGATGCAACGCGAAGAACCTTACCAGCCCTTGACATCCTGCGAACTTTCTAGAGATAGATTGGTGCCTTCGGGAACGCAGTGACAGGTGCTGCATGGCT
Otu0808	0	0	0	0	0	0	0	0	0	0	8	0	-	0	0	0	0	0	0	0	8	0	k__Bacteria(100);p__Firmicutes(100);c__Bacilli(100);o__Lactobacillales(100);f__Lactobacillaceae(100);g__Lactobacillus(100);s__Lactobacilluscapillatu(100);	CCACCTGGGGAGTACGATCGCAAGATTGAAACTCAAAGGAATTGACGGGGGCCCGCACAAGCGGTGGAGCATGTGGTTTAATTCGAAGCAACGCGAAGAACCTTACCAAATCTTGACATCCTTCTGATCGACTCATAATCGAGTCTTTCCTTCGGGACAGAAGAGACAGGTGGTGCATGGTT
Otu0031	0	0	0	0	0	0	0	0	0	264	0	1	-	0	5	1	0	0	0	190	7	454	k__Bacteria(100);p__Bacteroidetes(100);c__Flavobacteria(100);o__Flavobacteriales(100);f__Flavobacteriaceae(100);g__Sediminicola(83);unclassified(83);	CCACCTGGGGAGTACGCTCGCAAGAGTGAAACTCAAAGGAATTGACGGGGGCCCGCACAAGCGGTGGAGCATGTGGTTTAATTCGATGATACGCGAGGAACCTTACCAGGGCTTAAATGTAAGTTGCATAAGCTAGAGATAGCTTTTTCTTCGGACTACTTACAAGGTGCTGCATGGTT
Otu0140	3	0	0	3	1	0	0	0	0	0	0	0	-	0	0	0	0	0	0	0	7	0	k__Bacteria(100);p__Bacteroidetes(100);c__Flavobacteria(100);o__Flavobacteriales(100);f__Cryomorphaceae(89);unclassified(89);unclassified(89);	CCACCTGGGGAGTACGGTCGCAAGATTGAAACTCAAAGGAATTGACGGGGGCCCGCACAAGCGGTGGAGCATGTGGTTTAATTCGATGATACGCGAGGAACCTTACCAGGGCTTAAATGCAGAGTGACCGATCTGGAAACAGATCTTTCTTCGGACAATTTGCAAGGTGCTGCATGGCT
Otu0161	7	0	0	0	0	0	0	0	0	0	0	0	-	0	0	0	0	0	0	0	7	0	k__Bacteria(100);p__Bacteroidetes(100);c__Flavobacteria(100);o__Flavobacteriales(100);f__Flavobacteriaceae(100);g__Sediminicola(97);s__Sediminicolaluteu(97);	CCACCTGGGGAGTACGTTCGCAAGAATGAAACTCAAAGGAATTGACGGGGGCCCGCACAAGCGGTGGAGCATGTGGTTTAATTCGATGATACGCGAGGAACCTTACCAGGGCTTAAATGTGCGCCGACAGATTCAGAGATGGATTTTCCCTCGGGCGTCGCACAAGGTGCTGCATGGTT
Otu0213	0	0	0	0	0	0	0	0	0	0	0	0	-	4	0	0	0	3	0	0	7	0	k__Bacteria(100);p__Proteobacteria(100);c__Alphaproteobacteria(100);o__Kordiimonadales(100);f__Kordiimonadaceae(100);unclassified(100);unclassified(100);	CCGCCTGGGGAGTACGGTCGCAAGATTAAAACTCAAAGGAATTGACGGGGGCCCGCACAAGCGGTGGAGCATGTGGTTTAATTCGAAGCAACGCGCAGAACCTTACCAGCCCTTGACATACCGGTCGCGATTAGCGGAGACGCTTTTCTTCAGTTCGGCTGGACCGGATACAGGTGCTGCATGGCT
Otu0245	0	0	0	3	0	0	0	0	0	0	0	0	-	0	1	2	0	1	0	2	7	2	k__Bacteria(100);p__Proteobacteria(100);c__Gammaproteobacteria(100);o__Enterobacteriales(95);f__Enterobacteriaceae(95);g__Ewingella(90);s__Ewingellaamerican(90);	CCGCCTGGGGAGTACGGCCGCAAGGTTAAAACTCAAATGAATTGACGGGGGCCCGCACAAGCGGTGGAGCATGTGGTTTAATTCGATGCAACGCGAAGAACCTTACCTACTCTTGACATCCAGAGAATTCGCTAGAGATAGCTTAGTGCCTTCGGGAACTCTGAGACAGGTGCTGCATGGCT
Otu0286	2	1	0	0	0	3	1	0	0	1	0	0	-	0	0	0	0	0	0	0	7	1	k__Bacteria(100);p__Bacteroidetes(100);c__Sphingobacteria(100);o__Sphingobacteriales(100);f__Saprospiraceae(100);g__Aureispira(100);unclassified(97);	CCACCTGGGGAGTACGTTCGCAAGAATGAAACTCAAAGGAATTGACGGGGGTCCGCACAAGCGGTGGAGCATGTGGTTTAATTCGATGATACGCGAGGAACCTTACCTGGGCTCGAACGCTACTGGACAGTCCCTGAAAGGGGATTTCTCTTCGGAGCTGGTAGTGAGGTGCTGCATGGTT
Otu0310	0	0	0	0	0	0	1	0	0	0	0	1	-	0	1	0	0	3	1	0	7	0	k__Bacteria(100);p__Acidobacteria(100);c__Sva0725(100);o__Sva0725(100);unclassified(100);unclassified(100);unclassified(100);	CCGCCTGGGGAGTACGGTCGCAAGGCTGAAACTCAAAGGAATTGACGGGGGCCCGCACAAGCGGTGGAGCATGTGGTTTAATTCGATGCAACGCGCAGAACCTTACCTGGGCTTGAACTGTAGAGGACCGTCCGAGAGACCGGACTTCTCCTTCGGGAGCTTCTATAGAGGTGCTGCATGGCT
Otu0339	1	0	0	0	0	0	0	1	0	0	0	0	-	5	0	0	0	0	0	0	7	0	k__Bacteria(100);p__Bacteroidetes(100);c__Flavobacteria(100);o__Flavobacteriales(100);f__Flavobacteriaceae(100);g__Eudoraea(100);unclassified(100);	CCACCTGGGGAGTACGGTCGCAAGATTGAAACTCAAAGGAATTGACGGGGGCCCGCACAAGCGGTGGAGCATGTGGTTTAATTCGATGATACGCGAGGAACCTTACCAGGGCTTAAATGCATAATGACATGCTTGGAAACAAGTTTTTCTTCGGACATTTTGCAAGGTGCTGCATGGCT
Otu0372	3	0	1	2	0	0	1	0	0	0	0	0	-	0	0	0	0	0	0	0	7	0	k__Bacteria(100);p__Bacteroidetes(100);c__Sphingobacteria(100);o__Sphingobacteriales(100);f__Flexibacteraceae(100);g__Microscilla(100);s__Microscillamarin(100);	CCACCTGGGGAGTACGTCGGCAACGATGAAACTCAAAGGAATTGACGGGGGTCCGCACAAGCGGTGGAGCATGTGGTTTAATTCGATGATACGCGAGGAACCTTACCTAGGCTCGAATTCTACTGGAATTGAGCAGAGATGTTCAAGTCTTCGGACTAGTAGGAAGGTGCTGCATGGCC
Otu0411	3	1	0	2	0	0	0	0	1	0	0	0	-	0	0	0	0	0	0	0	7	0	k__Bacteria(100);p__Proteobacteria(100);c__Alphaproteobacteria(100);o__Rhodobacterales(100);f__Rhodobacteraceae(100);g__Phaeobacter(90);unclassified(90);	CCGCCTGGGGAGTACGGTCGCAAGATTAAAACTCAAAGGAATTGACGGGGGCCCGCACAAGCGGTGGAGCATGTGGTTTAATTCGAAGCAACGCGCAGAACCTTACCAACCCTTGACATCCTTGGCTCACCAGAGAGATCTGGTTTTCCCTTACGGGACCAAGTGACAGGTGCTGCATGGCT
Otu0415	0	0	0	0	0	1	0	0	0	0	0	1	-	0	1	3	0	1	0	0	7	0	k__Bacteria(100);p__Proteobacteria(100);c__Alphaproteobacteria(100);o__Sphingomonadales(65);f__Sphingomonadaceae(65);unclassified;unclassified;	CCGCCTGGGGAGTACGGTCGCAAGATTAAAACTCAAAGGAATTGACGGGGGCCCGCACAAGCGGTGGAGCATGTGGTTTAATTCGACGCAACGCGCAGAACCTTACCAGCTCTTGACATCCTCATCGCGGATAGTGGAGACACTTTCCTTCAGTTCGGCTGGATGAGTGACAGGTGCTGCATGGCT
Otu0416	0	0	0	0	0	0	0	0	0	0	0	3	-	4	0	0	0	0	0	0	7	0	k__Bacteria(100);p__Proteobacteria(100);c__Alphaproteobacteria(100);o__Rhodobacterales(90);f__Rhodobacteraceae(90);g__Pseudoruegeria(90);unclassified(90);	CCGCCTGGGGAGTACGGTCGCAAGATTAAAACTCAAAGGAATTGACGGGGGCCCGCACAAGCGGTGGAGCATGTGGTTTAATTCGAAGCAACGCGCAGAACCTTACCAACCCTTGACATCTGGATCGCGGATTAGAGAGATCTTTTCCTTCAGTTCGGCTGGATCCAAGACAGGTGCTGCATGGCT
Otu0422	0	0	0	0	0	0	0	0	0	0	1	3	-	3	0	0	0	0	0	0	7	0	k__Bacteria(100);p__Bacteroidetes(100);c__Sphingobacteria(100);o__Sphingobacteriales(100);f__Flammeovirgaceae(95);unclassified(95);unclassified(95);	CCACCTGGGGAGTACGCTCGCAAGAGTGAAACTCAAAGGAATTGACGGGGGTCCGCACAAGCGGTGGAGCATGTGGTTTAATTCGATGATACGCGAGGAACCTTACCTGGGCTCGAATGGCTCCGGAATTATCCAGAGATGGATAAGTCTTCGGACTGGAGTCAAGGTGCTGCATGGCT
Otu0431	0	0	0	0	0	0	0	0	0	0	1	2	-	1	1	2	0	0	0	0	7	0	k__Bacteria(100);p__Proteobacteria(100);c__Alphaproteobacteria(100);o__Kiloniellales(100);f__Kiloniellaceae(100);unclassified(100);unclassified(100);	CCGCCTGGGGAGTACGGCCGCAAGGTTAAAACTCAAAGGAATTGACGGGGGCCCGCACAAGCGGTGGAGCATGTGGTTTAATTCGAAGCAACGCGCAGAACCTTACCAACCCTTGACATGGATAGTTTGAATACCGGAGACGGTTTTCTTCAGTTCGGCTGGCTATCACACAGGTGCTGCATGGCT
Otu0434	0	1	0	0	0	0	1	0	0	1	0	2	-	3	0	0	0	0	0	1	7	2	k__Bacteria(100);p__Proteobacteria(100);c__Alphaproteobacteria(100);o__Rhodobacterales(100);f__Rhodobacteraceae(95);unclassified;unclassified;	CCGCCTGGGGAGTACGGTCGCAAGATTAAAACTCAAAGGAATTGACGGGGGCCCGCACAAGCGGTGGAGCATGTGGTTTAATTCGAAGCAACGCGCAGAACCTTACCAACCCTTGACATCCTTGTCGCGGTTTCCAGAGATGGATTCCTTCAGTTCGGCTGGACAAGTGACAGGTGCTGCATGGCT
Otu0441	0	0	0	1	0	3	0	1	1	0	0	0	-	0	0	0	1	0	0	0	7	0	k__Bacteria(100);p__Proteobacteria(100);c__Gammaproteobacteria(100);o__Oceanospirillales(100);f__Endozoicimonaceae(95);g__Endozoicimonas(95);unclassified(95);	CCGCCTGGGGAGTACGGCCGCAAGGTTAAAACTCAAATGAATTGACGGGGGCCCGCACAAGCGGTGGAGCATGTGGTTTAATTCGAAGCAACGCGAAGAACCTTACCTGGCCCTTGACATCCTGCGAACTTTCTAGAGATAGATTGGTGCCTTCGGGAACGCAGAGACAGGTGCTGCATGGCT
Otu0468	0	0	0	0	0	0	0	0	0	0	0	0	-	3	2	2	0	0	0	0	7	0	k__Bacteria(100);p__Proteobacteria(100);c__Gammaproteobacteria(100);o__Alteromonadales(100);f__Ferrimonadaceae(100);g__Ferrimonas(100);unclassified(100);	CCGCCTGGGGAGTACGGCCGCAAGGTTAAAACTCAAATGAATTGACGGGGGCCCGCACAAGCGGTGGAGCATGTGGTTTAATTCGATGCAACGCGAAGAACCTTACCTACTCTTGACATCCAGAGAATTTTCCAGAGATGGATTAGTGCCTTCGGGAACTCTGAGACAGGTGCTGCATGGCT
Otu0499	0	0	0	0	0	0	0	7	0	0	0	0	-	0	0	0	0	0	0	0	7	0	k__Bacteria(100);p__Proteobacteria(100);c__Gammaproteobacteria(100);o__Oceanospirillales(100);f__Endozoicimonaceae(100);g__Endozoicimonas(100);unclassified(100);	CCGCCTGGGGAGTACGGCCGCAAGGTTAAAACTCAAATGAATTGACGGGGGCCCGCACAAGCGGTGGAGCATGTGGTTTAATTCGAAGCAACGCGAAGAACCTTACCTGGCCTTGACATCCTGCGAATCTCTTGGAGACAAGAGAGTGCCCTCGGGAACGCAGAGACAGGTGCTGCATGGCT
Otu0531	0	2	1	1	1	0	0	0	0	0	1	0	-	0	1	0	0	0	0	0	7	0	k__Bacteria(100);p__Proteobacteria(100);c__Gammaproteobacteria(100);o__Pseudomonadales(65);f__Pseudomonadaceae(65);g__Azomonas(65);s__Azomonasmacrocytogene(65);	CCGCCTGGGGAGGTACGGCCGCAAGGTTAAAACTACAAATGAATTGACGGGGGCCCGGCACAAGCGGTGGAGCATGTGGTTTAATTCGAAGCAACGCGAAGAACCTTACCTGGCCTTGACATCCTGCGAATCTCTTGGAGACAAGAGAGTGCCCTCGGGAACGCAGAGACAGGTGCTGCATGGCT
Otu0549	1	0	0	0	2	0	1	0	1	2	0	0	-	1	0	1	0	0	0	0	7	2	k__Bacteria(100);p__Proteobacteria(100);c__Gammaproteobacteria(100);o__Oceanospirillales(100);f__Alteromonadaceae(70);g__Microbulbifer(62);s__Microbulbiferelongatu(62);	CCGCCTGGGGAGTACGGCCGCAAAGGTTAAAACTCAAATGAATTGACGGGGGCCCGCACAAGCGGTGGAGCATGTGGTTTAATTCGATGCAACGCGAAGAACCTTACCAGGTCTTGACATCCAGAGAACTTTCCAGAGATGGATTGGTGCCTTCGGGAACTCTGTGACAGGTGCTGCATGGCT
Otu0557	1	0	1	0	1	0	0	4	0	0	0	0	-	0	0	0	0	0	0	0	7	0	k__Bacteria(100);p__Proteobacteria(100);c__Gammaproteobacteria(100);o__Oceanospirillales(100);f__Alteromonadaceae(100);g__BD2-13(100);unclassified(100);	CCGCCTGGGGAGTACGGTCGCAAGATTAAAACTCAAATGAATTGACGGGGGCCCGCACAAGCGGTGGAGCATGTGGTTTAATTCGAAGCAACGCGAAGAACCTTACCAGGTCTTGACATCCAGAGAATCCTTTAGAGATAGAGGAGTGCCTTCGGGAATTCTGAGACAGGTGCTGCATGGCT
Otu0566	1	0	0	0	0	5	1	0	0	2	0	0	-	0	0	0	0	0	0	0	7	2	k__Bacteria(100);p__Bacteroidetes(100);c__Flavobacteria(100);o__Flavobacteriales(100);f__Flavobacteriaceae(100);g__Sediminicola(100);s__Sediminicolaluteu(100);	CCACCTGGGGAGTACGTTCGCAAGAATGAAACTCAAAGGAATTGACGGGGGCCCGCACAAGCGGTGGAGCATGTGGTTTAATTCGATGATACGCGAGGAACCTTACCAGGGCTTAAATGTGGTTTGACAGCTTTAGAGATAGAGTTTTCTTCGGACAAATCACAAGGTGCTGCATGGTT
Otu0581	0	1	0	1	0	0	0	0	0	0	0	2	-	0	1	1	1	0	0	0	7	0	k__Bacteria(100);p__Proteobacteria(100);c__Alphaproteobacteria(100);o__Rhodobacterales(100);f__Hyphomonadaceae(100);unclassified(100);unclassified(100);	CCGCCTGGGGAGTACGGCCGCAAGGTTAAAACTCAAAGAAATTGACGGGGGCCCGCACAAGCGGTGGAGCATGTGGTTTAATTCGAAGCAACGCGCAGAACCTTACCTACGCTTGACATGCCTGGACGACTCCGAGAGATCGGTTTCTCCCTTCGGGGCCAGTGCACAGGTGCTGCATGGCT
Otu0587	0	0	0	0	0	0	0	0	0	0	0	2	-	1	2	1	0	1	0	0	7	0	k__Bacteria(100);p__Proteobacteria(100);c__Alphaproteobacteria(100);o__Rhodobacterales(100);f__Rhodobacteraceae(100);g__Amaricoccus(100);unclassified(100);	CCGCCTGGGGAGTACGGCCGCAAGGTTAAAACTCAAAGGAATTGACGGGGGCCCGCACAAGCGGTGGAGCATGTGGTTTAATTCGAAGCAACGCGCAGAACCTTACCACCTCTTGACATCCTCAACGCGATTTCCCGAGAGGGATTTCTTCAGTTCGGCTGGTTGAGTGACAGGTGCTGCATGGCT
Otu0595	1	0	0	0	0	0	0	0	0	0	0	0	-	2	0	2	1	1	0	0	7	0	k__Bacteria(100);p__Proteobacteria(100);c__Gammaproteobacteria(100);o__Enterobacteriales(100);f__Enterobacteriaceae(100);g__Salmonella(100);s__Salmonellabongor(100);	CCGCCTGGGGAGTACGGTCGCAAGATTAAAACTCAAAGGAATTGACGGGGGCCCGCACAAGCGGTGGAGCATGTGGTTTAATTCGATGCAACGCGAAGAACCTTACCTACCCTTGACATTGACAGAACCTTGTAGAGATACGAGGGTGCCTTCGGGCCTGGAAAACAGGTGCTGCATGGCT
Otu0601	0	1	0	0	0	0	0	0	0	0	0	0	-	3	0	2	1	0	0	0	7	0	k__Bacteria(100);p__Proteobacteria(100);c__Alphaproteobacteria(100);o__Kordiimonadales(100);f__Kordiimonadaceae(100);g__Kordiimonas(100);unclassified(100);	CCGCCTGGGGAGTACGGTCGCAAGATTAAAACTCAAAGGAATTGACGGGGGCCCGCACAAGCGGTGGAGCATGTGGTTTAATTCGAAGCAACGCGCAGAACCTTACCATCCCTTGACATCCTCAACGCGATTTCCTGAGAAGGATTTCTTCAGTTCGGCTGGTTGAGTGACAGGTGCTGCATGGCT
Otu0609	0	0	0	0	0	0	0	0	0	0	0	0	-	4	0	3	0	0	0	0	7	0	k__Bacteria(100);p__Bacteroidetes(100);c__Sphingobacteria(100);o__Sphingobacteriales(100);f__Saprospiraceae(100);g__Aureispira(100);unclassified(64);	CCACCTGGGGAGTACGTTCGCAAGAATGAAACTCAAAGGAATTGACGGGGGTCCGCACAAGCGGTGGAGCATGTGGTTTAATTCGATGATACGCGAGGAACCTTACCTGGGCTCGAACGCTACTTGACAGAACTTGAAAGGGTTTTTCTCTTCGGAGCAGGTAGTGAGGTGCTGCATGGTT
Otu0612	0	0	0	0	0	0	0	0	0	0	0	0	-	0	5	1	1	0	0	0	7	0	k__Bacteria(100);p__Bacteroidetes(100);c__Flavobacteria(100);o__Flavobacteriales(100);f__Flavobacteriaceae(100);unclassified;unclassified;	CCACCTGGGGAGTACGTTCGCAAGAATGAAACTCAAAGGAATTGACGGGGGCCCGCACAAGCGGTGGAGCATGTGGTTTAATTCGATGATACGCGAGGAACCTTACCAGGGCTTAAATGTATTGTGACAGGGGTGGAAACACCTTTTTCTTCGGACACATTACAAGGTGCTGCATGGTT
Otu0615	0	0	0	0	0	0	0	0	0	0	5	0	-	0	0	0	0	2	0	0	7	0	k__Bacteria(100);p__Proteobacteria(73);c__Deltaproteobacteria(73);o__Myxococcales(73);f__Myxococcaceae(73);g__Anaeromyxobacter(73);s__Anaeromyxobactersp.Fw109-(73);	CCGCCTGGGGACTACGGCCGCAAGGCTAAAACTCAAAGGAATTGACGGGGGCCCGCACAAGCGGTGGAGTATGTGGTTTAATTCGACGCAACGCGCAGAACCTTACCCGGTCTTGACATTGAGGGAAAGCGCTCAGAAATGAGCGCCCCCACCTTCGGGTGGCCCAAAACAGGTGCTGCATGGCT
Otu0626	0	0	0	0	0	0	0	0	0	0	4	1	-	1	0	0	1	0	0	0	7	0	k__Bacteria(100);p__Bacteroidetes(100);c__Sphingobacteria(100);o__Sphingobacteriales(100);f__Flammeovirgaceae(100);unclassified(100);unclassified(100);	CCACCTGGGGAGTACGACCGCAAGGTTGAAACTCAAAGGAATTGACGGGGGTCCGCACAAGCGGTGGAGCATGTGGTTTAATTCGATGATACGCGAGGAACCTTACCTGGGCTAGAATGCGATTGACCTCTTCAGAGATGGAGATTTCTTCGGACATGAAGCAAGGTGCTGCATGGCT
Otu0661	0	1	0	0	0	0	0	3	0	0	0	0	-	0	1	1	0	1	0	0	7	0	k__Bacteria(100);p__Proteobacteria(100);c__Gammaproteobacteria(100);o__Oceanospirillales(70);f__Endozoicimonaceae(70);g__Endozoicimonas(70);unclassified(70);	CCGCCTGGGGAGTACGGCCGCAAGGTTAAAACTCAAATGAATTGACGGGGGCCCGGCACAAGCGGTGGAGCATGTGGTTTTAATTTCGAAGCAACGCGAAGAACCTTACCTGGCCTTGACATCCTGCGAATCTCTTTGGAGACAAGAGAGTGCCCTCGGGAACGCAGAGACAGGTGCTGCATGGCT
Otu0663	0	0	0	0	0	0	0	0	0	0	2	2	-	0	2	0	0	1	0	0	7	0	k__Bacteria(100);p__Proteobacteria(100);c__Alphaproteobacteria(100);o__Rhizobiales(100);f__Bartonellaceae(90);g__Bartonella(90);s__Bartonellaclarridgeia(90);	CCGCCTGGGGAGTACGGTCGCAAGATTAAAACTCAAAGGAATTGACGGGGGCCCGCACAAGCGGTGGAGCATGTGGTTTAATTCGAAGCAACGCGCAGAACCTTACCAGCCCTTGACATCCCAATTTCGGATCTTGGAGACAGGATCTTTCGGTTCGGCCGGATTGGAGACAGGTGCTGCATGGCT
Otu0665	0	0	0	0	0	0	0	0	0	0	0	1	-	5	0	1	0	0	0	0	7	0	k__Bacteria(100);p__Bacteroidetes(100);c__Sphingobacteria(100);o__Sphingobacteriales(100);f__Flammeovirgaceae(100);g__Fulvivirga(61);unclassified(61);	CCACCTGGGGAGTACGCTCGCAAGAGTGAAACTCAAAGGAATTGACGGGGGTCCGCACAAGCGGTGGAGCATGTGGTTTAATTCGATGATACGCGAGGAACCTTACCTGGGCTAGAATGTGAATGCTCGACTCAGAGATGGGTCTTTCTTCGGACATGAAACAAGGTGCTGCATGGCT
Otu0682	0	0	0	0	0	0	6	1	0	0	0	0	-	0	0	0	0	0	0	0	7	0	k__Bacteria(100);p__Proteobacteria(100);c__Alphaproteobacteria(100);o__Rhodobacterales(90);f__Rhodobacteraceae(90);unclassified;unclassified;	CCGCCTGGGGAGTACGGTCGCAAGATTAAAACTCAAAGGAATTGACGGGGGCCCGCACAAGCGGTGGAGCATGTGGTTTAATTCGAAGCAACGCGCAGAACCTTACCTACCCTTGACATCCTGTGACGGTTACCAGAGATGGTTTCCTTCCTTCGGGACGCAGTGACAGGTGCTGCATGGCT
Otu0710	0	0	0	0	0	0	0	0	0	0	0	0	-	1	0	6	0	0	0	1	7	1	k__Bacteria(100);p__Proteobacteria(100);c__Alphaproteobacteria(100);o__Rhizobiales(100);f__Aurantimonadaceae(100);g__Fulvimarina(100);s__Fulvimarinapelag(100);	CCGCCTGGGGAGTACGGTCGCAAGATTAAAACTCAAAGGAATTGACGGGGGCCCGCACAAGCGGTGGAGCATGTGGTTTAATTCGAAGCAACGCGCAGAACCTTACCAGCTCTTGACATTCACTGACGGTTTCCGGAGACGGATTCCTCCCTTCGGGGCAGTGGGACAGGTGCTGCATGGCT
Otu0711	0	0	0	0	0	0	0	0	0	0	1	0	-	1	4	0	1	0	0	0	7	0	k__Bacteria(100);p__Proteobacteria(100);c__Alphaproteobacteria(100);o__Rhodospirillales(100);f__Rhodospirillaceae(100);g__Inquilinus(100);unclassified(100);	CCGCCTGGGGAGTACGGCCGCAAGGTTAAAACTCAAAGGAATTGACGGGGGCCCGCACAAGCGGTGGAGCATGTGGTTTAATTCGAAGCAACGCGCAGAACCTTACCAGCTCTTGACTTGGGATGTTTGGGCACCGGAGACGGTGTTCTTCAGTTCGGCTGGCGTCCACACAGGTGCTGCATGGCT
Otu0740	0	0	0	0	0	0	0	0	0	0	0	1	-	1	4	0	1	0	0	0	7	0	k__Bacteria(100);p__Proteobacteria(100);c__Deltaproteobacteria(100);o__Syntrophobacterales(100);f__Syntrophobacteraceae(100);unclassified(100);unclassified(100);	CCGCCTGGGGAATACGGCCGCAAGGTTAAAACTCAAAGGAATTGACGGGGGCCCGCACAAGCGGTGGAGCATGTGGTTTAATTCGACGCAACGCGAAGAACCTTACCTGGGCTAGACAACACTGGACAGCCCCAGAGATGGGGTCTTCCCTTCGGGGACTGGTGGTTCAGGTGCTGCATGGCT
Otu0775	0	0	0	0	0	0	0	0	0	0	0	0	-	0	7	0	0	0	0	0	7	0	k__Bacteria(100);p__Proteobacteria(100);c__Epsilonproteobacteria(100);o__Campylobacterales(100);f__Helicobacteraceae(100);g__Sulfurimonas(100);s__Sulfurimonasdenitrifican(100);	CCGCCTGGGGACTACGGCCGCAAGGTTAAAACTCAAAGGAATTGACGGGGACCCGCACAAGTGGTGGAGCATGTTGTTTAATTCGAAGATACGCGAAAAAACCTTACCAGGGCTTGAAATACTCATCGTATCCTCCCGAAAAGGAGGAGTCATTTAGTTGGATGATGTACAGGTGTTGCATGGTT
Otu0777	0	0	0	0	0	0	0	0	0	0	1	6	-	0	0	0	0	0	0	0	7	0	k__Bacteria(100);p__Proteobacteria(100);c__Alphaproteobacteria(100);o__Rhodospirillales(100);f__Rhodospirillaceae(100);g__Phaeospirillum(100);s__Phaeospirillumfulvu(100);	CCGCCTGGGGAGTACGGCCGCAAGGTTAAAACTCAAAGGAATTGACGGGGGCCCGCACAAGCGGTGGAGCATGTGGTTTAATTCGAAGCAACGCGCAGAACCTTACCAGCCCTTGACATGGGAAGTATGGACCTTGGAGACGGGGTTCTTCAGTTCGGCTGGCTTCCGCACAGGTGCTGCATGGCT
Otu0783	0	0	0	0	0	0	0	0	0	0	0	4	-	0	0	0	0	2	1	0	7	0	k__Bacteria(100);p__Proteobacteria(100);c__Deltaproteobacteria(100);o__Myxococcales(100);f__Polyangiaceae(100);g__Chondromyces(100);s__Chondromycesrobustu(100);	CCGCCTGGGGAGTACGGCCGCAAGGCTAAAACTCAAAGGAATTGACGGGGGCCCGCACAAGCGGTGGAGCATGTGGATTAATTCGAAGCAACGCGCAGAACCTTACCCGGCCTTGACATCCCGAGAAGCCGCCCGAAAAGGCGGTGTGCTCTTCGGAGAACTCGGTGACAGGTGCTGCATGGCT
Otu0792	0	0	0	0	0	0	0	0	0	0	6	1	-	0	0	0	0	0	0	0	7	0	k__Bacteria(100);p__Bacteroidetes(100);c__Sphingobacteria(100);o__Sphingobacteriales(100);f__Flammeovirgaceae(100);unclassified(100);unclassified(100);	CCACCTGGGGAGTACGCTCGCAAGAGTGAAACTCAAAGGAATTGACGGGGGTCCGCACAAGCGGTGGAGCATGTGGTTTAATTCGATGATACGCGAGGAACCTTACCTGGGCTAGAATGTGATCGGCGGTCACAGAGATGTGACTTTCTTCGGACGAGAAACAAGGTGCTGCATGGCT
Otu0794	0	0	0	0	0	0	0	0	0	0	0	1	-	2	0	1	2	1	0	0	7	0	k__Bacteria(100);p__Proteobacteria(100);c__Alphaproteobacteria(100);o__Rhodospirillales(88);f__Rhodospirillaceae(88);g__Telmatospirillum(88);s__Telmatospirillumsiberiens(88);	CCGCCTGGGGAGTACGGCCGCAAGGTTAAAACTCAAAGGAATTGACGGGGGCCCGCACAAGCGGTGGAGCATGTGGTTTAATTCGAAGCAACGCGCAGAACCTTACCAACCCTTGACATGGGGAGTGTGGTTTCCAGAGATGGATTCCTTCAGTTCGGCTGGCTCCCGCACAGGTGCTGCATGGCT
Otu0798	0	0	0	0	0	0	0	0	0	0	7	0	-	0	0	0	0	0	0	0	7	0	k__Bacteria(100);p__Cyanobacteria(100);c__Nostocophycideae(100);o__Nostocales(100);f__Nostocaceae(100);g__Nostoc(100);s__Nostocpunctiform(100);	CCGCCTGGGGAGTACGCCGGCAACGGTGAAACTCAAAGGAATTGACGGGGCCCGCACAAGCGGTGGAGCATGTGGTTTAATTCGATGCAACGCGAAGAACCTTACCTGGGCTTGAACAGCAGATGCAATCTGTAGAGATATAGAGTTCTAGTTTACTAGACGTCTGTAGAGGTGCTGCATGGCT
Otu0800	0	0	0	0	0	0	0	0	0	0	0	7	-	0	0	0	0	0	0	0	7	0	k__Bacteria(100);p__Proteobacteria(100);c__Gammaproteobacteria(100);o__Chromatiales(100);f__Sinobacteraceae(100);unclassified(100);unclassified(100);	CCGCCTGGGGAGTACGGTGGCAACACTAAAACTCAAAGGAATTGACGGGGACCCGCACAAGCGGTGGAGCATGTGGTTTAATTCGATGCAACGCGAAGAACCTTACCTGCCCTTGACATTGACAGAATCCCGTAGAGATATGGGAGTGCTTCGGCCTGGAAAACAGGTGCTGCATGGCT
Otu0804	0	0	0	0	0	0	0	0	0	0	0	2	-	4	0	1	0	0	0	0	7	0	k__Bacteria(100);p__Bacteroidetes(100);c__Sphingobacteria(100);o__Sphingobacteriales(100);f__Flammeovirgaceae(100);unclassified(75);unclassified(75);	CCACCTGGGGAGTACGCTCGCAAGAGTGAAACTCAAAGGAATTGACGGGGGTCCGCACAAGCGGTGGAGCATGTGGTTTAATTCGATGATACGCGAGGAACCTTACCTGGGCTCGAATGTGAGCGCTATCCCGAGAGATCGGGAGTTCTTCGGACGTGAAACAAGGTGCTGCATGGCT
Otu0821	0	0	0	0	0	0	0	0	0	0	7	0	-	0	0	0	0	0	0	0	7	0	k__Bacteria(100);p__Proteobacteria(100);c__Alphaproteobacteria(100);o__Rhodospirillales(88);f__Rhodospirillaceae(88);g__Telmatospirillum(88);s__Telmatospirillumsiberiens(88);	CCGCCTGGGGAGTACGGCCGCAAGGTTAAAACTCAAAGGAATTGACGGGGGCCCGCACAAGCGGTGGAGCATGTGGTTTAATTCGAAGCAACGCGCAGAACCTTACCAACCCTTGACATGGGAATTATGGTTACCAGAGATGGTATCCTTCAGTTCGGCTGGGTTCCACACAGGTGCTGCATGGCT
Otu0828	0	0	0	0	0	0	0	0	0	0	0	0	-	0	0	0	7	0	0	0	7	0	k__Bacteria(100);p__Proteobacteria(100);c__Alphaproteobacteria(100);o__Rhizobiales(100);f__Beijerinckiaceae(100);g__Methylocella(100);s__Methylocellatundra(100);	CCGCCTGGGGAGTACGGCCGCAAGGTTAAAACTCAAAGGAATTGACGGGGGCCCGCACAAGCGGTGGAGCATGTGGTTTAATTCGAAGCAACGCGCAGAACCTTACCAGCTCTTGACATGCCTGTCGCGCCTCGGGAGATCGAGGTTTCAGTTCGGCTGGACAGGACACAGGTGCTGCATGGCT
Otu0832	0	0	0	0	0	0	0	0	0	0	2	2	-	2	1	0	0	0	0	0	7	0	k__Bacteria(100);p__Bacteroidetes(100);c__Sphingobacteria(100);o__Sphingobacteriales(100);f__Saprospiraceae(100);g__Aureispira(100);s__Aureispiramarin(100);	CCACCTGGGGAGTACGTCGGCAACGATGAAACTCAAAGGAATTGACGGGGGTCCGCACAAGCGGTGGAGCATGTGGTTTAATTCGATGATACGCGAGGAACCTTACCTGGGCTCGAACGCTAGAGGACGGTGCTGCGAAAGCAGGCTTTCCTTCGGGACTTTTAGTGAGGTGCTGCATGGTT
Otu0834	0	0	0	0	0	0	0	0	0	0	0	0	-	0	0	7	0	0	0	0	7	0	k__Bacteria(100);p__Proteobacteria(100);c__Gammaproteobacteria(100);o__Oceanospirillales(100);f__Oceanospirillaceae(86);g__Oleibacter(86);unclassified(86);	CCGCCTGGGGAGTACGGCCGCAAGGTTAAAACTCAAATGAATTGACGGGGGCCCGCACAAGCGGTGGAGCATGTGGTTTAATTCGAAGCAACGCGAAGAACCTTACCACCCCTTGACATCCTGCGAACTTGGTAGAGATACCTGGGTGCCTTCGGGAGCGCAGTGACAGGTGCTGCATGGCT
Otu0842	0	0	0	0	0	0	0	0	0	0	0	1	-	4	1	1	0	0	0	0	7	0	k__Bacteria(100);p__Proteobacteria(100);c__Alphaproteobacteria(100);o__Rhodospirillales(100);f__Rhodospirillaceae(100);g__Inquilinus(100);unclassified(100);	CCGCCTGGGGAGTACGGTCGCAAGATTAAAACTCAAAGGAATTGACGGGGGCCCGCACAAGCGGTGGAGCATGTGGTTTAATTCGAAGCAACGCGCAGAACCTTACCAGCCCTTGACATGTCCGTTTTGGTTACCGGAGACGGTATCCTTCAGTTCGGCTGGACGGAACACAGGTGCTGCATGGCT
Otu0843	5	0	0	1	1	0	0	0	0	0	0	0	-	0	0	0	0	0	0	0	7	0	k__Bacteria(100);p__Firmicutes(100);c__Clostridia(100);o__Clostridiales(100);f__Clostridiaceae(100);g__Clostridium(100);s__Clostridiumhaemolyticu(86);	CCGCCTGGGAAGTACGGTCGCAAGATTAAAACTCAAAGGAATTGACGGGGGACCCGCACAAGCGGTGGAGCATGTCGTTTAATTCGAAGCAACGCGAAGAACCTTACCTAGACTTGACATGCCTGTCATACTCTCCCGAAAAGGAGAGGTCATTTCGGATGGACAGTGCACAGATGTTGCATGGCT
Otu0847	0	0	0	0	0	0	0	0	0	0	6	0	-	0	1	0	0	0	0	0	7	0	k__Bacteria(100);p__Proteobacteria(100);c__Alphaproteobacteria(100);o__Rhizobiales(100);f__Rhizobiaceae(100);g__Ensifer(100);s__Sinorhizobiumsahel(86);	CCGCCTGGGGAGTACGGCCGCAAGGTTAAAACTCAAAGGAATTGACGGGGGCCCGCACAAGCGGTGGAGCATGTGGTTTAATTCGAAGCAACGCGCAGAACCTTACCAGCCCTTGACATCCCGGTCGCGGACCTAAGAGATTGGGTCTTTCAGTTCGGCTGGACCGGAGACAGGTGCTGCATGGCT
Otu0848	0	0	0	0	0	0	0	0	0	0	3	0	-	3	1	0	0	0	0	0	7	0	k__Bacteria(100);p__Proteobacteria(100);c__Gammaproteobacteria(100);o__Enterobacteriales(100);f__Enterobacteriaceae(100);g__Escherichia(100);s__Escherichiaalberti(100);	CCGCCTGGGGAGTACGGCCGCAAGGTTAAAACTCAAATGAATTGACGGGGGCCCGCACAAGCGGTGGAGCATGTGGTTTAATTCGATGCAACGCGAAGAACCTTACCTGGTCTTGACATCTCAGGAAGTCTGTAGAGATACGGATGTGCCTTCGGGAATCTGAAGACAGGTGCTGCATGGCT
Otu0859	0	0	0	0	0	0	0	0	0	0	0	0	-	0	7	0	0	0	0	0	7	0	k__Bacteria(100);p__Bacteroidetes(100);c__Flavobacteria(100);o__Flavobacteriales(100);f__Flavobacteriaceae(100);g__Kordia(100);s__Cytophagasp(100);	CCACCTGGGGAGTACGATCGCAAGGTTGAAACTCAAAGGAATTGACGGGGGCCCGCACAAGCGGAGGAACATGTGGTTTAATTCGATGATACGCGAGGAACCTTACCTGGGCTTAAATGTATACTGCATGAAGTGGAAACACTTCTTCCCTTCGGGGCTGTTTACAAGGTGCTGCATGGTT
Otu0862	0	0	0	0	0	0	0	0	0	0	0	0	-	7	0	0	0	0	0	0	7	0	k__Bacteria(100);p__Proteobacteria(100);c__Alphaproteobacteria(100);o__Rhizobiales(100);f__Hyphomicrobiaceae(100);g__Devosia(100);unclassified(100);	CCGCCTGGGGAGTACGGTCGCAAGATTAAAACTCAAAGGAATTGACGGGGGCCCGCACAAGCGGTGGAGCATGTGGTTTAATTCGAAGCAACGCGCAGAACCTTACCAGCCCTTGACATGGCAGGACGGTTACCGGAGACGGTTTCCTTCCCTTCGGGGACCTGCACACAGGTGCTGCATGGCT
Otu0883	0	0	0	0	0	0	0	0	0	0	0	1	-	3	2	0	0	1	0	0	7	0	k__Bacteria(100);p__Bacteroidetes(100);c__Sphingobacteria(100);o__Sphingobacteriales(100);f__Flammeovirgaceae(100);g__Rapidithrix(100);s__Rapidithrixthailandic(100);	CCACCTGGGGAGTACGCTCGCAAGAGTGAAACTCAAAGGAATTGACGGGGGTCCGCACAAGCGGTGGAGCATGTGGTTTAATTCGATAATACGCGAGGAACCTTACCTGGGCTTAAATGCATCTTGACAGCTCGAGAAATCGAGTCTTCCTTCGGGACAGGGTGCAAGGTGTTGCATGGCT
Otu0022	0	0	0	0	0	0	0	0	0	584	0	3	-	0	2	0	0	0	1	107	6	691	k__Bacteria(100);p__Proteobacteria(100);c__Alphaproteobacteria(100);o__Rhodospirillales(100);f__Rhodospirillaceae(100);unclassified(100);unclassified(100);	CCGCCTGGGAAGTACGGTCGCAAGATTAAAACTCAAAGGAATTGACGGGGGCCCGCACAAGCGGTGGAGCATGTGGTTTAATTCGAAGCAACGCGCAGAACCTTACCAGCCCTTGACATGTGGAGTTTGGTTATCAGAGATGATTTCCTTCAGTTCGGCTGGCTCCAACACAGGTGCTGCATGGCT
Otu0038	0	0	0	0	0	0	0	0	0	289	0	3	-	1	0	0	0	2	0	21	6	310	k__Bacteria(100);p__Proteobacteria(100);c__Gammaproteobacteria(100);o__Alteromonadales(98);f__Pseudoalteromonadaceae(98);g__Pseudoalteromonas(98);s__Pseudoalteromonasmarin(98);	CCGCCTGGGGAGTACGGCCGCAAGGTTGAAACTCAAAGTAATTGACGGGGGCCCGCACAAGCGGTGGAGCATGTGGTTTAATTCGATGCAACGCGAAGAACCTTACCTACACTTGACATCATCAGAACTTGTTAGAGATAACTCGGTGCCTTCGGGAACTGATAGACAGGTGCTGCATGGCT
Otu0104	0	1	0	0	0	0	0	4	1	1	0	0	-	0	0	0	0	0	0	0	6	1	k__Bacteria(100);p__Bacteroidetes(100);c__Flavobacteria(100);o__Flavobacteriales(100);f__Flavobacteriaceae(100);g__Croceibacter(98);s__Croceibacteratlanticu(98);	CCACCTGGGGAGTACGGTCGCAAGATTGAAACTCAAAGGAATTGACGGGGGCCCGCACAAGCGGTGGAGCATGTGGTTTAATTCGATGATACGCGAGGAACCTTACCAGGGCTTAAATGCAGAGTGACCGTTCCGGAAACGGAACTTTCTTCGGACAATTTGCAAGGTGCTGCATGGCT
Otu0258	0	0	0	0	0	0	0	0	0	0	0	1	-	2	2	0	0	1	0	0	6	0	k__Bacteria(100);p__Bacteroidetes(100);c__Sphingobacteria(100);o__Sphingobacteriales(100);f__Flammeovirgaceae(100);unclassified(100);unclassified(100);	CCACCTGGGGAGTACGCTCGCAAGAGTGAAACTCAAAGGAATTGACGGGGGTCCGCACAAGCGGTGGAGCATGTGGTTTAATTCGATGATACGCGAGGAACCTTACCTGGGCTCGAATGGTACTGGAATTATCCAGAAATGGATAAGTCTTCGGACTGGTATCAAGGTGCTGCATGGCT
Otu0323	0	0	0	0	0	0	0	0	0	0	0	2	-	2	0	1	1	0	0	0	6	0	k__Bacteria(100);p__Bacteroidetes(100);c__Sphingobacteria(100);o__Sphingobacteriales(100);f__Saprospiraceae(100);g__Lewinella(100);s__Lewinellanigrican(100);	CCACCTGGGGAGTACGCTCGCAAGAGTGAAACTCAAAGGAATTGACGGGGGTCCGCACAAGCGGTGGAGCATGTGGTTTAATTCGATGATACGCGAGGAACCTTACCTGGGCTCGAATTGCTCTTGAATTATCCAGAGATGGATAAGTCTTCGGACAGGAGTGAAGGTGCTGCATGGCT
Otu0324	0	0	0	0	0	2	0	0	0	3	2	0	-	1	1	0	0	0	0	2	6	5	k__Bacteria(100);p__Proteobacteria(100);c__Gammaproteobacteria(100);o__Oceanospirillales(100);f__HOC21(72);unclassified(72);unclassified(72);	CCGCCTGGGGAGTACGGCCGCAAGGTTAAAACTCAAATGAATTGACGGGGGCCCGCACAAGCGGTGGAGCATGTGGTTTAATTCGAAGCAACGCGAAGAACCTTACCTGGCCTTGACATCCTGCGAACCCTTTAGAGATAGAGGGGTGCCTTCGGGAACGCAGTGACAGGTGCTGCATGGCT
Otu0330	0	0	0	0	0	0	0	0	0	0	0	2	-	2	0	2	0	0	0	0	6	0	k__Bacteria(100);p__Proteobacteria(100);c__Alphaproteobacteria(100);o__Rhizobiales(56);f__Rhodobiaceae(56);g__Rhodobium(56);s__Rhodobiumorienti(56);	CCGCCTGGGGAGTACGGTCGCAAGATTAAAACTCAAAGGAATTGACGGGGGCCCGCACAAGCGGTGGAGCATGTGGTTTAATTCGAAGCAACGCGCAGAACCTTACCAACCCTTGACATGGAGAGTTTGGTTACCGGAGACGGTTTCCTTCAGTTCGGCTGGCTCTCACACAGGTGCTGCATGGCT
Otu0346	0	0	0	5	0	0	0	0	0	0	0	0	-	0	1	0	0	0	0	0	6	0	k__Bacteria(100);p__Proteobacteria(100);c__Gammaproteobacteria(100);o__Alteromonadales(100);f__Colwelliaceae(100);g__Thalassomonas(100);unclassified(100);	CCGCCTGGGGAGTACGGCCGCAAGGTTAAAACTCAAATGAATTGACGGGGGCCCGCACAAGCGGTGGAGCATGTGGTTTAATTCGATGCAACGCGAAGAACCTTACCATCCCTTGACATCCACAGAAGAGACTAGAGATAGACTTGTGCCTTCGGGAACTGTGAGACAGGTGCTGCATGGCT
Otu0382	0	2	0	0	0	1	0	0	2	0	0	0	-	0	1	0	0	0	0	1	6	1	k__Bacteria(100);p__Proteobacteria(100);c__Gammaproteobacteria(100);o__Alteromonadales(100);f__Psychromonadaceae(100);g__Psychromonas(100);s__Psychromonasingrahami(100);	CCGCCTGGGGAGTACGGCCGCAAGGTTAAAACTCAAATGAATTGACGGGGGCCCGCACAAGCGGTGGAGCATGTGGTTTAATTCGATGCAACGCGAAGAACCTTACCATCCCTTGACATACTCAGAAGGTTGAAGAGATTCGACTGTGCCTTCGGGAACTGAGATACAGGTGCTGCATGGCT
Otu0444	0	0	0	0	0	0	0	0	1	0	0	2	-	2	1	0	0	0	0	0	6	0	k__Bacteria(100);p__Proteobacteria(100);c__Gammaproteobacteria(100);o__Chromatiales(95);f__Ectothiorhodospiraceae(84);g__Thioalkalivibrio(78);s__Thioalkalivibriosp.HL-EbGR(78);	CCGCCTGGGGAGTACGGCCGCAAGGTTGAAACTCAAAGGAATTGACGGGGGCCCGCACAAGCGGTGGAGCATGTGGTTTAATTCGATGCAACGCGAAGAACCTTACCAGCCCTTGACATCCTCGGAACTTACTAGAGATAGTTTGGTGCCTTCGGGAACCGAGTGACAGGTGCTGCATGGCT
Otu0459	0	0	0	0	0	0	0	0	0	0	0	0	-	0	2	3	1	0	0	0	6	0	k__Bacteria(100);p__Bacteroidetes(100);c__Flavobacteria(100);o__Flavobacteriales(100);f__Flavobacteriaceae(100);g__Croceibacter(100);s__Croceibacteratlanticu(100);	CCACCTGGGGAGTACGTTCGCAAGAATGAAACTCAAAGGAATTGACGGGGGCCCGCACAAGCGGTGGAGCATGTGGTTTAATTCGATGATACGCGAGGAACCTTACCAGGGCTTAAATGCATTCGGACAGGGGTGGAAACACCCTTTTCTTCGGACTGTTTGCAAGGTGCTGCATGGTT
Otu0463	1	0	1	0	0	0	0	0	0	0	0	0	-	0	4	0	0	0	0	0	6	0	k__Bacteria(100);p__Proteobacteria(100);c__Gammaproteobacteria(100);o__Aeromonadales(100);f__Aeromonadaceae(100);g__Oceanisphaera(100);unclassified(100);	CCGCCTGGGGAGTACGGCCGCAAGGTTAAAACTCAAATGAATTGACGGGGGCCCGCACAAGCGGTGGAGCATGTGGTTTAATTCGATGCAACGCGAAGAACCTTACCAGGTCTTGACATACAGCGAACTTTCCAGAGATGGATTGGTGCCTTCGGGAACGCTGATACAGGTGCTGCATGGCT
Otu0471	0	0	0	0	0	0	0	0	0	1	0	2	-	0	0	4	0	0	0	0	6	1	k__Bacteria(100);p__Proteobacteria(100);c__Gammaproteobacteria(100);o__Enterobacteriales(100);f__Enterobacteriaceae(100);g__Providencia(100);s__Providenciaheimbacha(100);	CCGCCTGGGGAGTACGGCCGCAAGGTTAAAACTCAAATGAATTGACGGGGGCCCGCACAAGCGGTGGAGCATGTGGTTTAATTCGATGCAACGCGAAGAACCTTACCAGGTCTTGACATCCAGATAATTTAGCAGAAATGTTTTAGTGCCTTCGGGAAATCTGAGACAGGTGCTGCATGGCT
Otu0523	0	0	1	0	2	0	0	0	0	1	0	0	-	0	3	0	0	0	0	1	6	2	k__Bacteria(100);p__Proteobacteria(100);c__Gammaproteobacteria(100);o__Vibrionales(100);f__Vibrionaceae(100);unclassified;unclassified;	CCGCCTGGGGAGTACGGTCGCAAGATTAAAACTCAAATGAATTGACGGGGGCCCGCACAAGCGGTGGAGCATGTGGTTTAATTCGATGCAACGCGAAGAACCTTACCTACTCTTGACATCCAGAGAAGCCGGAAGAGATTCTGGTGTGCCTTCGGGAGCTCTGAGACAGGTGCTGCATGGCT
Otu0539	0	0	0	0	0	0	0	0	0	0	0	1	-	0	3	1	0	1	0	0	6	0	k__Bacteria(100);p__Proteobacteria(100);c__Gammaproteobacteria(100);o__Chromatiales(100);f__Chromatiaceae(100);g__Thiocystis(100);s__Thiocystisgelatinos(100);	CCGCCTGGGGAGTACGGCCGCAAGGTTGAAACTCAAAGGAATTGACGGGGGCCCGCACAAGCGGTGGAGCATGTGGTTTAATTCGATGCAACGCGAAGAACCTTACCAGCCCTTGACATCCTGGGAATCTCTAAGAGATTAGAGAGTGCCTTCGGGAATCCAGTGACAGGTGCTGCATGGCT
Otu0552	1	0	0	0	0	0	0	0	0	0	0	1	-	2	0	0	0	2	0	0	6	0	k__Bacteria(100);p__Proteobacteria(100);c__Deltaproteobacteria(100);o__Myxococcales(100);f__Nannocystaceae(100);g__Plesiocystis(100);unclassified(100);	CCGCCTGGGGAGTACGGTCGCAAGACTAAAACTCAAAGGAATTGACGGGGGCCCGCACAAGCGGTGGAGCATGTGGTTTAATTCGACGCTACGCGCAGAACCTTACCTGGGTTAAATCCACCAGAATTCGGCCTAAAAGCTGAAGTGCCCTTCGGGGAATTGGTGAGAAGGTGCTGCATGGCT
Otu0561	0	0	0	1	4	0	0	0	0	0	0	0	-	1	0	0	0	0	0	1	6	1	k__Bacteria(100);p__Proteobacteria(100);c__Gammaproteobacteria(100);o__Vibrionales(100);f__Vibrionaceae(100);g__Vibrio(100);unclassified;	CCGCCTGGGGAGTACGGTCGCAAGATTAAAACTCAAATGAATTGACGGGGGCCCGCACAAGCGGTGGAGCATGTGGTTTAATTCGATGCAACGCGAAGAACCTTACCTACTCTTGACATCTACAGAAGCCAGCGGAGACGCAGGTGTGCCTTCGGGAACTGTAAGACAGGTGCTGCATGGCT
Otu0565	0	0	0	0	0	0	0	0	0	0	0	0	-	2	2	0	1	1	0	0	6	0	k__Bacteria(100);p__Proteobacteria(100);c__Deltaproteobacteria(100);o__Desulfovibrionales(100);f__Desulfovibrionaceae(100);g__Desulfovibrio(100);s__Desulfovibriosalexigen(100);	CCGCCTGGGGAGTACGGTCGCAAGGCTGAAACTCAAAGAAATTGACGGGGGCCCGCACAAGCGGTGGAGTATGTGGTTTAATTCGATGCAACGCGAAGAACCTTACCTGGGTTTGACATCCTGAGAATCCTCCCGAAACGGAGGAGTGCCCTTCGGGGAATTCAGTGACAGGTGCTGCATGGCT
Otu0567	0	0	0	0	0	0	0	0	0	0	0	0	-	5	0	0	0	1	0	0	6	0	k__Bacteria(100);p__Proteobacteria(100);c__Gammaproteobacteria(100);o__Thiotrichales(100);f__Thiotrichaceae(100);g__Thiothrix(100);s__Thiothrixflexili(100);	CCGCCTGGGGAGTACGGCCGCAAGGTTAAAACTCAAAGGAATTGACGGGGGCCCGCACAAGCGGTGGAGCATGTGGTTTAATTCGATGCAACGCGAAGAACCTTACCTGCCCTTGACATTGACAGAATCCCTGAGAGATCGGGGAGTGCTTCGGCCTGGAAAACAGGTGCTGCATGGCT
Otu0572	0	0	0	0	0	2	0	0	0	1	0	1	-	3	0	0	0	0	0	0	6	1	k__Bacteria(100);p__Actinobacteria(100);c__Actinobacteria(100);o__Actinomycetales(100);f__Propionibacteriaceae(100);g__Propionibacterium(100);s__Propionibacteriumacne(100);	CCGCCTGGGGAGTACGGCCGCAAGGCTAAAACTCAAAGGAATTGACGGGGCCCCGCACAAGCGGCGGAGCATGCGGATTAATTCGATGCAACGCGTAGAACCTTACCTGGGTTTGACATGGATCGGGAGTGCTCAGAGATGGGTGTGCCTCTTTTGGGGTCGGTTCACAGGTGGTGCATGGCT
Otu0621	0	0	0	0	0	0	0	0	0	0	0	0	-	0	3	2	1	0	0	0	6	0	k__Bacteria(100);p__Proteobacteria(100);c__Gammaproteobacteria(100);o__Chromatiales(91);f__Ectothiorhodospiraceae(91);g__Thioalkalivibrio(73);unclassified(64);	CCGCCTGGGGAGTACGGCCGCAAGGTTAAAACTCAAAGGAATTGACGGGGGCCCGCACAAGCGGTGGAGCATGTGGTTTAATTCGATGCAACGCGAAGAACCTTACCTACCCTTGACATCCTCAGAACTTGTCAGAAATGACTTGGTGCCTTCGGGAACTGAGTGACAGGTGCTGCATGGCT
Otu0624	0	0	0	0	0	0	0	0	0	0	0	6	-	0	0	0	0	0	0	0	6	0	k__Bacteria(100);p__Bacteroidetes(100);c__Flavobacteria(100);o__Flavobacteriales(100);f__Flavobacteriaceae(100);g__Zhouia(100);s__Zhouiaamylolytic(100);	CCACCTGGGGAGTACGCTCGCAAGAGTGAAACTCAAAGGAATTGACGGGGGCCCGCACAAGCGGTGGAGCATGTGGTTTAATTCGATGATACGCGAGGAACCTTACCTGGGCTTAAATGTAGACTGACAGTTTCAGAGATGAGATTTTCTTCGGACAGTTTACAAGGTGCTGCATGGTT
Otu0640	0	0	0	0	0	0	1	0	0	2	0	0	-	2	1	0	1	1	0	0	6	2	k__Bacteria(100);p__Bacteroidetes(100);c__Sphingobacteria(100);o__Sphingobacteriales(100);f__Saprospiraceae(100);g__Aureispira(100);s__Aureispiramarin(100);	CCACCTGGGGAGTACGTTCGCAAGAATGAAACTCAAAGGAATTGACGGGGGTCCGCACAAGCGGTGGAGCATGTGGTTTAATTCGATGATACGCGAGGAACCTTACCAGGGCTCGAACGCTATTCGCCAATCCCTGAAAGGGGATCTTCCTTCGGGACGGATAGTGAGGTGCTGCATGGTT
Otu0643	0	0	0	0	0	0	1	0	0	0	0	2	-	0	1	1	0	1	0	0	6	0	k__Bacteria(100);p__Proteobacteria(100);c__Alphaproteobacteria(100);o__Rhodobacterales(100);f__Rhodobacteraceae(100);unclassified;unclassified;	CCGCCTGGGGAGTACGGTCGCAAGATTAAAACTTAAAGGAATTGACGGGGGCCCGCACAAGCGGTGGAGCATGTGGTTTAATTCGAAGCAACGCGCAGAACCTTACCAACCCTTGACATCCTGTGCCACATCCAGAGATGGATCGTTCCCTTCGGGGACGCAGTGACAGGTGCTGCATGGCT
Otu0647	0	0	0	0	0	0	0	0	0	0	0	1	-	1	0	3	1	0	0	0	6	0	k__Bacteria(100);p__Proteobacteria(100);c__Gammaproteobacteria(100);o__Oceanospirillales(80);f__Alcanivoracaceae(61);g__Alcanivorax(61);s__Alcanivoraxvenustensi(61);	CCGCCTGGGGAGTACGGCCGCAAGGTTAAAACTCAAATGAATTGACGGGGGCCCGCACAAGCGGTGGAGCATGTGGTTTAATTCGATGCAACGCGAAGAACCTTACCAGGTCTTGACATCCTCGGAACTTAGCAGAGATGCTTTGGTGCCTTCGGGAGCCGAGTGACAGGTGCTGCATGGCT
Otu0654	1	0	0	0	0	0	0	0	0	0	0	0	-	4	0	1	0	0	0	0	6	0	k__Bacteria(100);p__Bacteroidetes(100);c__Sphingobacteria(100);o__Sphingobacteriales(100);f__Saprospiraceae(100);g__Lewinella(100);s__Lewinellanigrican(70);	CCACCTGGGGAGTACGTCGGCAACGATGAAACTCAAAGGAATTGACGGGGGTCCGCACAAGCGGTGGAGCATGTGGTTTAATTCGATGATACGCGAGGAACCTTACCTGGGCTCGAATGGCTCCGGACCGCACCTGAAAGGGTGCTTTCTTCGGAACTAGAGTCAAGGTGCTGCATGGTT
Otu0662	0	0	0	0	0	0	0	0	0	0	2	0	-	2	1	1	0	0	0	0	6	0	k__Bacteria(100);p__Proteobacteria(100);c__Gammaproteobacteria(100);o__Chromatiales(100);f__Sinobacteraceae(100);unclassified(100);unclassified(100);	CCGCCTGGGGAGTACGCCGGCAACGGTAAAACTCAAAGGAATTGACGGGGACCCGCACAAGCGGTGGAGCATGTGGTTTAATTCGATGCAACGCGAAGAACCTTACCTGCCCTTGACATTGACAGAACCCTGTAGAGATACGGGGGTGCTACGGCCTGGAAAACAGGTGCTGCATGGCT
Otu0670	0	0	0	0	0	0	0	0	0	0	4	0	-	0	0	0	2	0	0	0	6	0	k__Bacteria(100);p__Bacteroidetes(100);c__Bacteroidia(100);o__Bacteroidales(100);f__Prevotellaceae(100);g__Prevotella(100);s__Prevotellabryanti(100);	CCACCTGGGGAGTACGCCGGCAACGGTGAAACTCAAAGGAATTGACGGGGGCCCGCACAAGCGGAGGAACATGTGGTTTAATTCGATGATACGCGAGGAACCTTACCCGGGCTTAAATGGGAGATGACCGGCTTAGAGATAGGCCTTTCCTTCGGGACATTTTTCAAGGTGCTGCATGGTT
Otu0686	0	0	0	0	0	0	0	0	0	0	0	2	-	1	2	0	1	0	0	0	6	0	k__Bacteria(100);p__Bacteroidetes(100);c__Sphingobacteria(100);o__Sphingobacteriales(100);f__Saprospiraceae(90);g__Lewinella(90);s__Lewinellanigrican(90);	CCACCTGGGGAGTACGCTGGCAACAGTGAAACTCAAAGGAATTGACGGGGGTCCGCACAAGCGGTGGAGCATGTGGTTTAATTCGATGATACGCGAGGAACCTTACCTGGGCTCGAATGGTACAGGACGTATTCAGAAATGGATATTCCTTCGGGCTTGTATCAAGGTGCTGCATGGCT
Otu0687	0	0	2	0	0	0	0	0	0	1	0	0	-	0	4	0	0	0	0	0	6	1	k__Bacteria(100);p__Bacteroidetes(100);c__Flavobacteria(100);o__Flavobacteriales(100);f__Flavobacteriaceae(100);g__Myroides(100);s__Myroidesodoratimimu(100);	CCACCTGGGGAGTACGGTCGCAAGATTGAAACTCAAAGGAATTGACGGGGGCCCGCACAAGCGGTGGAGCATGTGGTTTAATTCGATGATACGCGAGGAACCTTACCAGGGCTTAAATGTTGATTGACAGATTTGGAAACAGATTTTTCTTCGGACAATTAACAAGGTGCTGCATGGTT
Otu0706	0	0	0	0	0	0	0	0	0	0	1	1	-	0	1	0	0	3	0	0	6	0	k__Bacteria(100);p__Proteobacteria(100);c__Epsilonproteobacteria(100);o__Campylobacterales(100);f__Campylobacteraceae(100);g__Sulfurospirillum(67);unclassified(67);	CCGCCTGGGGAGTACGGTCGCAAGATTAAAACTCAAAGGAATAGACGGGGACCCGCACAAGCGGTGGAGCATGTGGTTTAATTCGAAGATACGCGAAGAACCTTACCTGGACTTGATATCCTTAGAACCTTTTAGAGATAAGAGGGTGCTAGTTTACTAGAGCTAAGTGACAGGTGCTGCACGGCT
Otu0708	0	0	0	0	0	0	0	0	0	0	0	2	-	3	0	1	0	0	0	1	6	1	k__Bacteria(100);p__Acidobacteria(100);c__RB25(100);unclassified(100);unclassified(100);unclassified(100);unclassified(100);	CCGCCTGGGGAGTACGGTCGCAAGGCTGAAACTCAAAGGAATTGACGGGGGCCCGCACAAGCGGTGGAGCATGTGGTTTAATTCGACGCAACGCGAAGAACCTTACCTGGGTTTAAATTGCGGTGGACCGCTCCAGAGATGGAGTTTCCCTTCGGGGCTGCCGTGAAGGTGCTGCATGGCT
Otu0724	0	0	0	0	0	0	0	0	0	0	0	0	-	1	4	0	0	1	0	0	6	0	k__Bacteria(100);p__Proteobacteria(100);c__Alphaproteobacteria(100);o__Rhodobacterales(100);f__Hyphomonadaceae(100);g__Hyphomonas(100);s__Hyphomonasneptuniu(100);	CCGCCTGGGGAGTACGGCCGCAAGGTTAAAACTCAAAGAAATTGACGGGGGCCCGCACAAGCGGTGGAGCATGTGGTTTAATTCGAAGCAACGCGCAGAACCTTACCTGCTCTTGACATCCTCATCGCGGTTTCCGGAGACGGATTCCTTCAGTTCGGCTGGATGAGTGACAGGTGCTGCATGGCT
Otu0733	0	0	0	0	0	0	0	0	0	0	0	0	-	6	0	0	0	0	0	0	6	0	k__Bacteria(100);p__Bacteroidetes(100);c__Sphingobacteria(100);o__Sphingobacteriales(100);f__Cyclobacteriaceae(100);g__Echinicola(100);s__Echinicolapacific(100);	CCACCTGGGGAGTACGCCGGCAACGGTGAAACTCAAAGGAATTGACGGGGGCCCGCACAAGCGGTGGAGCATGTGGTTTAATTCGATGATACACGAGGAACCTTACCTGGGCTTAAATGCAGAACGACCGATCCGGAAACGGATCTTTCTTCGGACGGACTGCAAGGTGCTGCATGGTT
Otu0742	0	0	0	0	0	0	0	0	0	0	3	0	-	0	0	1	1	1	0	1	6	1	k__Bacteria(100);p__Proteobacteria(100);c__Gammaproteobacteria(100);o__Chromatiales(100);f__Sinobacteraceae(100);unclassified(100);unclassified(100);	CCGCCTGGGGAGTACGCCGGCAACGGTAAAACTCAAAGGAATTGACGGGGGACCCGCACAAGCGGTGGAGCATGTGGTTTAATTCGATGCAACGCGAAGAACCTTACCTGCCCTTGACATACTCGGAACTTTCCAGAGATGGATTGGTGCCTTCGGGAACCGAGATACAGGTGCTGCATGGCT
Otu0746	0	0	0	0	0	0	0	0	0	0	0	0	-	4	2	0	0	0	0	0	6	0	k__Bacteria(100);p__Bacteroidetes(100);c__Bacteroidia(100);o__Bacteroidales(100);f__Marinilabiaceae(100);unclassified(100);unclassified(100);	CCACCTGGGGAGTACGTTGGCAACAATGAAACTCAAAGGAATTGACGGGGGCCCGCACAAGCGGAGGAACATGTGGTTTAATTCGATGATACGCGAGGAACCTTACCTGGACTTAAATGTAGGCTGCATAGATCAGAGATGGTCTTTTCTTCGGACTGCTTACAAGGTGCTGCATGGTT
Otu0754	1	2	0	0	1	0	0	0	2	0	0	0	-	0	0	0	0	0	0	0	6	0	k__Bacteria(100);p__Proteobacteria(100);c__Gammaproteobacteria(100);o__Oceanospirillales(100);f__HOC21(78);unclassified(78);unclassified(78);	CCGCCTGGGGAGTACGGCCGCAAGGTTAAAACTCAAATGAATTGACGGGGGCCCGCACAAGCGGTGGAGCATGTGGTTTAATTCGAAGCAACGCGAAGAACCTTACCTGGCCTTGACATCCTGCGAACTTACTAGAGATAGTTTGATGCCTTCGGGAACGCAGTGACAGGTGCTGCATGGCT
Otu0765	1	1	0	0	0	0	0	0	0	0	0	2	-	2	0	0	0	0	0	0	6	0	k__Bacteria(100);p__Proteobacteria(100);c__Alphaproteobacteria(100);o__Rhodobacterales(100);f__Rhodobacteraceae(100);g__Jannaschia(75);s__Jannaschiahelgolandensi(75);	CCGCCTGGGGAGTACGGTCGCAAGATTAAAACTCAAAGGAATTGACGGGGGCCCGCACAAGCGGTGGAGCATGTGGTTTAATTCGAAGCAACGCGCAGAACCTTACCAACCCTTGACATCCTGATCGCGGTTACTGGAGACAGTTTCCTTCATTTAGTTGGATCAGTGACAGGTGCTGCATGGCT
Otu0772	0	0	0	0	0	0	0	0	0	0	0	0	-	0	6	0	0	0	0	0	6	0	k__Bacteria(100);p__Chlamydiae(100);c__Chlamydiae(100);o__Chlamydiales(100);f__Simkaniaceae(100);unclassified(100);unclassified(100);	CCACCTGGGGAGTACGCTCGCAAGGGTGAAACTCAAAAGAATTGACGGGGGCCCGCACAAGCAGTGGAGCATGTGGTTTAATTCGATGCAACGCGAAGAACCTTACCCAGACTTGACATATAGAGGACCGCATCAGAGATGATGCTTCCGCAAGGCCTCTATACAGGTGCTGCATGGCT
Otu0797	0	0	0	0	0	0	0	0	0	0	0	0	-	6	0	0	0	0	0	0	6	0	k__Bacteria(100);p__Proteobacteria(100);c__Gammaproteobacteria(100);o__Pasteurellales(100);f__Pasteurellaceae(100);g__Gallibacterium(100);s__Gallibacteriumgenomosp.(100);	CCGCCTGGGGAGTACGGCCGCAAGGTTAAAACTCAAATGAATTGACGGGGGCCCGCACAAGCGGTGGAGCATGTGGTTTAATTCGATGCAACGCGAAGAACCTTACCTGGTCTTGACATCCTAGGAAGGCTTTAGAGATAGAGCTGTGCCTTCGGGAACCTGGAGACAGGTGCTGCATGGCT
Otu0807	0	0	0	0	0	0	0	0	0	0	0	0	-	6	0	0	0	0	0	0	6	0	k__Bacteria(100);p__Proteobacteria(100);c__Alphaproteobacteria(100);o__Rhodobacterales(100);f__Rhodobacteraceae(100);g__Pseudoruegeria(88);unclassified(88);	CCGCCTGGGGAGTACGGTCGCAAGATTAAAACTCAAAGGAATTGACGGGGGCCCGCACAAGCGGTGGAGCATGTGGTTTAATTCGAAGCAACGCGCAGAACCTTACCAACCCTTGACATCCTGATCGCGGTTTCCAGAGATGGATTCCTTCAGTTCGGCTGGATCAGTGACAGGTGCTGCATGGCT
Otu0818	0	0	0	0	0	0	0	0	0	1	0	1	-	5	0	0	0	0	0	0	6	1	k__Bacteria(100);p__Proteobacteria(100);c__Gammaproteobacteria(100);o__Oceanospirillales(100);f__Alteromonadaceae(100);g__Spongiibacter(100);unclassified(100);	CCGCCTGGGGAGTACGGCCGCAAGGTTAAAACTCAAATGAATTGACGGGGGCCCGCACAAGCGGTGGAGCATGTGGTTTAATTCGATGCAACGCGAAGAACCTTACCAGGTCTTGACATCCTTGGAATCTTGCAGAGATGCGAGAGTGCCTTCGGGAATCAAGTGACAGGTGCTGCATGGCT
Otu0838	0	0	0	0	0	0	0	0	0	0	3	0	-	1	1	0	1	0	0	0	6	0	k__Bacteria(100);p__Chlamydiae(72);c__Chlamydiae(72);o__Chlamydiales(72);f__Parachlamydiaceae(72);g__CandidatusProtochlamydia(72);s__CandidatusProtochlamydiaamoebophil(72);	CCGCCTGGGGAGTACGGTCGCAAGGCTGAAACTCAAAGGAATTGACGGGGGCCCGCACAAGCGGTGGAGCATGTGGTTTAATTCGAAGCAACGCGAAGAACCTTACCCAGACTTGACATCCTGTGGAAACCTCCTGGAAACAGGAGGCCTCCTTCGGGACTGCAGGACAGGTGCTGCATGGCT
Otu0839	0	0	0	0	0	0	0	0	0	0	0	0	-	3	0	3	0	0	0	0	6	0	k__Bacteria(100);p__Proteobacteria(100);c__Deltaproteobacteria(100);o__NB1-j(100);f__JTB38(100);unclassified(100);unclassified(100);	CCGCCTGGGAAGTACGGTCGCAAGACTAAAACTCAAAGAAATTGACGGGGGCCCGCACAAGCGGTGGAGCATGTGGTTTAATTCGAAGCAACGCGCAGAACCTTACCTGGATTTGACATCCTCGGAACTTCTCTGAAAGGAGAAGGTGCCTTCGGGAACCGAGTGACAGGTGCTGCATGGCT
Otu0840	0	0	0	0	0	0	0	0	0	0	1	0	-	2	3	0	0	0	0	0	6	0	k__Bacteria(100);p__Bacteroidetes(100);c__Sphingobacteria(100);o__Sphingobacteriales(100);f__Flammeovirgaceae(72);g__Roseivirga(72);unclassified(72);	CCACCTGGGGAGTACGCTCGCAAGAGTGAAACTCAAAGGAATTGACGGGGGTCCGCACAAGCGGTGGAGCATGTGGTTTAATTCGATGATACGCGAGGAACCTTACCTGGGCTCGAATTGCCAGTGAATTATTCAGAGATGAGTAAGTCTTCGGACACTGGTGAAGGTGCTGCATGGCT
Otu0855	0	0	0	0	0	0	0	0	0	0	0	0	-	6	0	0	0	0	0	0	6	0	k__Bacteria(100);p__Proteobacteria(100);c__Alphaproteobacteria(100);o__Rhodobacterales(100);f__Hyphomonadaceae(100);g__Maricaulis(100);s__Maricaulisvirginensi(100);	CCGCCTGGGGAGTACGGCCGCAAGGTTAAAACTCAAAGGAATTGACGGGGGCCCGCACAAGCGGTGGAGCATGTGGTTTAATTCGAAGCAACGCGCAGAACCTTACCACCTCTTGACATGGGTATCGCGATTTCCGGAGACGGATTTCTTCAGTTCGGCTGGATACCACACAGGTGCTGCATGGCT
Otu0863	0	0	0	0	0	0	0	0	0	0	0	3	-	0	0	0	2	0	1	0	6	0	k__Bacteria(100);p__Proteobacteria(100);c__Alphaproteobacteria(100);o__Rhizobiales(100);f__Rhizobiaceae(100);g__Shinella(100);s__Shinellazoogloeoide(100);	CCGCCTGGGAAGTACGGTCGCAAGATTAAAACTCAAAGGAATTGACGGGGGCCCGCACAAGCGGTGGAGCATGTGGTTTAATTCGAAGCAACGCGCAGAACCTTACCAACCTTTGACATCCCGATCGCGATTAGTGGAGACACTTTTCTTCAGTTCGGCTGGATCGGTGACAGGTGCTGCATGGCT
Otu0889	0	0	0	0	0	0	0	0	0	0	0	0	-	2	4	0	0	0	0	0	6	0	k__Bacteria(100);p__Proteobacteria(100);c__Alphaproteobacteria(100);o__Rhizobiales(58);f__Bartonellaceae(58);g__Bartonella(58);s__Bartonellaquintan(58);	CCGCCTGGGGAGTACGGTCGCAAGATTAAAACTCAAAGGAATTGACGGGGGCCTGCACAAGCGGTGGAGCATGTGGTTTAATTCGAAGCAACGCGCAGAACCTTACCAGCCCTTGACATCCCGATCGCGATTTGTGGAGACACATATCTTCAGTTCGGCTGGATCGGTGACAGGTGCTGCATGGCT
Otu0894	0	0	0	0	0	0	0	0	0	0	0	0	-	4	0	2	0	0	0	0	6	0	k__Bacteria(100);p__Proteobacteria(100);c__Alphaproteobacteria(100);o__Rhodospirillales(58);f__Rhodospirillaceae(58);g__Rhodothalassium(58);unclassified(58);	CCGCCTGGGGAGTACGGCCGCAAGGTTAAAACTCAAAGGAATTGACGGGGGCCCGCACAAGCGGTGGAGCATGTGGTTTAATTCGAAGCAACGCGCAGAACCTTACCATCCCTTGACATCCCGGGACCGTGCCAGAGATGGCTCTTCCACTTCGGTGGCCCGGTGACAGGTGCTGCATGGCT
Otu0900	0	0	0	0	0	0	0	0	0	0	2	0	-	2	0	0	0	2	0	0	6	0	k__Bacteria(100);p__Proteobacteria(100);c__Alphaproteobacteria(100);o__Rhodobacterales(100);f__Rhodobacteraceae(100);g__Dinoroseobacter(86);unclassified(86);	CCGCCTGGGGAGTACGGCCGCAAGGTTAAAACTCAAAGGAATTGACGGGGGCCCGCACAAGCGGTGGAGCATGTGGTTTAATTCGAAGCAACGCGCAGAACCTTACCAACCCTTGACATGTGGATTTTGGTTACCGGAGACGGTTTCCTTCAGTTCGGCTGGGTCCAACACAGGTGCTGCATGGCT
Otu0901	0	0	0	0	0	0	0	0	0	0	0	2	-	1	1	1	1	0	0	0	6	0	k__Bacteria(100);p__Acidobacteria(100);c__RB25(100);unclassified(100);unclassified(100);unclassified(100);unclassified(100);	CCGCCTGGGGAGTACGGTCGCAAGGCTGAAACTCAAAGGAATTGACGGGGGCCCGCACAAGCGGTGGAGCATGTGGTTTAATTCGACGCAACGCGAAGAACCTTACCTGGGTTTAAATTGCGGTGGACGACTTCAGAGATGAAGTTTCCCTTCGGGGCTGCCGTGAAGGTGCTGCATGGCT
Otu0904	0	0	0	0	0	0	0	0	0	0	3	0	-	0	3	0	0	0	0	0	6	0	k__Bacteria(100);p__Proteobacteria(100);c__Gammaproteobacteria(100);o__Thiotrichales(100);f__Thiotrichaceae(100);g__Leucothrix(100);s__gammaproteobacteriumectosymbiontofRimicarisexoculat(100);	CCGCCTGGGGAGTACGCCGGCAACGGTAAAACTCAAAGGAATTGACGGGGGACCCGCACAAGCGGTGGAGCATGTGGTTTAATTCGATGCAACGCGAAGAACCTTACCTGGCCTTGACATCCTCAGAACTTGTAAGAGATTACTTGGTGCCTTCGGGAACTGAGTGACAGGTGCTGCATGGCT
Otu0907	0	0	0	0	0	0	0	0	0	0	0	6	-	0	0	0	0	0	0	0	6	0	k__Bacteria(100);p__Proteobacteria(100);c__Alphaproteobacteria(100);o__Rickettsiales(100);f__Rickettsiaceae(100);g__Rickettsia(100);s__Rickettsiasibiric(84);	CCGCCTGGGGAGTAAGATCGCAAGATTAAAACTCAAAGGAATTGACGGGGGACCTGCACAAGTGGTGGAACATGCGGTTTAATCCGATGCTACGCGCAGAACCTTACCAACTCTTGACATGTTGGTCGCGGGATTCAGAAATGGATTCTTTCAGTTCGGCTGGACCACACACAGGTGTTGCATGGCC
Otu0908	0	0	0	0	0	0	0	0	0	0	0	6	-	0	0	0	0	0	0	0	6	0	k__Bacteria(100);p__Proteobacteria(100);c__Gammaproteobacteria(100);o__Alteromonadales(100);f__Celerinatantimonadaceae(100);g__Celerinatantimonas(100);s__Celerinatantimonasdiazotrophic(100);	CCGCCTGGGGAGTACGGTGGCAACACTAAAACTCAAAGGAATTGACGGGGACCCGCACAAGCGGTGGAGCATGTGGTTTAATTCGATGCAACGCGAAGAACCTTACCTGCCCTTGACATTCTCGGAACTTACCAGAGATGGTTTGGTGCCTTCGGGAACCGATGAACAGGTGCTGCATGGCT
Otu0912	0	0	0	0	0	0	0	0	0	0	0	0	-	0	0	6	0	0	0	0	6	0	k__Bacteria(100);p__Bacteroidetes(100);c__Flavobacteria(100);o__Flavobacteriales(100);f__Flavobacteriaceae(100);g__Croceibacter(100);s__Croceibacteratlanticu(100);	CCACCTGGGGAGTACGTTCGCAAGAATGAAACTCAAAGGAATTGACGGGGGCCCGCACAAGCGGTGGAGCATGTGGTTTAATTCGATGATACGCGAGGAACCTTACCAGGGCTTAAATGGGAGATGACAGGGGCAGAGACGCCCTTTTCTTCGGACATCTTTCAAGGTGCTGCATGGTT
Otu0913	0	0	0	0	0	0	0	0	0	0	0	0	-	0	0	6	0	0	0	0	6	0	k__Bacteria(100);p__Proteobacteria(100);c__Gammaproteobacteria(100);o__Enterobacteriales(100);f__Enterobacteriaceae(100);g__Escherichia(100);s__Escherichiaalberti(100);	CCGCCTGGGGAGTACGGCCGCAAGGTTAAAACTCAAATGAATTGACGGGGGCCCGCACAAGCGGTGGAGCATGTGGTTTAATTCGATGCAACGCGAAGAACCTTACCAGGTCTTGACATCCCAAAGAGTTCTTAGAGATAGGAATGTGCCTTCGGGAATTTGGAGACAGGTGCTGCATGGCT
Otu0914	0	0	0	0	0	0	0	0	0	0	0	0	-	0	0	6	0	0	0	0	6	0	k__Bacteria(100);p__Proteobacteria(100);c__Alphaproteobacteria(100);o__Rhodobacterales(100);f__Hyphomonadaceae(100);g__Maricaulis(100);s__Maricaulismari(100);	CCGCCTGGGGAGTACGGCCGCAAGGTTAAAACTCAAAGAAATTGACGGGGGCCCGCACAAGCGGTGGAGCATGTGGTTTAATTCGAAGCAACGCGCAGAACCTTACCTACCCTTGACATGGTCGGACGACTCTCAGAGATGAGTTTCTCCCTTCGGGGCCGACACACAGGTGCTGCATGGCT
Otu0915	0	0	0	0	0	0	0	0	0	0	0	0	-	0	6	0	0	0	0	0	6	0	k__Bacteria(100);p__Proteobacteria(100);c__Alphaproteobacteria(100);o__Rhizobiales(100);f__Cohaesibacteraceae(100);g__Cohaesibacter(100);unclassified(100);	CCGCCTGGGGAGTACGGTCGCAAGATTAAAACTCAAAGGAATTGACGGGGGCCCGCACAAGCGGTGGAGCATGTGGTTTAATTCGAAGCAACGCGCAGAACCTTACCAGCCCTTGACATACCGGTCGCGATTAGTGGAGACACTATTCATCAGTTAGGCTGGACCGGATACAGGTGCTGCATGGCT
Otu0916	0	0	0	0	0	0	0	0	0	0	0	0	-	0	0	6	0	0	0	0	6	0	k__Bacteria(100);p__Acidobacteria(100);c__Sva0725(100);o__Sva0725(100);unclassified(100);unclassified(100);unclassified(100);	CCGCCTGGGGAGTACGGTCGCAAGGCTGAAACTCAAAGGAATTGACGGGGGCCCGCACAAGCGGTGGAGCATGTGGTTTAATTCGATGCAACGCGCAGAACCTTACCTAGGCTTGAACTGTAGCGGCCTGCTCTGGAAACAGGGCTTTCCCTTCGGGGACTGCTATAGAGGTGCTGCATGGCT
Otu0941	0	0	0	0	0	0	0	0	0	0	1	3	-	0	0	0	0	0	2	0	6	0	k__Bacteria(100);p__Proteobacteria(100);c__Deltaproteobacteria(100);o__Desulfovibrionales(100);f__Desulfovibrionaceae(100);g__Desulfovibrio(100);s__Desulfovibrioafricanu(100);	CCGCCTGGGGAGTACGGTCGCAAGGCTGAAACTCAAAGGAATTGACGGGGGCCCGCACAAGCGGTGGAGTATGTGGTTTAATTCGATGCAACGCGAAGAACCTTACCTGGGTTTGACATCCTTGGAACCTCCTAGAGATAGGAGGGTGCCCTTCGGGGAGCCAAGTGACAGGTGCTGCATGGCT
Otu0942	0	0	1	0	0	0	0	0	0	0	0	1	-	1	1	1	0	0	1	0	6	0	k__Bacteria(100);p__Proteobacteria(100);c__Alphaproteobacteria(100);o__Rhodobacterales(100);f__Hyphomonadaceae(100);g__Maricaulis(100);s__Maricaulismari(67);	CCGCCTGGGGAGTACGGCCGCAAGGTTAAAACTCAAAGGAGTTGACGGGGGCCCGCACAAGCGGTGGAGCATGTGGTTTAATTCGAAGCAACGCGCAGAACCTTACCTACCCTTGACATCCTCAACGCGATTTCCGGAGACGGATTTCTTCAGTTCGGCTGGTTGAGTGACAGGTGCTGCATGGCT
Otu0947	0	0	0	0	0	0	0	0	0	0	4	2	-	0	0	0	0	0	0	0	6	0	k__Bacteria(100);p__Firmicutes(100);c__Bacilli(100);o__Bacillales(100);f__Thermoactinomycetaceae(67);g__Mechercharimyces(67);s__Mechercharimycesmesophilu(67);	CCGCCTGGGGAGTACGGCCGCAAGGCTGAAACTCAAAGGAATTGACGGGGGCCCGCACAAGCGGTGGAGCATGTGGTTTAATTCGAAGCAACGCGAAGAACCTTACCCAGACTTGACATCTTAGTGAAAGCTTCTGGAAACAGTTGCCCCTCTTCGGAGCACTATGACAGGTGCTGCATGGCT
Otu0956	0	0	0	0	0	0	0	0	0	0	0	6	-	0	0	0	0	0	0	0	6	0	k__Bacteria(100);p__Bacteroidetes(100);c__Flavobacteria(100);o__Flavobacteriales(100);f__Flavobacteriaceae(100);g__Tenacibaculum(100);s__Tenacibaculumaestuari(100);	CCACCTGGGGAGTACGGTCGCAAGATTGAAACTCAAAGGAATTGACGGGGGCCCGCACAAGCGGTGGAGCATGTGGTTTAATTCGATGATACGCGAGGAACCTTACCAAGGCTTAAATGTACCACGACCTTCTGGGAAACCAGAACTTCCTTCGGGACGAGGTGCAAGGTGCTGCATGGTT
Otu0961	0	0	0	0	0	0	0	0	0	0	0	0	-	0	0	6	0	0	0	0	6	0	k__Bacteria(100);p__Proteobacteria(100);c__Alphaproteobacteria(100);o__Rhodobacterales(100);f__Hyphomonadaceae(100);g__Oceanicaulis(100);s__Oceanicaulisalexandri(100);	CCGCCTGGGGAGTACGGCCGCAAGGTTAAAACTCAAAGAAATTGACGGGGGCCCGCACAAGCGGTGGAGCATGTGGTTTAATTCGAAGCAACGCGAAGAACCTTACCTGCGTTTGACATGCCCGATGGGAATTTCAGAGATGATTTTCTTCATTTAGTTGGTCGGTGCACAGGTGCTGCATGGCT
Otu0964	0	0	2	2	0	0	0	0	0	0	0	0	-	0	2	0	0	0	0	0	6	0	k__Bacteria(100);p__Proteobacteria(100);c__Alphaproteobacteria(100);o__Rhizobiales(100);f__Cohaesibacteraceae(100);g__Cohaesibacter(100);unclassified(100);	CCGCCTGGGGAGTACGGTCGCAAGATTAAAACTCAAAGGAATTGACGGGGGCCCGCACAAGCGGTGGAGCATGTGGTTTAATTCGAAGCAACGCGCAGAACCTTACCAGCCCTTGACATACCGATCGCGGATATTGGAGACGATATCCTTCAGTTTGGCTGGATCGGATACAGGTGCTGCATGGCT
Otu0974	0	0	0	0	0	0	0	0	0	0	4	2	-	0	0	0	0	0	0	0	6	0	k__Bacteria(100);p__Proteobacteria(100);c__Alphaproteobacteria(100);o__Rhodobacterales(100);f__Rhodobacteraceae(100);g__Haematobacter(100);s__Haematobactermassiliensi(100);	CCGCCTGGGGAGTACGGCCGCAAGGTTAAAACTCAAAGGAATTGACGGGGCCCGCACAAGCGGTGGAGCATGTGGTTTAATTCGAAGCAACGCGCAGAACCTTACCAGTCCTTGACATGGGGATCGCGGTCTTCAGAGATGAAGACTTTCAGTTCGGCTGGATCCCACACAGGTGCTGCATGGCT
Otu0981	0	0	0	0	0	0	0	0	0	0	0	0	-	6	0	0	0	0	0	0	6	0	k__Bacteria(100);p__Proteobacteria(100);c__Alphaproteobacteria(100);o__Rhizobiales(100);f__Phyllobacteriaceae(100);g__Nitratireductor(100);s__Nitratireductoraquibiodomu(100);	CCGCCTGGGGAGTACGGCCGCAAGGTTGAAACTCAAAGGAATTGACGGGGGCCCGCACAAGCGGTGGAGCATGTGGTTTAATTCGAAGCAACGCGCAGAACCTTACCAGTCCTTGACATCTGGGTCGCGGTAACCGGAGACGGTTACTTTCAGTTCGGCTGGACCCGAGACAGGTGCTGCATGGCT
Otu0982	0	0	0	0	0	0	0	0	0	0	0	0	-	3	2	1	0	0	0	0	6	0	k__Bacteria(100);p__Bacteroidetes(100);c__Flavobacteria(100);o__Flavobacteriales(100);f__Flavobacteriaceae(100);g__Tenacibaculum(100);s__Tenacibaculumlutimari(100);	CCACCTGGGGAGTACGATCGCAAGGTTGAAACTCAAAGGAATTGACGGGGGCCCGCACAAGCGGTGGAGCATGTGGTTTAATTCGATGATACGCGAGGAACCTTACCAAGGCTTAAATGTAGACTGACAGTCTCGGAAACGAGATCTTCCTTCGGGACAGTTTACAAGGTGCTGCATGGTT
Otu0986	0	0	0	0	0	0	0	0	0	0	0	0	-	5	0	0	0	1	0	0	6	0	k__Bacteria(100);p__Proteobacteria(100);c__Gammaproteobacteria(100);o__Oceanospirillales(84);f__Halomonadaceae(84);g__Haererehalobacter(84);s__Halomonassalari(84);	CCGCCTGGGGAGTACGGCCGCAAGGTTAAAACTCAAATGAATTGACGGGGGCCCGCACAAGCGGTGGAGCATGTGGTTTAATTCGATGCAACGCGAAGAACCTTACCTACCCTTGACATCCTGCGAATCCTATAGAGATATGGGAGTGCCTTCGGGAACGCAGTGACAGGTGCTGCATGGCT
Otu0999	0	0	0	0	0	0	0	0	0	0	0	0	-	1	4	0	0	1	0	0	6	0	k__Bacteria(100);p__Proteobacteria(100);c__Alphaproteobacteria(100);o__Rhizobiales(100);f__Phyllobacteriaceae(100);g__Defluvibacter(100);unclassified(100);	CCGCCTGGGGAGTACGGTCGCAAGATTAAAACTCAAAGGAATTGACGGGGGCCCGCACAAGCGGTGGAGCATGTGGTTTAATTCGAAGCAACGCGCAGAACCTTACCAGCCCTTGACTTCCCGATCGCGGTGAGTGGAGACATTCACCTTCAGTTAGGCTGGATCGGTGACAGGTGCTGCATGGCT
Otu1007	0	0	0	0	0	0	0	0	0	0	6	0	-	0	0	0	0	0	0	0	6	0	k__Bacteria(100);p__Spirochaetes(100);c__Spirochaetes(100);o__Spirochaetales(100);f__Spirochaetaceae(100);g__Borrelia(100);s__Borrelialonestar(100);	CCGCCTGGGGAGTATGCCGGCAACGGTGAAACTCAAAGGAATTGACGGGGGCCCGCACAAGCGGTGGAGCATGTGGTTTAATTCGATGATACGCGAGGAACCTTACCAGGGTTTGACATATACGTGACAGTTCTAGAGATAGGATTTTCTCTTTTGAGACATGTATACAGGTGCTGCATGGTT
Otu1022	0	0	0	0	0	0	0	0	0	0	3	0	-	0	0	0	0	3	0	0	6	0	k__Bacteria(100);p__Proteobacteria(84);c__Alphaproteobacteria(84);o__Rhodospirillales(84);f__Rhodospirillaceae(84);g__Tistrella(84);unclassified(84);	CCGCCTGGGGAGTACGGCCGCAAGGTTAAAACTCAAAGGAATTGACGGGGACCCGCACAAGCGGTGGAGCATGTTGTTTAATTCGAAGCAACGCGAAGAACCTTACCCACTCTTGACATCCTGGTCGGGACTTTCAGAGATGATTGTCTTCGGTTCGGCCGGACCAGTGACAGGTGCTGCATGGCT
Otu0004	1	0	0	0	0	0	0	1	0	2622	2	0	-	0	0	1	0	0	0	367	5	2989	k__Bacteria(100);p__Actinobacteria(100);c__Actinobacteria(100);o__koll13(100);unclassified(100);unclassified(100);unclassified(100);	CCGCCTGGGGAGTACGGTCGCAAGACTAAAACTCAAAGGAATTGACGGGACCCCGCACAAGCGGCGGAGCATGCGGCTTAATTCGATGATACCCGTAGAACCTTACCTGGACTTGACATATAGGGTCTAGCTATAGAGATATAGTGTGCATTAGCGCCCTATACAGGTGGTGCATGGCT
Otu0064	0	1	0	0	0	0	0	0	1	131	0	3	-	0	0	0	0	0	0	59	5	190	k__Bacteria(100);p__Proteobacteria(100);c__Alphaproteobacteria(100);o__Kiloniellales(76);f__Kiloniellaceae(76);g__Kiloniella(76);unclassified(76);	CCGCCTGGGGAGTACGGTCGCAAGACTAAAACTCAAAGGAATTGACGGGGGCCCGCACAAGCGGTGGAGCATGTGGTTTAATTCGAAGCAACGCGCAGAACCTTACCAGCCCTTGACATCCCGGTCGCGGTTTTCAGAGATGAATTCCTTCAGTTCGGCTGGACCGGTGACAGGTGCTGCATGGCT
Otu0220	0	0	0	1	1	1	1	0	0	5	0	0	-	0	0	0	1	0	0	2	5	7	k__Bacteria(100);p__Bacteroidetes(100);c__Flavobacteria(100);o__Flavobacteriales(100);f__Flavobacteriaceae(100);unclassified;unclassified;	CCACCTGGGGAGTACGTTCGCAAGAATGAAACTCAAAGGAATTGACGGGGGCCCGCACAAGCGGTGGAGCATGTGGTTTAATTCGATGATACGCGAGGAACCTTACCAGGGCTTAAATGTAGATTGACAGGTTTAGAGATAGACTTTTCTTCGGACAATTTACAAGGTGCTGCATGGTT
Otu0246	0	0	0	0	0	0	0	0	1	7	0	1	-	3	0	0	0	0	0	6	5	13	k__Bacteria(100);p__Proteobacteria(100);c__Gammaproteobacteria(100);o__Vibrionales(98);f__Vibrionaceae(98);g__Photobacterium(98);s__Photobacteriumdamsela(98);	CCGCCTGGGGAGTACGGTCGCAAGATTAAAACTCAAATGAATTGACGGGGGCCCGCACAAGCGGTGGAGCATGTGGTTTAATTCGATGCAACGCGAAGAACCTTACCTACTCTTGACATCCAGAGAAGCTTGAAGAGATTCGAGTGTGCCTTCGGGAACTCTGAGACAGGTGCTGCATGGCT
Otu0263	0	0	0	0	0	0	0	0	0	0	0	0	-	0	1	4	0	0	0	0	5	0	k__Bacteria(100);p__Bacteroidetes(100);c__Sphingobacteria(100);o__Sphingobacteriales(100);f__Saprospiraceae(100);unclassified(100);unclassified(100);	CCACCTGGGGAGTACGTTCGCAAGAATGAAACTCAAAGGAATTGACGGGGGTCCGCACAAGCGGTGGAGCATGTGGTTTAATTCGATGATACGCGAGGAACCTTACCTAGGCTCTAATGTTAGCGCAATCTGGTGAAAGCCGGAGTTCCTTCGGGACGCGAAACAAGGTGCTGCATGGTT
Otu0279	1	0	2	0	1	0	0	0	0	3	0	0	-	0	1	0	0	0	0	4	5	7	k__Bacteria(100);p__Proteobacteria(100);c__Gammaproteobacteria(100);o__Enterobacteriales(100);f__Enterobacteriaceae(100);g__Brenneria(100);s__Brennerianigrifluen(100);	CCGCCTGGGGAGTACGGTCGCAAGATTAAAACTCAAATGAATTGACGGGGGCCCGCACAAGCGGTGGAGCATGTGGTTTAATTCGATGCAACGCGAAGAACCTTACCTACTCTTGACATCCTCAGAAGAGACTGGAGACAGTCTTGTGCCTTCGGGAACTGAGAGACAGGTGCTGCATGGCT
Otu0311	0	0	0	0	0	0	0	0	1	0	0	0	-	0	0	4	0	0	0	0	5	0	k__Bacteria(100);p__Proteobacteria(100);c__Alphaproteobacteria(100);o__Rhizobiales(100);f__Cohaesibacteraceae(100);g__Cohaesibacter(100);unclassified(100);	CCGCCTGGGGAGTACGGTCGCAAGATTAAAACTCAAAGGAATTGACGGGGGCCCGCACAAGCGGTGGAGCATGTGGTTTAATTCGAAGCAACGCGCAGAACCTTACCAGCCCTTGACATACCGGTCGCGGATCGTGGAGACACTTTCCTTCAGTTTGGCTGGACCGGATACAGGTGCTGCATGGCT
Otu0344	0	1	0	0	0	1	2	0	0	0	0	0	-	0	1	0	0	0	0	0	5	0	k__Bacteria(100);p__Bacteroidetes(100);c__Flavobacteria(100);o__Flavobacteriales(100);f__Flavobacteriaceae(100);g__Wautersiella(100);unclassified(100);	CCACCTGGGGAGTACGGTCGCAAGATTGAAACTCAAAGGAATTGACGGGGGCCCGCACAAGCGGTGGAGCATGTGGTTTAATTCGATGATACGCGAGGAACCTTACCAAGGCTTAAATGTATAATGACCGATCTGGAAACAGATCTTTCTTCGGACAGAATGCAAGGTGCTGCATGGCT
Otu0406	0	0	0	0	0	0	0	0	0	0	0	1	-	0	1	0	3	0	0	0	5	0	k__Bacteria(100);p__Bacteroidetes(100);c__Sphingobacteria(100);o__Sphingobacteriales(100);f__Saprospiraceae(75);g__Lewinella(75);s__Lewinellanigrican(75);	CCACCTGGGGAGTACGCTCGCAAGAGTGAAACTCAAAGGAATTGACGGGGGTCCGCACAAGCGGTGGAGCATGTGGTTTAATTCGATGATACGCGAGGAACCTTACCTGGGCTCGAATTCATGTTGAATTATTTAGAAATAGATAAGTCTTCGGACAATATGGAAGGTGCTGCATGGCT
Otu0418	0	0	0	5	0	0	0	0	0	0	0	0	-	0	0	0	0	0	0	1	5	1	k__Bacteria(100);p__Proteobacteria(100);c__Gammaproteobacteria(100);o__Alteromonadales(100);f__Ferrimonadaceae(100);g__Ferrimonas(100);unclassified(100);	CCGCCTGGGGAGTACGGCCGCAAGGTTAAAACTCAAATGAATTGACGGGGGCCCGCACAAGCGGTGGAGCATGTGGTTTAATTCGATGCAACGCGAAGAACCTTACCATCTCTTGACATCCACGGAAGCTTTGGGAGACCAGAGTGTGCCTTCGGGAACCGTGAGACAGGTGCTGCATGGCT
Otu0419	0	0	0	0	0	0	0	0	0	0	0	0	-	0	2	0	1	2	0	0	5	0	k__Bacteria(100);p__Proteobacteria(100);c__Alphaproteobacteria(100);o__Rhizobiales(100);f__Aurantimonadaceae(100);g__Fulvimarina(100);s__Fulvimarinapelag(100);	CCGCCTGGGGAGTACGGCCGCAAGGTTAAAACTCAAAGGAATTGACGGGGGCCCGCACAAGCGGTGGAGCATGTGGTTTAATTCGAAGCAACGCGCAGAACCTTACCAGCTCTTGACATCCTTCGACGGTATTCGGAGACGGATACCTCCCTTCGGGGCGAAGTGACAGGTGCTGCATGGCT
Otu0467	0	0	0	1	0	0	0	0	0	0	0	0	-	0	1	3	0	0	0	0	5	0	k__Bacteria(100);p__Proteobacteria(100);c__Alphaproteobacteria(100);o__Rhizobiales(65);f__Cohaesibacteraceae(65);g__Cohaesibacter(65);unclassified(65);	CCGCCTGGGGAGTACGGTCGCAAGATTAAAACTCAAAGGAATTGACGGGGGCCCGCACAAGCGGTGGAGCATGTGGTTTAATTCGAAGCAACGCGCAGAACCTTACCAGCCCTTGACATACCGATCGCGATTAGTGGAGACACTTTTCTTCAGTTCGGCTGGATCGGATACAGGTGCTGCATGGCT
Otu0497	0	0	0	0	0	0	2	0	0	1	0	0	-	3	0	0	0	0	0	0	5	1	k__Bacteria(100);p__Proteobacteria(100);c__Gammaproteobacteria(100);o__Chromatiales(54);unclassified;unclassified;unclassified;	CCGCCTGGGGAGTACGGCCGCAAGGTTGAAACTCAAAGGAATTGACGGGGGCCCGCACAAGCGGTGGAGCATGTGGTTTAATTCGATGCAACGCGAAGAACCTTACCAGCCCTTGACATCCTCGGAATTTTGCAGAGATGCATTAGTGCCTTCGGGAATCGAGTGACAGGTGCTGCATGGCT
Otu0502	1	0	0	0	0	0	0	0	0	0	0	4	-	0	0	0	0	0	0	0	5	0	k__Bacteria(100);p__Bacteroidetes(100);c__Sphingobacteria(100);o__Sphingobacteriales(100);f__Saprospiraceae(100);g__Lewinella(100);s__Lewinellanigrican(100);	CCACCTGGGGAGTACGTTGGCAACAATGAAACTCAAAGGAATTGACGGGGGTCCGCACAAGCGGTGGAGCATGTGGTTTAATTCGATGATACGCGAGGAACCTTACCTGGGCTCGAATGGCTTTTGACCGTTCCTGAAAGGGGATTTCTCTTCGGAGCAGAAGTCAAGGTGCTGCATGGCT
Otu0519	0	0	0	0	0	1	0	0	0	0	0	3	-	1	0	0	0	0	0	1	5	1	k__Bacteria(100);p__Bacteroidetes(100);c__Sphingobacteria(100);o__Sphingobacteriales(100);f__Balneolaceae(100);g__Balneola(100);s__Balneolaalkaliphil(100);	CCACCTGGGGAGTACGTCGGCAACGATGAAACTCAAAGGAATTGACGGGGGCCCGCACAAGCGGTGGAGCATGTGGCTTAATTCGATGCAACGCGAGGAACCTTACCTGGGCTAAATCCACAGCGCTACCTCTGGAAACAGAGGGTTCCTTCGGGACGCTATGGAAGGTGCTGCATGGCT
Otu0525	1	0	0	0	0	0	0	0	0	1	0	0	-	2	0	0	0	2	0	1	5	2	k__Bacteria(100);p__Bacteroidetes(100);c__Flavobacteria(100);o__Flavobacteriales(100);f__Flavobacteriaceae(100);unclassified;unclassified;	CCACCTGGGGAGTACGTTCGCAAGAATGAAACTCAAAGGAATTGACGGGGGCCCGCACAAGCGGTGGAGCATGTGGTTTAATTCGATGATACGCGAGGAACCTTACCAGGGCTTAAATGCAGTCTGACAGGGGTGGAAACACCTTTTTCTTCGGACAGATTGCAAGGTGCTGCATGGTT
Otu0569	0	0	2	0	1	0	0	1	0	0	0	0	-	0	0	1	0	0	0	0	5	0	k__Bacteria(100);p__Proteobacteria(100);c__Alphaproteobacteria(93);o__Rhodobacterales(85);f__Rhodobacteraceae(85);g__Ruegeria(85);s__Ruegeriasp.TM104(85);	CCGCCTGGGGAGTACGGTCGCAAGATTAAAACTCAAAGGAATTGACGGGGACCCGCACAAGCGGTGGAGCATGTGGTTTAATTCGAAGCAACGCGAAGAACCTTACCTAGCCTTGACATCCCAAGAAGTCCGCGTAACTGCGGATGTGCCCTTCGGGGAACTTGGTGACAGGTGCTGCATGGCT
Otu0571	0	0	0	0	0	0	0	0	0	0	0	0	-	1	2	2	0	0	0	0	5	0	k__Bacteria(100);p__Proteobacteria(100);c__Alphaproteobacteria(100);o__Rhodobacterales(100);f__Rhodobacteraceae(100);g__Thalassobacter(100);unclassified(100);	CCGCCTGGGGAGTACGGTCGCAAGATTAAAACTCAAAGGAATTGACGGGGGCCCGCACAAGCGGTGGAGCATGTGGTTTAATTCGAAGCAACGCGCAGAACCTTACCAGCCCTTGACATCCTGGTCGCAATTTCTGGAGACAGATTTTTCAGTTCGGCTGGACCAGTGACAGGTGCTGCATGGCT
Otu0580	0	0	0	0	0	0	1	0	0	0	0	0	-	4	0	0	0	0	0	0	5	0	k__Bacteria(100);p__Bacteroidetes(100);c__Flavobacteria(100);o__Flavobacteriales(100);f__Flavobacteriaceae(100);g__Robiginitalea(100);s__Robiginitaleabiformat(100);	CCACCTGGGGAGTACGTTCGCAAGAATGAAACTCAAAGGAATTGACGGGGGCCCGCACAAGCGGTGGAGCATGTGGTTTAATTCGATGATACGCGAGGAACCTTACCAGGGCTTAAATGTATTGGGACAGGAGTGGAAACACTCTTTTCTTCGGACTCATTACAAGGTGCTGCATGGTT
Otu0591	0	0	0	1	0	0	0	0	0	0	0	0	-	1	0	2	0	1	0	0	5	0	k__Bacteria(100);p__Proteobacteria(100);c__Deltaproteobacteria(100);o__Desulfuromonadales(92);f__Geobacteraceae(92);g__Geobacter(92);s__Geobactermetallireducen(92);	CCGCCTGGGGACTACGGCCGCAAGGCTAAAACTCAAAGGAATTGACGGGGGCCCGCACAAGCGGTGGAGTATGTGGTTTAATTCGACGCAACGCGCAGAACCTTACCCGGGCTTGACATCGAGGGAAAGCTCTTAGAAATGAGGGCCCTCATCTTCGGATGACCCAAAGACAGGTGCTGCATGGCT
Otu0610	0	0	0	0	0	0	0	0	0	0	0	0	-	3	0	0	0	2	0	0	5	0	k__Bacteria(100);p__Proteobacteria(100);c__Gammaproteobacteria(100);o__Thiotrichales(91);f__Thiotrichaceae(91);g__Thiothrix(91);s__Thiothrixflexili(91);	CCGCCTGGGGAGTACGGCCGCAAGGTTAAAACTCAAAGGAATTGACGGGGGCCCGCACAAGCGGTGGAGCATGTGGTTTAATTCGATGCAACGCGAAGAACCTTACCTGCCCTTGACATTGACAGAATCCCTGAGAGATCGGGGAGTGCTTCGGCCTGGAAAACAGGTGCTGCATGGCT
Otu0614	0	0	0	0	0	0	0	0	0	0	0	0	-	0	2	2	1	0	0	0	5	0	k__Bacteria(100);p__Planctomycetes(100);c__vadinHA49(100);unclassified(100);unclassified(100);unclassified(100);unclassified(100);	CCGCCTGGGGAGTATGGTCGCAAGGCTAAAACTCAAAGGAATTGACGGGGGCTCACACAAGCGGTGGAGCATGTTGTTTAATTCGATGCAACGCGAAGAACCTTACCTGGGCTTGACATCTACGTGGTACCAAACCGAAAGGGGCGGGACCCTCTTTGAGGGAGCGTAGACAGGTATTGCATGGCT
Otu0627	0	0	0	0	0	0	0	0	0	0	2	0	-	0	3	0	0	0	0	0	5	0	k__Bacteria(100);p__Bacteroidetes(100);c__Flavobacteria(100);o__Flavobacteriales(100);f__Flavobacteriaceae(100);g__Riemerella(82);s__Riemerellacolumbin(82);	CCACCTGGGGAGTACGTTCGCAAGAATGAAACTCAAAGGAATTGACGGGGGCCCGCACAAGCGGTGGAGCATGTGGTTTAATTCGATGATACGCGAGGAACCTTACCAAGGCTTAAATGGGAATTGACAGGTTTGGAAACAAATTTTTCTTTGGACAATTTCCAAGGTGCTGCATGGTT
Otu0648	0	0	0	0	0	0	0	0	0	1	0	1	-	2	1	0	1	0	0	0	5	1	k__Bacteria(100);p__Proteobacteria(100);c__Deltaproteobacteria(100);o__NB1-j(100);f__JTB38(100);unclassified(100);unclassified(100);	CCGCCTGGGAAGTACGGTCGCAAGACTAAAACTCAAAGAAATTGACGGGGGCCCGCACAAGCGGTGGAGCATGTTGTTTAATTCGAAGCAACGCGCAGAACCTTACCTGGATTTGACATCTCGGGAATCTCTCCGAAAGGAGAGAGTGCCTTCGGGAACCCGATGACAGGTGCTGCATGGCT
Otu0651	0	0	0	0	0	0	0	0	1	0	0	1	-	2	1	0	0	0	0	0	5	0	k__Bacteria(100);p__Proteobacteria(100);c__Gammaproteobacteria(100);o__Chromatiales(100);f__Sinobacteraceae(100);unclassified(100);unclassified(100);	CCGCCTGGGGAGTACGCCGGCAACGGTAAAAACTCAAAGGAATTGACGGGGACCCGCACAAGCGGTGGAGCATGTGGTTTAATTCGATGCAACGCGAAGAACCTTACCTGCCCTTGACATTGACAGAACCCTCTAGAGATAGAGGGGTGCTTCGGCCTGGAAAACAGGTGCTGCATGGCT
Otu0657	0	0	0	0	0	0	0	0	0	0	0	2	-	0	0	3	0	0	0	0	5	0	k__Bacteria(100);p__Proteobacteria(100);c__Gammaproteobacteria(80);o__Methylococcales(80);f__Piscirickettsiaceae(80);g__Thiomicrospira(80);s__Thiomicrospiracrunogen(80);	CCGCCTGGGGAGTACGGTCGCAAGATTAAAACTCAAAGGAATTGACGGGGGCCCGCACAAGCGGTGGAGCATGTGGTTTAATTCGATGCAACGCGAAGAACCTTACCTGCCCTTGACATCCTGGGAAGGTCCTAGAGATAGGACTGTGCCTTCGGGAACCCAGTGACAGGTGCTGCATGGCT
Otu0668	0	0	0	0	0	0	1	0	1	2	1	0	-	1	1	0	0	0	0	1	5	3	k__Bacteria(100);p__Proteobacteria(100);c__Betaproteobacteria(100);o__Burkholderiales(100);f__Alcaligenaceae(90);g__Azohydromonas(90);unclassified(90);	CCGCCTGGGGAGTACGGCCGCAAGGTTGAAACTCAAAGGAATTGACGGGGACCCGCACAAGCGGTGGATGATGTGGTTTAATTCGATGCAACGCGAAAACCTTACCTACCCTTGACATGTCAAGAATTCTGCAGAGATGTGGAAGTGCTCGAAAGAGAACTTGAACACAGGTGCTGCATGGCC
Otu0669	0	0	0	0	0	0	0	0	0	0	0	0	-	0	1	2	0	2	0	0	5	0	k__Bacteria(100);p__Proteobacteria(100);c__Epsilonproteobacteria(100);o__Campylobacterales(100);f__Campylobacteraceae(100);g__Campylobacter(100);s__Campylobactershowa(100);	CCGCCTGGGGAGTACGGTCGCAAGATTAAAACTCAAAGGAATTGACGGGGACCCGCACAAGCGGTGGAGCATGTTGTTTAATTCGAAGCAACGCGAAGAACCTTACCCACACTTGACATACTCGTCGGGACTTTCAGAGATGATTGTCTTCGGTTCGGCCGGACGATGTACAGGTGCTGCACGGCT
Otu0688	0	0	0	0	0	0	0	0	0	1	0	2	-	3	0	0	0	0	0	0	5	1	k__Bacteria(100);p__Proteobacteria(100);c__Alphaproteobacteria(100);o__Rhizobiales(100);f__Hyphomicrobiaceae(100);g__Hyphomicrobium(100);unclassified(100);	CCGCCTGGGGAGTACGGCCGCAAGGTTAAAACTCAAAGGAATTGACGGGGGCCCGCACAAGCGGTGGAGCATGTGGTTTAATTCGACGCAACGCGAAGAACCTTACCAGCTCTTGACATTCACTGACTGTTTCCAGAGATGGATTCGTCCTAGCAATAGGCAGTGGGACAGGTGCTGCATGGCT
Otu0694	0	0	0	0	0	0	1	0	0	0	0	1	-	0	3	0	0	0	0	0	5	0	k__Bacteria(100);p__OP8(78);c__OP8_2(78);unclassified(78);unclassified(78);unclassified(78);unclassified(78);	CCGCCTGGGGAGTACGGTCGCAAGGCTGAAACTCAAAGGAATTGACGGGGGCCCGCACAAGCGGTGGAGCATGTGGTTTAATTCGATGCAACGCGCAGAACCTTACCTGGGCTTGAACTGTAGAGGACCGTCCGAGAGATCGGATTTCTACTTCGGTAGCTTCTATAGAGGTGCTGCATGGCT
Otu0696	0	0	0	0	0	0	0	0	0	0	0	5	-	0	0	0	0	0	0	0	5	0	k__Bacteria(100);p__Proteobacteria(100);c__Alphaproteobacteria(100);o__Rhodobacterales(100);f__Rhodobacteraceae(100);g__Haematobacter(100);s__Haematobactermassiliensi(100);	CCGCCTGGGGAGTACGGTCGCAAGATTAAAACTCAAAGGAATTGACGGGGGCCCGCACAAGCGGTGGAGCATGTGGTTTAATTCGAAGCAACGCGCAGAACCTTACCAACCCTTGACATGGGGATCGCGGATTACAGAGATGTTTTCCTTCAGTTCGGCTGGATCCCACACAGGTGCTGCATGGCT
Otu0725	0	0	3	0	0	0	0	0	0	0	0	1	-	0	0	1	0	0	0	0	5	0	k__Bacteria(100);p__Proteobacteria(100);c__Deltaproteobacteria(100);o__NB1-j(100);f__JTB38(100);unclassified(100);unclassified(100);	CCGCCTGGGAAGTACGGTCGCAAGACTAAAACTCAAAGAAATTGACGGGGGCCCGCACAAGCGGTGGAGCATGTTGTTTAATTCGAAGCAACGCGCAGAACCTTACCTGGATTTGACATCTCGGGAAGTTCTCTGAAAAGAGAATGTGCCTTCGGGAACCCGATGACAGGTGCTGCATGGCT
Otu0727	0	0	0	0	0	0	1	0	0	1	0	0	-	0	1	3	0	0	0	0	5	1	k__Bacteria(100);p__Proteobacteria(100);c__Gammaproteobacteria(100);o__Chromatiales(67);f__Ectothiorhodospiraceae(67);unclassified;unclassified;	CCGCCTGGGGAGTACGGCCGCAAGGTTAAAACTCAAAGGAATTGACGGGGGCCCGCACAAGCGGTGGAGCATGTGGTTTAATTCGATGCAACGCGAAGAACCTTACCTACCCTTGACATCATCAGAACTTGTCAGAGATGACTCGGTGCCTTCGGGAACTGATTGACAGGTGCTGCATGGCT
Otu0745	0	0	0	1	0	1	0	3	0	0	0	0	-	0	0	0	0	0	0	0	5	0	k__Bacteria(100);p__Proteobacteria(100);c__Gammaproteobacteria(100);o__Oceanospirillales(100);f__Endozoicimonaceae(78);g__Endozoicimonas(78);unclassified(78);	CCGCCGTGGGGAGTACGGCCGCAAAGGTTAAACTACAATGAATTGACGGGGGCCCGCACAAGCGGTGGAGCATGTGGTTTAATTCGAAGCAACGCGAAGAACCTTACCTGGCCTTGACATCCTGCGAACTTTCTAGAGATAGATTGGTGCCTTCGGGAACGCAGAGACAGGTGCTGCATGGCT
Otu0767	0	0	0	0	0	0	0	0	0	0	0	1	-	0	2	1	1	0	0	0	5	0	k__Bacteria(100);p__Proteobacteria(100);c__Alphaproteobacteria(100);o__Rhodospirillales(75);f__Rhodospirillaceae(75);g__Rhodospirillum(75);s__Rhodospirillumrubru(75);	CCGCCTGGGGAGTACGGCCGCAAGGTTAAAACTCAAAGGAATTGACGGGGGCCCGCACAAGCGGTGGAGCATGTGGTTTAATTCGACGCAACGCGCAGAACCTTACCAGCCCTTGACATGGTAGTTTTGGTTTGGAGAGATCCAACCTTTCCTTCGGGAGGCTACTGCAGGTGCTGCATGGCT
Otu0784	0	0	0	0	0	0	0	0	0	0	3	0	-	0	1	0	1	0	0	0	5	0	k__Bacteria(100);p__Proteobacteria(100);c__Deltaproteobacteria(100);o__Myxococcales(100);f__Myxococcaceae(100);g__Anaeromyxobacter(100);s__Anaeromyxobactersp.Fw109-(100);	CCGCCTGGGGACTACGGCCGCAAGGCTAAAACTCAAAGGAATTGACGGGGGCCCGCACAAGCGGTGGAGTATGTGGTTTAATTCGACGCAACGCGCAGAACCTTACCCGGTCTTGACATTGAGGGAAAGTCTCCGGAAACGGAGACCCCCACCTTCGGGTGGCCCGAAAACAGGTGCTGCATGGCT
Otu0822	0	0	0	0	0	0	0	0	0	0	0	0	-	2	0	3	0	0	0	0	5	0	k__Bacteria(100);p__Proteobacteria(86);c__Deltaproteobacteria(86);o__Myxococcales(86);f__Nannocystaceae(86);g__Plesiocystis(86);s__Plesiocystispacific(86);	CCGCCTGGGGAGTACGGTCGCAAGACTAAAACTCAAAGGAATTGACGGGGGCCCGCACAAGCGGTGGAGCATGTGGTTTAATTCGATGCAACGCGCAGAACCTTACCTGGGTTTAAACTGCAGTGGACCGGTGCAGAGATGTATCTTCCCTTCGGGGCTGCTGTAGAGGTGCTGCATGGCT
Otu0824	0	0	0	0	0	0	0	0	0	0	0	0	-	2	1	0	2	0	0	0	5	0	k__Bacteria(100);p__Proteobacteria(100);c__Alphaproteobacteria(100);o__Rhodobacterales(100);f__Rhodobacteraceae(100);g__Amaricoccus(100);unclassified(100);	CCGCCTGGGGAGTACGGCCGCAAGGTTAAAACTCAAAGGAATTGACGGGGGCCCGCACAAGCGGTGGAGCATGTGGTTTAATTCGAAGCAACGCGCAGAACCTTACCACCTCTTGACATCCTCAACGCGATTTCCCGAGAGGGATTTCTTCAGTTCGGCTGGTTGAGTGACAGGTGCTGCATGGCT
Otu0827	0	0	0	0	0	0	0	0	0	0	2	0	-	2	0	0	1	0	0	0	5	0	k__Bacteria(100);p__Proteobacteria(100);c__Alphaproteobacteria(100);o__Rhizobiales(100);f__Phyllobacteriaceae(58);unclassified;unclassified;	CCGCCTGGGGAGTACGGCCGCAAGGTTAAAACTCAAAGGAATTGACGGGGGCCCGCACAAGCGGTGGAGCATGTGGTTTAATTCGAAGCAACGCGCAGAACCTTACCAGCCCTTGACATCCCGATCGCGGTTACCAGAGATGGTTTCCTTCAGTTCGGCTGGATCGGTGACAGGTGCTGCATGGCT
Otu0829	0	0	0	0	0	0	0	0	0	0	0	0	-	0	1	0	2	2	0	0	5	0	k__Bacteria(100);p__Planctomycetes(100);c__Phycisphaerae(100);o__Phycisphaerales(100);unclassified(100);unclassified(100);unclassified(100);	CCGCCTGGGGAGTACGGTCGCAAGGCTAAAACTCAAAGGAATTGACGGGGGCTCACACAAGCGGTGGAGCATGTTGCTTAATTCGAAGCAACGCGAAGAACCTTACCTGGGCTTGACATGTACGGATTAGCTCTTGGAAACATGAGTGACGCCCTCGGGTGGAACGTACACAGGTGCTGCATGGCT
Otu0833	0	0	0	0	0	0	0	0	0	0	0	0	-	5	0	0	0	0	0	0	5	0	k__Bacteria(100);p__Proteobacteria(100);c__Gammaproteobacteria(100);o__Pseudomonadales(100);f__Moraxellaceae(100);g__Acinetobacter(100);s__Acinetobacterradioresisten(100);	CCGCCTGGGGAGTACGGTCGCAAGACTGAAACTCAAAGGAATTGACGGGGACCCGCACAAGCGGTGGAGCATGTGGTTTAATTCGATGCAACGCGAAGAACCTTACCTGCCCTTGACATACAGTGAACTTTCCAGAGATGGATTGGTGCCTTCGGGAACACTGATACAGGTGCTGCATGGCT
Otu0835	0	0	0	0	0	0	0	0	0	0	1	1	-	0	2	0	0	1	0	0	5	0	k__Bacteria(100);p__Proteobacteria(100);c__Alphaproteobacteria(100);o__Rhizobiales(100);f__Phyllobacteriaceae(100);unclassified(100);unclassified(100);	CCGCCTGGGGAGTACGGTCGCAAGATTAAAACTCAAAGGAATTGACGGGGGCCCGCACAAGCGGTGGAGCATGTGGTTTAATTCGAGGCAACGCGAAGAACCTTACCAGCTCTTGACTTCCTGGTCGGGGCTCCAGAGACGGAGCTCTTCAATTGGCCAGTGACAGGTGCTGCATGGCT
Otu0836	0	0	2	0	0	0	0	0	0	0	0	0	-	3	0	0	0	0	0	0	5	0	k__Bacteria(100);p__Bacteroidetes(100);c__Bacteroidia(100);o__Bacteroidales(100);f__Prevotellaceae(100);g__Prevotella(100);s__Prevotellafalseni(100);	CCACCTGGGGAGTACGTTGGCAACAATGAAACTCAAAGGAATTGACGGGGGCCCGCACAAGCGGTGGAGCATGTGGTTTAATTCGATGATACGCGAGGAACCTTACCTGGGCTACAATGCCCTGGACAGCTGCCGAAAGGTGGTTTCCCTTCGGGGCCAGGTGCAAGGTGCTGCATGGTT
Otu0837	1	0	0	0	0	0	0	0	0	0	0	0	-	2	1	1	0	0	0	0	5	0	k__Bacteria(100);p__Proteobacteria(100);c__Gammaproteobacteria(100);o__Aeromonadales(100);f__Aeromonadaceae(100);g__Oceanisphaera(100);unclassified(100);	CCGCCTGGGGAGTACGGCCGCAAGGCTGAAACTCAAAGGAATTGACGGGGACCCGCACAAGCGGTGGAGCATGTGGTTTAATTCGATGCAACGCGAAGAACCTTACCTGCCCTTGACATACAGCGAACTTTCCAGAGATGGATTGGTGCCTTCGGGAACGCTGATACAGGTGCTGCATGGCT
Otu0853	0	0	0	0	0	0	0	0	0	0	0	0	-	5	0	0	0	0	0	0	5	0	k__Bacteria(100);p__Bacteroidetes(100);c__Sphingobacteria(100);o__Sphingobacteriales(100);f__Saprospiraceae(100);g__Haliscomenobacter(100);s__CandidatusHaliscomenobactercalcifugien(100);	CCACCTGGGGAGTACGTCGGCAACGATGAAACTCAAAGGAATTGACGGGGGTCCGCACAAGCGGTGGAGCATGTGGTTTAATTCGATGATACGCGAGGAACCTTACCTAGGCTAGAATGCGAGTGCTACACTGGGAAACCAGTGGTTCCTTCGGGACACGAAGCAAGGTGCTGCATGGTT
Otu0860	0	0	0	0	0	0	0	0	0	0	0	1	-	1	2	0	1	0	0	0	5	0	k__Bacteria(100);p__Proteobacteria(100);c__Deltaproteobacteria(100);o__NB1-j(100);f__JTB38(58);unclassified(58);unclassified(58);	CCGCCTGGGGAGTACGGTCGCAAGACTAAAACTCAAAGGAATTGACGGGGGCCCGCACAAGCGGTGGAGCATGTGGTTTAATTCGAAGCAACGCGCAGAACCTTACCTGGGTTTGACATCTACGGAACCTCTTCGAAAGTTGAGGGTGCCTTCGGGAACCGTAAGACAGGTGCTGCATGGCT
Otu0922	0	0	0	0	0	0	0	0	0	0	0	0	-	2	0	3	0	0	0	0	5	0	k__Bacteria(100);p__Bacteroidetes(100);c__Sphingobacteria(100);o__Sphingobacteriales(100);f__Saprospiraceae(100);g__CandidatusAquirestis(100);s__CandidatusAquirestiscalciphil(100);	CCACCTGGGGAGTACGTTCGCAAGGATGAAACTCAAAGGAATTGACGGGGGCCCGCACAAGCGGTGGAGCATGTGGTTTAATTCGATGATACGCGAGGAACCTTACCTGGGCTAGAATGCCTCTGCTATTTCGTGAAAGCGGAAGTTCCTTCGGGACAGAGTGCAAGGTGCTGCATGGTT
Otu0931	0	0	0	0	0	0	0	0	0	0	0	4	-	0	1	0	0	0	0	0	5	0	k__Bacteria(100);p__Bacteroidetes(100);c__Sphingobacteria(100);o__Sphingobacteriales(100);f__Saprospiraceae(100);g__Lewinella(100);s__Lewinellanigrican(100);	CCACCTGGGGAGTACGCTCGCAAGAGTGAAACTCAAAGGAATTGACGGGGGTCCGCACAAGCGGTGGAGCATGTGGTTTAATTCGATGATACGCGAGGAACCTTACCTGGGCTCGAACGCTACCGGCAAAAGAATGAAAGTTCTTGTTCCTTCGGGACTGGTAGTGAGGTGCTGCATGGTT
Otu0934	0	0	0	0	0	0	0	0	0	0	0	0	-	0	1	4	0	0	0	0	5	0	k__Bacteria(100);p__Acidobacteria(100);c__Sva0725(100);o__Sva0725(100);unclassified(100);unclassified(100);unclassified(100);	CCGCCTGGGGAGTACGGTCGCAAGGCTGAAACTCAAAGGAATTGACGGGGGCCCGCACAAGCGGTGGAGCATGTGGTTTAATTCGATGCAACGCGAAGAACCTTACCTGGGCTTGAACTGTAGTGGACCGCCTGCGAGATCAGGTTTTCACTTCGGTGACTGCTGCAGAGGTGCTGCATGGCT
Otu0951	4	0	0	0	0	0	1	0	0	0	0	0	-	0	0	0	0	0	0	0	5	0	k__Bacteria(100);p__Bacteroidetes(100);c__Flavobacteria(100);o__Flavobacteriales(100);f__Flavobacteriaceae(100);g__Mesonia(100);s__Mesoniaalga(100);	CCACCTGGGGAGTACGGTCGCAAGATTGAAACTCAAAGGAATTGACGGGGGCCCGCACAAGCGGTGGAGCATGTGGTTTAATTCGATGATACGCGAGGAACCTTACCAGGGCTTAAATGTAGTCTGACAGATTTGGAAACAGATTTTCTTCGGACAGATTACAAGGTGCTGCATGGCT
Otu0957	0	0	0	0	0	0	0	0	0	0	0	5	-	0	0	0	0	0	0	0	5	0	k__Bacteria(100);p__Proteobacteria(100);c__Deltaproteobacteria(100);o__Desulfuromonadales(100);f__Geobacteraceae(100);g__Geobacter(100);s__Geobactermetallireducen(100);	CCGCCTGGGAAGTACGGCCGCAAGGCTAAAACTCAAAGGAATTGACGGGGGCCCGCACAAGCGGTGGAGCATGTGGTTTAATTCGAAGCAACGCGCAGAACCTTACCCAGACTTGACATCCCCGGAACCTCTTGGAAACTTGAGGGTGCCATCGCAAGATGGAATCGGGTGACAGGTGCTGCATGGCT
Otu0969	0	0	0	0	0	0	0	0	0	0	0	0	-	1	2	0	2	0	0	0	5	0	k__Bacteria(100);p__Proteobacteria(100);c__Alphaproteobacteria(100);o__Rhodobacterales(100);f__Hyphomonadaceae(100);g__Oceanicaulis(100);s__Oceanicaulisalexandri(84);	CCGCCTGGGGAGTACGGCCGCAAGGTTAAAACTCAAAGAAATTGACGGGGGCCCGCACAAGCGGTGGAGCATGTGGTTTAATTCGAAGCAACGCGAAGAACCTTACCTGCGCTTGACATCCCAATCGCGGTTACCAGAGATGGTTTCCTTCAGTTCGGCTGGATTGGTGACAGGTGCTGCATGGCT
Otu0987	0	0	0	0	0	0	0	0	0	0	0	3	-	2	0	0	0	0	0	0	5	0	k__Bacteria(100);p__Proteobacteria(100);c__Deltaproteobacteria(100);o__Desulfuromonadales(100);f__Geobacteraceae(100);g__Geobacter(100);s__Geobacteruraniireducen(100);	CCGCCTGGGGAGTACGGTCGCAAGGCTGAAACTCAAAGGAATTGACGGGGGCCCGCACAAGCGGTGGAGCATGTGGTTTAATTCGAAGCAACGCGCAGAACCTTACCTGGGCTTGAAGTGCAGTGGACAGATGCAGAGACGTATCTTCTCCTTCGGGAGCCGCTGTAGAGGTGCTGCATGGCT
Otu0992	0	0	0	0	0	0	0	0	0	0	0	0	-	0	0	2	3	0	0	0	5	0	k__Bacteria(100);p__Proteobacteria(100);c__Gammaproteobacteria(100);unclassified;unclassified;unclassified;unclassified;	CCGCCTGGGGAGTACGGCCGCAAGGTTAAAACTCAAATGAATTGACGGGGGCCCGCACAAGCGGTGGAGCATGTGGTTTAATTCGACGCAACGCGAAGAACCTTACCAGGCCTTGACATCCCGAGAAGAGACCAGAGATGGTTTTGTGCCTTCGGGAACTCGGTGACAGGTGCTGCATGGCT
Otu1000	0	0	0	0	0	0	0	0	0	0	0	0	-	0	0	0	5	0	0	0	5	0	k__Bacteria(100);p__Proteobacteria(100);c__Alphaproteobacteria(100);o__Rickettsiales(100);f__Anaplasmataceae(100);g__Ehrlichia(100);s__Ehrlichiacani(100);	CCGCCTGGGAAGTACGATCGCAAGATTGAAACTCAAAGGAATTGACGGGGACCCGCACAAGCGGTGGAACATGTGGTTTAATTCGATGCTACGCGAAAAACCTTACCAAGCTTTGACATGGTAGTCATACGGCTAAGAAATTAGCTGGTCAGTTCGGCTGGACTATCACAGATGTTGCATGGCT
Otu1010	0	0	0	0	0	0	0	0	0	0	0	0	-	3	1	0	0	1	0	0	5	0	k__Bacteria(100);p__Proteobacteria(100);c__Alphaproteobacteria(100);o__Sphingomonadales(100);f__Sphingomonadaceae(100);g__Sphingopyxis(100);s__Sphingopyxispanaciterra(100);	CCGCCTGGGGAGTACGGCCGCAAGGTTAAAACTCAAAGGAATTGACGGGGGCCCGCACAAGCGGTGGAGCATGTGGTTTAATTCGAAGCAACGCGCAGAACCTTACCAACCCTTGACATCTGGATCGCGGATTAGAGAGATCTTTTCCTTCAGTTCGGCTGGATCCAAGACAGGTGCTGCATGGCT
Otu1014	0	0	0	0	0	0	0	0	0	0	0	1	-	3	0	0	0	1	0	0	5	0	k__Bacteria(100);p__Proteobacteria(100);c__Alphaproteobacteria(100);o__Rhodobacterales(100);f__Hyphomonadaceae(100);g__Maricaulis(100);s__Maricaulisvirginensi(100);	CCGCCTGGGGAGTACGGCCGCAAGGTTAAAACTCAAAGAAATTGACGGGGGCCCGCACAAGCGGTGGAGCATGTGGTTTAATTCGAAGCAACGCGCAGAACCTTACCTACCCTTGACATGCCTGCATAACCAACCGGAGACGGTTGGCCTCCTTCGGGAGCGGTGCACAGGTGCTGCATGGCT
Otu1015	0	0	0	0	0	0	0	0	0	0	0	0	-	5	0	0	0	0	0	0	5	0	k__Bacteria(100);p__Proteobacteria(100);c__Alphaproteobacteria(100);o__Kiloniellales(100);f__Kiloniellaceae(100);unclassified(100);unclassified(100);	CCGCCTGGGGAGTACGGCCGCAAGGTTAAAACTCAAAGGAATTGACGGGGGCCCGCACAAGCGGTGGAGCATGTGGTTTAATTCGAAGCAACGCGAAGAACCTTACCAATTCTTGACATACCTGTCGCGATTTCCAGAGATGGATTTTTTCAGTTCGGCTGGACAGGATACAGGTGCTGCATGGCT
Otu1018	0	0	0	0	0	0	0	0	0	0	0	0	-	5	0	0	0	0	0	0	5	0	k__Bacteria(100);p__Proteobacteria(100);c__Deltaproteobacteria(100);o__Desulfuromonadales(100);f__Geobacteraceae(100);g__Geobacter(100);s__Geobactermetallireducen(100);	CCGCCTGGGAAGTACGGCCGCAAGGCTAAAACTCAAAGGAATTGACGGGGGCCCGCACAAGCGGTGGAGTATGTGGTTTAATTCGACGCAACGCGCAGAACCTTACCCAGTCTTGACATCCTTGGAATCCCTTAGAAATTTGGGAGTGCCCTTCGGGGCCCAGGTGACAGGTGCTGCATGGCT
Otu1029	2	0	1	0	0	1	1	0	0	0	0	0	-	0	0	0	0	0	0	0	5	0	k__Bacteria(100);p__Bacteroidetes(100);c__Flavobacteria(100);o__Flavobacteriales(100);f__Flavobacteriaceae(100);g__Arenibacter(100);unclassified(100);	CCACCTGGGGAGTACGTCCGCAAGGATGAAACTCAAAGGAATTGACGGGGGCCCGCACAAGCGGTGGAGCATGTGGTTTAATTCGATGATACGCGAGGAACCTTACCTGGGCTATAATGCCTCTGCCAACCCCTGAAAAGGGGCCTTCCTTCGGGACAGAGTGCAAGGTGCTGCATGGTT
Otu1030	0	0	0	1	0	2	0	0	1	0	1	0	-	0	0	0	0	0	0	0	5	0	k__Bacteria(100);p__Proteobacteria(100);c__Alphaproteobacteria(100);o__Sphingomonadales(100);f__Sphingomonadaceae(100);g__Sphingomonas(100);s__Sphingomonasechinoide(100);	CCGCCTGGGGAGTACGGCCGCAAGGTTAAAACTCAAATGAATTGACGGGGGCCTGCACAAGCGGTGGAGCATGTGGTTTAATTCGAAGCAACGCGCAGAACCTTACCAGCGTTTGACATGTCCGGACGATTTCGGGAGACCGATCTCTTCCCTTCGGGGACTGGAACACAGGTGCTGCATGGCT
Otu1033	0	0	0	0	0	0	0	0	0	0	0	0	-	0	5	0	0	0	0	0	5	0	k__Bacteria(100);p__Proteobacteria(100);c__Alphaproteobacteria(100);o__Rhodobacterales(100);f__Hyphomonadaceae(100);g__Hyphomonas(100);s__Hyphomonasjannaschian(100);	CCGCCTGGGGAGTACGGCCGCAAGGTTAAAACTCAAAGAAATTGACGGGGGCCCGCACAAGCGGTGGAGCATGTGGTTTAATTCGAAGCAACGCGCAGAACCTTACCCACGTTTGACATGCCCGGTTACATCCAGAGATGGATGGTCCCTTCGGGGCCGGTGCACAGGTGCTGCATGGCT
Otu1036	0	0	0	0	0	0	0	0	0	0	0	0	-	3	1	1	0	0	0	0	5	0	k__Bacteria(100);p__Proteobacteria(100);c__Gammaproteobacteria(100);o__Chromatiales(100);f__Ectothiorhodospiraceae(100);g__Alkalispirillum(100);unclassified(100);	CCGCCTGGGGAGTACGGCCGCAAGGTTAAAACTCAAAGGAATTGACGGGGGCCCGCACAAGCGGTGGAGCATGTGGTTTAATTCGATGCAACGCGAAGAACCTTACCTGCCTTTGACATCCTCGGAACCTTCCAGAGATGGTTGGGTGCCTTCGGGAACCGAGTGACAGGTGCTGCATGGCT
Otu1040	0	0	0	0	0	0	0	0	0	0	0	0	-	4	1	0	0	0	0	0	5	0	k__Bacteria(100);p__Proteobacteria(100);c__Alphaproteobacteria(100);o__Rhodobacterales(100);f__Rhodobacteraceae(100);g__Rhodobacter(100);s__Rhodobacterazotoforman(100);	CCGCCTGGGGAGTACGGCCGCAAGGTTAAAACTCAAAGGAATTGACGGGGGCCCGCACAAGCGGTGGAGCATGTGGTTTAATTCGAAGCAACGCGCAGAACCTTACCACCCCTTGACATGTCTGTCGCGGTTGGCCGAGAGGCCTTCCTTCAGTTCGGCTGGACAGAACACAGGTGCTGCATGGCT
Otu1043	0	0	0	0	0	0	0	0	0	0	0	1	-	4	0	0	0	0	0	0	5	0	k__Bacteria(100);p__Bacteroidetes(100);c__Sphingobacteria(100);o__Sphingobacteriales(100);f__Saprospiraceae(100);g__Haliscomenobacter(100);s__CandidatusHaliscomenobactercalcifugien(100);	CCACCTGGGGAGTACGTCGGCAACGATGAAACTCAAAGGAATTGACGGGGGTCCGCACAAGCGGTGGAGCATGTGGTTTAATTCGATGATACGCGAGGAACCTTACCTAGGCTCTAATGCCTTTGACCTATCTAGAGATAGATATTCCCTTCGGGGCAAAGTGCAAGGTGCTGCATGGCT
Otu1047	0	0	0	0	0	0	0	0	0	0	0	0	-	0	4	0	0	1	0	0	5	0	k__Bacteria(100);p__Planctomycetes(100);c__Phycisphaerae(100);o__Phycisphaerales(100);unclassified(100);unclassified(100);unclassified(100);	CCGCCTGGGGAGTACGGTCGCAAGGCTAAAACTCAAAGGAATTGACGGGGGCTCACACAAGCGGTGGAGCATGTGGCTTAATTCGAGGCAACGCGAAGAACCTTATCCTGGATTTGACATGTATGGATTAGCGCTTGGAAACTTGCGTAACGCGGCTTGCCGTGGAACATACACAGGTGCTGCATGGCT
Otu1057	0	0	0	0	0	0	0	0	0	0	0	0	-	5	0	0	0	0	0	0	5	0	k__Bacteria(100);p__Proteobacteria(100);c__Alphaproteobacteria(100);o__Rhodospirillales(100);f__Acetobacteraceae(100);g__Gluconobacter(100);s__Gluconobactercerinu(100);	CCGCCTGGGGAGTACGGTCGCAAGGCTGAAACTCAAAGGAATTGACGGGGGCCCGCACAAGCGGTGGAGCATGTGGTTTAATTCGAAGCAACGCGCAGAACCTTACCTGGGCTTGAACTGTAGTCGAAGTGAGCAGAGATGTTCACGGCTCTTCGGAGACGGCTATAGAGGTGCTGCATGGCT
Otu1058	0	0	0	0	0	0	0	0	0	0	3	1	-	1	0	0	0	0	0	0	5	0	k__Bacteria(100);p__Proteobacteria(100);c__Alphaproteobacteria(100);o__Rhizobiales(100);f__Rhizobiaceae(100);g__Martelella(100);s__Martelellamediterrane(100);	CCGCCTGGGGAGTACGGTCGCAAGATTAAAACTCAAAGGAATTGACGGGGGCCCGCACAAGCGGTGGAGCATGTGGTTTAATTCGAAGCAACGCGCAGAACCTTACCAGCCCTTGACATTTGGCGCTACATCCAGAGATGGGTGGTTCCTTCGGGACGCCAGGACAGGTGCTGCATGGCT
Otu1068	0	0	0	0	0	0	0	0	0	0	0	5	-	0	0	0	0	0	0	0	5	0	k__Bacteria(100);p__Proteobacteria(100);c__Epsilonproteobacteria(100);o__Campylobacterales(100);f__Helicobacteraceae(100);g__Helicobacter(100);s__Helicobactermuridaru(100);	CCGCCTGGGGAGTACGGTCGCAAGACTAAAACTCAAAGGAATTGACGGGGACCCGCACAAGCGGTGGAACATGTGGTTTAATTCGAAAGTACGCGAAGAACCTTACCAGCCCTTGACATAATTGGTTATCGATTTGTGAGAGCAAATCCTCAGTTCAGCTGAACCAATTACAGGTGCTGCATGGCC
Otu1082	0	0	0	0	0	0	0	0	0	0	4	0	-	1	0	0	0	0	0	0	5	0	k__Bacteria(100);p__Spirochaetes(100);c__Spirochaetes(100);o__Spirochaetales(100);f__Spirochaetaceae(100);g__Spirochaeta(100);unclassified(100);	CCGCCTGGGGAGTATGCCGGCAACGGTGAAACTCAAAGGAATTGACGGGGGCCCGCACAAGCGGTGGAGCATGTGGTTTAATTCGATGATACGCGAGGAACCTTACCAGGGCTTGACATCACCCGGAAGTGGTCAGAGATGACTATGCTCTTCGGAGCCGGGTGACAGGTGCTGCATGGCT
Otu1084	0	0	0	0	0	0	0	0	0	0	1	3	-	0	1	0	0	0	0	0	5	0	k__Bacteria(100);p__Proteobacteria(100);c__Alphaproteobacteria(100);o__Rhodospirillales(80);f__Rhodospirillaceae(80);g__Rhodospirillum(80);s__Rhodospirillumrubru(80);	CCGCCTGGGGAGTACGGCCGCAAGGTTAAAACTCAAAGGAATTGACGGGGGCCCGCACAAGCGGTGGAGCATGTGGTTTAATTCGACGCAACGCGCAGAACCTTACCAGCCCTTGACATGTTGGTTAAAGCCAGGCGAGAGCTTGGTGTTCCTTCGGGAGGCCATCACAGGTGCTGCATGGCT
Otu1088	0	0	0	0	0	0	0	0	0	0	2	0	-	2	0	1	0	0	0	0	5	0	k__Bacteria(100);p__Proteobacteria(100);c__Gammaproteobacteria(100);o__Legionellales(100);f__Coxiellaceae(100);g__Aquicella(100);unclassified(100);	CCGCCTGGGAAGTACAGCCGCAAGGTTGAAACTCAAAGGAATTGACGGGGGCCCGCACAAGCGGTGGAGCATGTGGTTTAATTCGATGCAACGCGAAGAACCTTACCTACCCTTGACATCCTGCGAATCCCGAAGAGATTTGGGAGTGCCGCAAGGAACGCAGAGACAGGTGCTGCATGGCT
Otu1095	0	0	0	0	0	0	0	0	0	0	1	0	-	4	0	0	0	0	0	0	5	0	k__Bacteria(100);p__Proteobacteria(100);c__Alphaproteobacteria(100);o__Rhodospirillales(100);f__Rhodospirillaceae(100);g__Tistrella(100);unclassified(100);	CCGCCTGGGGAGTACGGCCGCAAGGTTAAAACTCAAAGGAATTGACGGGGGCCCGCACAAGCGGTGGAGCATGTGGTTTAATTCGAAGCAACGCGCAGAACCTTACCAGCCCTTGACATGCCCGTTTAGGTCGCCGGAGACGGCGTCCGTCGGTTCGGCCGGACGGGACACAGGTGCTGCATGGCT
Otu1100	0	0	0	0	0	0	0	0	0	0	0	2	-	1	0	1	1	0	0	0	5	0	k__Bacteria(100);p__Chlorobi(80);c__Chlorobia(80);o__Chlorobiales(80);f__Chlorobiaceae(80);g__Chloroherpeton(80);s__Chloroherpetonthalassiu(80);	CCGCCTGGGGAGTACGCTCGCAAGGGTGAAACTCAAAGGAATTGACGGGGGCCCGCACAAGCGGTGGAGCATGTGGTTTAATTCGATGCAACGCGCAGAACCTTACCGGGGCTTAAACTGCTAAGTAAAGTCTATGAAAGTAGGTCTGCTCTTCGGAGCAACTTAGTAGAGGTGCTGCATGGCT
Otu1102	0	0	0	0	0	0	0	0	0	0	0	0	-	5	0	0	0	0	0	0	5	0	k__Bacteria(100);p__Bacteroidetes(100);c__Sphingobacteria(100);o__Sphingobacteriales(100);f__Saprospiraceae(100);g__Lewinella(100);s__Lewinellapersicu(100);	CCACCTGGGGAGTACGTTCGCAAGAATGAAACTCAAAGGAATTGACGGGGGTCCGCACAAGCGGTGGAGCATGTGGTTTAATTCGATGATACGCGAGGAACCTTACCTGGGCTCGAATGGCTTCGGACAGCCCCTTAAAGGGGGTCTTTCTTCGGAACTGAAGTCAAGGTGCTGCATGGCT
Otu1104	0	0	0	0	0	0	0	0	0	0	0	0	-	0	0	0	0	5	0	0	5	0	k__Bacteria(100);p__Proteobacteria(100);c__Alphaproteobacteria(100);o__Rhodospirillales(100);f__Rhodospirillaceae(100);g__Tistrella(80);unclassified(80);	CCGCCTGGGGAGTACGGCCGCAAGGTTAAAACTCAAAGGAATTGACGGGGGCCCGCACAAGCGGTGGAGCATGTGGTTTAATTCGAAGCAACGCGCAGAACCTTACCAGCCTTTGACATGCCCGTCGCGATCCTGGGAGACCGGGATCTTCGGTTCGGCCGGACGGGACACAGGTGCTGCATGGCT
Otu1106	0	0	1	2	0	0	0	0	0	0	0	0	-	0	2	0	0	0	0	0	5	0	k__Bacteria(100);p__Proteobacteria(100);c__Alphaproteobacteria(100);o__Rhodobacterales(100);f__Rhodobacteraceae(100);g__Shimia(100);unclassified(100);	CCGCCTGGGGAGTACGGTCGCAAGATTAAAACTCAAAGGAATTGACGGGGGCCCGCACAAGCGGTGGAGCATGTGGTTTAATTCGAAGCAACGCGCAGAACCTTACCAACCCTTGACATTTAGTGACAACTCCAGAGATGGAGCCTTCCTTCGGGACACTAGGACAGGTGCTGCATGGCT
Otu1109	0	0	0	5	0	0	0	0	0	0	0	0	-	0	0	0	0	0	0	0	5	0	k__Bacteria(100);p__Firmicutes(100);c__Bacilli(100);o__Bacillales(100);f__Staphylococcaceae(100);g__Staphylococcus(100);s__Staphylococcuslugdunensi(100);	CCACCTGGGGAGTACGATCGCAAGGTTGAAACTCAAAGAAATTGACGGGGGCCCGCACAAGCGGTGGAGCATGTGGTTTAATTCGAAGCAACGCGAAGAACCTTACCAAATCTTGACATCCCATTGACCGGTCTTTAATCGGACCTTTCCTTCGGGACAATGGTGACAGGTGGTGCATGGTT
Otu1111	0	0	0	0	0	0	0	0	0	0	0	0	-	0	4	0	1	0	0	0	5	0	k__Bacteria(100);p__Proteobacteria(100);c__Alphaproteobacteria(100);o__Rhodospirillales(100);f__Rhodospirillaceae(100);g__Telmatospirillum(100);s__Telmatospirillumsiberiens(100);	CCGCCTGGGGAGTACGGCCGCAAGGTTAAAACTCAAAGGAATTGACGGGGGCCCGCACAAGCGGTGGAGCATGTGGTTTAATTCGAAGCAACGCGCAGAACCTTACCAGCTCTTGACATGGGACGTTTGAAATTTGGAGACAGATTTCTTGCTTCGGCGCGTCCACACAGGTGCTGCATGGCT
Otu1115	0	0	0	1	0	0	0	4	0	0	0	0	-	0	0	0	0	0	0	0	5	0	k__Bacteria(100);p__Firmicutes(100);c__Clostridia(100);o__Clostridiales(100);f__ClostridialesFamilyXII.IncertaeSedis(100);g__Fusibacter(100);unclassified(100);	CCGCCTGGGGAGTACGCACGCAAGTGTGAAACTCAAAGGAATTGACGGGGACCCGCACAAGCAGCGGAGCATGTGGTTTAATTCGAAGCAACGCGAAGAACCTTACCAGGTCTTGACATGCTAGTGACCGACTCTTAATCGAGTCTTTCCTTCGGGACACTAGACACAGGTGGTGCATGGTT
Otu1116	0	0	0	0	0	0	0	0	0	0	0	1	-	3	1	0	0	0	0	0	5	0	k__Bacteria(100);p__Planctomycetes(100);c__Phycisphaerae(100);o__Phycisphaerales(100);unclassified(100);unclassified(100);unclassified(100);	CCGCCTGGGGAGTACGGTCGCAAGGCTAAAACTCAAAGGAATTGACGGGGGCTCACACAAGCGGTGGAGCATGTTGCTTAATTCGAAGCAACGCGAAGAACCTTACCTGGGCTTGACATGCACGGATTAGCTCTTGGAAACATGAGTGACGCCCTCGGGTGGAACGTGCACAGGTGCTGCATGGCT
Otu1118	0	0	0	5	0	0	0	0	0	0	0	0	-	0	0	0	0	0	0	0	5	0	k__Bacteria(100);p__Tenericutes(100);c__Mollicutes(100);o__Mycoplasmatales(100);f__Mycoplasmataceae(100);g__Mycoplasma(100);s__Mycoplasmacani(100);	CCACCTGGGGAGTACGCTCGCAAGAGTGAAACTTAAAGGAATTGACGGGGATCCGCACAAGCGGTGGAGCATGTGGTTTAATTCGTTACTACGCGAGGAACCTTACCTAGGCTTAATGTATATTGCCGTACTGAGAGATCAGTATTTCCGCAAGGACAGTATACAAGGTGTTGCATGGCT
Otu1132	0	0	0	5	0	0	0	0	0	0	0	0	-	0	0	0	0	0	0	0	5	0	k__Bacteria(100);p__Proteobacteria(100);c__Alphaproteobacteria(100);o__Rhodobacterales(100);f__Rhodobacteraceae(100);g__Pseudoruegeria(100);unclassified(100);	CCGCCTGGGGAGTACGGTCGCAAGATTAAAACTCAAAGGAATTGACGGGGGCCCGCACAAGCGGTGGAGCATGTGGTTTAATTCGAAGCAACGCGCAGAACCTTACCAACCCTTGACATATTTGTCGCGGATCCAGAGATGGATCTTTCAGTTCGGCTGGACAAAATACAGGTGCTGCATGGCT
Otu1136	0	0	0	5	0	0	0	0	0	0	0	0	-	0	0	0	0	0	0	0	5	0	k__Bacteria(100);p__Tenericutes(100);c__Mollicutes(100);o__Mycoplasmatales(100);f__Mycoplasmataceae(100);g__Mycoplasma(100);s__Mycoplasmacitell(100);	CCACCTGGGGAGTACGCTCGCAAGAGTAAACTTAAAGGAATTGACGGGGATCCGCACAAGCGGTGGAGCATGTGGTTTAATTCGTTAATCCGCGAGGAACCTTACCTAGACTCGAATTTATGTTGACGCACTGAGAAATTAGTGTTTCCGCAAGGATGATGTAACAGGGTACTGCATGGCT
Otu1139	0	0	0	0	0	0	0	0	0	0	0	0	-	0	0	5	0	0	0	0	5	0	k__Bacteria(100);p__Proteobacteria(100);c__Epsilonproteobacteria(100);o__Campylobacterales(100);f__Helicobacteraceae(100);g__Sulfurimonas(100);s__Sulfurimonasdenitrifican(100);	CCGCCTGGGGACTACGGCCGCAAGGTTAAAACTCAAAGGAATTGACGGGGACCCGCACAAGTGGTGGAGCATGTTGTTTAATTCGAAGATACGCGAAGAACCTTACCTAGCCTTGACATCCTGATCGTACTTTCCAGAAATGGATTGGTCAATTCGGTTGGATCAGTGACAGGTGTTGCATGGCC
Otu1143	0	0	0	0	0	0	0	0	0	0	0	0	-	0	0	5	0	0	0	0	5	0	k__Bacteria(100);p__Bacteroidetes(100);c__Sphingobacteria(100);o__Sphingobacteriales(100);f__Flammeovirgaceae(100);g__Persicobacter(100);s__Persicobacterdiffluen(100);	CCACCTGGGGAGTACGCCGGCAACGGTGAAACTCAAAGGAATTGACGGGGGTCCGCACAAGCGGTGGAGCATGTGGTTTAATTCGATGATACGCGAGGAACCTTACCTGGGCTCGAATGTTAGTGACGGATTCAGAGATGAATCTTTCTTCGGACACGAAACAAGGTGCTGCATGGCT
Otu1144	0	0	0	0	0	0	0	0	0	0	0	0	-	0	0	5	0	0	0	0	5	0	k__Bacteria(100);p__Bacteroidetes(100);c__Flavobacteria(100);o__Flavobacteriales(100);f__Flavobacteriaceae(100);g__Tenacibaculum(100);s__Tenacibaculumlutimari(100);	CCACCTGGGGAGTACGATCGCAAGGTTGAAACTCAAAGGAATTGACGGGGGCCCGCACAAGCGGTGGAGCATGTGGTTTAATTCGATGATACGCGAGGAACCTTACCAGGGCTTAAATGCACTATGATCCCTCGGGAAACCGAGGTTCTCTTTGAGCAGAGTGCAAGGTGCTGCATGGTT
Otu1148	0	0	0	0	0	0	0	0	0	0	0	0	-	0	0	4	1	0	0	0	5	0	k__Bacteria(100);p__Proteobacteria(100);c__Deltaproteobacteria(100);o__Desulfobacterales(100);f__Desulfobulbaceae(100);g__Desulforhopalus(100);unclassified(100);	CCGCCTGGGGAGTACGGTCGCAAGATTAAAACTCAAAGGAATTGACGGGGGCCCGCACAAGCGGTGGAGTATGTGGTTTAATTCGACGCAACGCGCAGAACCTTACCTGGTCTTGACATCCCGAGAATCCCTAGGAAACTAGGGAGTGCCTCTTTGAGGAGCTTGGTGACAGGTGCTGCATGGCT
Otu1156	0	0	0	0	0	0	0	0	0	0	0	0	-	0	4	1	0	0	0	0	5	0	k__Bacteria(100);p__Proteobacteria(100);c__Alphaproteobacteria(100);o__Rhizobiales(100);f__Phyllobacteriaceae(100);g__Mesorhizobium(100);s__Mesorhizobiumcicer(80);	CCGCCTGGGGAGTACGGTCGCAAGATTAAAACTCAAAGGAATTGACGGGGGCCCGCACAAGCGGTGGAGCATGTGGTTTAATTCGAAGCAACGCGCAGAACCTTACCCACTCTTGACATCCCGGTCGCGGGGACCAGAGATGGACCCTTTCAGTTCGGCTGGACCGGTGACAGGTGCTGCATGGCT
Otu1157	0	0	0	0	0	0	0	0	0	0	0	0	-	0	0	5	0	0	0	0	5	0	k__Bacteria(100);p__Proteobacteria(100);c__Alphaproteobacteria(100);o__Rhodobacterales(100);f__Rhodobacteraceae(100);g__Thalassobius(80);s__Thalassobiusmediterraneu(80);	CCGCCTGGGGAGTACGGTCGCAAGATTAAAACTCAAGGGAATTGACGGGGGCCCGCACAAGCGGTGGAGCATGTGGTTTAATTCGAAGCAACGCGCAGAACCTTACCAACCCTTGACATCCTGTGCCTCTCTCAGAGATGAGGCGTTCCCTTCGGGGACGCAGTGACAGGTGCTGCATGGCT
Otu1161	0	0	0	0	0	0	0	0	0	0	0	0	-	0	5	0	0	0	0	0	5	0	k__Bacteria(100);p__Bacteroidetes(100);c__Flavobacteria(100);o__Flavobacteriales(100);f__Flavobacteriaceae(100);g__Psychroserpens(100);s__Psychroserpensburtonensi(100);	CCACCTGGGGAGTACGTTCGCAAGAATGAAACTCAAAGGAATTGACGGGGGCCCGCACAAGCGGTGGAGCATGTGGTTTAATTCGATGATACGCGAGGAACCTTACCAGGGCTTAAATGTGAATTGACAGGTGGATAATTCCACTCTCCTTCGGGCAATTCACAAGGTGCTGCATGGTT
Otu1177	0	0	0	0	5	0	0	0	0	0	0	0	-	0	0	0	0	0	0	0	5	0	k__Bacteria(100);p__Proteobacteria(100);c__Deltaproteobacteria(100);o__Desulfovibrionales(100);f__Desulfovibrionaceae(100);g__Desulfovibrio(100);s__Ecwsrb05(100);	CCGCCTGGGGAGTACGGTCGCAAGGCTGAAACTCAAAGGAATTGACGGGGGCCCGCACAAGCGGTGGAGTATGTGGTTTAATTCGATGCAACGCGAAGAACCTTACCTAGGCTTGACATCCTGCGAAAGCTTCTTAAACGAAGCCGTGCCCTTCGGGGAATGCAGTGACAGGTGCTGCATGGCT
Otu0008	0	0	0	0	0	0	0	0	0	1273	1	0	-	0	1	2	0	0	0	185	4	1458	k__Bacteria(100);p__Proteobacteria(100);c__Gammaproteobacteria(100);o__Oceanospirillales(100);f__Halomonadaceae(100);g__CandidatusPortiera(100);unclassified(100);	CCGCCTGGGGAGTACGGCCGCAAGGTTAAAACTCAAATGAATTGACGGGGACCCGCACAAGCGGTGGAGCATGTGGTTTAATTCGATGCAACGCGAAAAACCTTACCTACTCTTGACATACTTGGAAGCTCTTGTAATGAGAGTGTGCTTTTAGAGCCAAGATACAGGTGCTGCATGGCT
Otu0057	0	0	2	0	1	0	0	0	0	139	0	0	-	0	0	0	0	1	0	63	4	202	k__Bacteria(100);p__Bacteroidetes(100);c__Flavobacteria(100);o__Flavobacteriales(100);f__Flavobacteriaceae(100);g__Lutimonas(99);unclassified(99);	CCACCTGGGGAGTACGCTCGCAAGAGTGAAACTCAAAGGAATTGACGGGGGCCCGCACAAGCGGTGGAGCATGTGGTTTAATTCGATGATACGCGAGGAACCTTACCAGGGCTTAAATGTAAGTTGCATAGACCAGAGATGGTCTTTTCTTCGGACTACTTACAAGGTGCTGCATGGTT
Otu0069	0	0	0	3	0	0	0	1	0	0	0	0	-	0	0	0	0	0	0	1	4	1	k__Bacteria(100);p__Proteobacteria(100);c__Gammaproteobacteria(100);o__Oceanospirillales(100);f__Oceanospirillaceae(100);g__Oceanospirillum(91);unclassified(91);	CCGCCTGGGGAGTACGGTCGCAAGATTAAAACTCAAATGAATTGACGGGGGCCCGCACAAGCGGTGGAGCATGTGGTTTAATTCGAAGCAACGCGAAGAACCTTACCTACTCTTGACATCCAGAGAATTCGGTAGAGATACCTTAGTGCCTTCGGGAACTCTGAGACAGGTGCTGCATGGCT
Otu0077	0	0	0	0	0	0	4	0	0	0	0	0	-	0	0	0	0	0	0	0	4	0	k__Bacteria(100);p__Proteobacteria(100);c__Deltaproteobacteria(100);o__Myxococcales(100);f__Myxococcaceae(100);g__Myxococcus(100);s__Myxococcusstipitatu(100);	CCGCCTGGGGAGTACGGTCGCAAGACTAAAACTCAAAGGAATTGACGGGGGCCCGCACAAGCGGTGGAACATGTGGTTTAATTCGACGCAACGCGAAGAACCTTACCCAGACTTGACATCCTGTGCTACTTTCAGAGATGAGAGGTTCTTTTCGGAGACACAGAGACAGGTGCTGCATGGCT
Otu0196	0	0	0	1	0	0	0	1	0	47	0	0	-	0	0	2	0	0	0	2	4	49	k__Bacteria(100);p__Proteobacteria(100);c__Alphaproteobacteria(83);o__Caulobacterales(78);f__Caulobacteraceae(78);g__Caulobacter(78);s__Caulobactersp.K3(78);	CCGCCTGGGGAGTACGGTCGCAAGGCTAAAACTCAAAGGAATTGACGGGGGCCCGCACAAGCGGTGGAGTATGTGGTTTAATTCGAAGCAACGCGCAGAACCTTACCTGGCCTTGACATCCCGGGACAACCTCAGAGATGAGGCTTTCTCTTCGGAGACTCGGTGACAGATGCTGCATGGCT
Otu0205	0	0	0	0	0	0	0	0	0	3	0	0	-	0	3	1	0	0	0	20	4	23	k__Bacteria(100);p__Proteobacteria(100);c__Gammaproteobacteria(100);o__Oceanospirillales(100);f__Alteromonadaceae(99);g__ZD0117(89);unclassified(89);	CCGCCTGGGGAGTACGGCCGCAAGGTTAAAACTCAAATGAATTGACGGGGGCCCGCACAAGCGGTGGAGCATGTGGTTTAATTCGATGCAACGCGAAGAACCTTACCAGGTCTTGACATCCCGAGAAGTCGCTAGAGATAGCTTCGTGCCTTCGGGAACTCGGTGACAGGTGCTGCATGGCT
Otu0259	0	0	0	0	1	2	0	0	0	0	1	0	-	0	0	0	0	0	0	0	4	0	k__Bacteria(100);p__Bacteroidetes(100);c__Sphingobacteria(100);o__Sphingobacteriales(100);f__Flexibacteraceae(100);g__Microscilla(100);s__Microscillamarin(61);	CCACCTGGGGAGTACGACCGCAAGGTTGAAACTCAAAGGAATTGACGGGGGTCCGCACAAGCGGTGGAGCATGTGGTTTAATTCGATGATACGCGAGGAACCTTACCTGGGCTAGAATGCGAGGGAATATATGAGAAATCATATAGTCTTCGGACCCGAAGCAAGGTGCTGCATGGCT
Otu0308	1	0	0	0	0	0	0	0	0	0	0	0	-	0	3	0	0	0	0	1	4	1	k__Bacteria(100);p__Bacteroidetes(100);c__Flavobacteria(100);o__Flavobacteriales(100);f__Flavobacteriaceae(100);g__Aquimarina(61);unclassified(61);	CCACCTGGGGAGTACGTTCGCAAGAATGAAACTCAAAGGAATTGACGGGGGCCCGCACAAGCGGTGGAGCATGTGGTTTAATTCGATGATACGCGAGGAACCTTACCAGGGCTTAAATGTAGAGTGACAGGACTAGAGATAGTTTTTTCTTCGGACACTTTACAAGGTGCTGCATGGTT
Otu0377	0	0	0	0	0	0	0	0	0	1	1	0	-	2	0	0	0	1	0	0	4	1	k__Bacteria(100);p__Proteobacteria(100);c__Alphaproteobacteria(100);o__Kiloniellales(96);f__Kiloniellaceae(96);unclassified(96);unclassified(96);	CCGCCTGGGGAGTACGGTCGCAAGATTAAAACTCAAAGGAATTGACGGGGGCCCGCACAAGCGGTGGAGCATGTGGTTTAATTCGAAGCAACGCGCAGAACCTTACCAACCCTTGACATGTGAAGTTTGGTTAGTGGAGACACTTTCCTTCAGTTCGGCTGGCTTCAACACAGGTGCTGCATGGCT
Otu0408	0	0	0	0	0	1	1	1	0	0	0	1	-	0	0	0	0	0	0	2	4	2	k__Bacteria(100);p__Proteobacteria(100);c__Gammaproteobacteria(100);o__Methylococcales(95);f__Piscirickettsiaceae(95);g__Thiomicrospira(95);unclassified;	CCGCCTGGGGAGTACGGTCGCAAGATTAAAACTCAAAGGAATTGACGGGGGCCCGCACAAGCGGTGGAGCATGTGGTTTAATTCGATGCAACGCGAAGAACCTTACCATCCCTTGACATCCTGCGAACTTTCTAGAGATAGATTGGTGCCTTCGGGAACGCAGTGACAGGTGCTGCATGGCT
Otu0428	0	0	0	0	0	0	0	0	0	0	0	0	-	1	2	1	0	0	0	0	4	0	k__Bacteria(100);p__Bacteroidetes(100);c__Flavobacteria(100);o__Flavobacteriales(100);f__Flavobacteriaceae(100);g__Zhouia(95);s__Zhouiaamylolytic(95);	CCACCTGGGGAGTACGGTCGCAAGATTGAAACTCAAAGGAATTGACGGGGGCCCGCACAAGCGGTGGAGCATGTGGTTTAATTCGATGATACGCGAGGAACCTTACCTGGGCTTAAATGTAAGTTGACAGATTGGGAAACCAGTCCTTCTTCGGACAATTTACAAGGTGCTGCATGGTT
Otu0473	0	0	0	0	0	1	0	0	0	1	0	2	-	0	1	0	0	0	0	0	4	1	k__Bacteria(100);p__Bacteroidetes(100);c__Flavobacteria(100);o__Flavobacteriales(100);f__Flavobacteriaceae(100);g__Psychroserpens(100);s__Psychroserpensburtonensi(100);	CCACCTGGGGAGTACGTTCGCAAGAATGAAACTCAAAGGAATTGACGGGGGCCCGCACAAGCGGTGGAGCATGTGGTTTAATTCGATGATACGCGAGGAACCTTACCTGGGCTACAATGCCTCTGACAGACGCCGAAAGGTGTTTTTCCTTCGGGACAGAGTGCAAGGTGCTGCATGGTT
Otu0481	0	0	0	0	0	0	0	0	0	0	0	0	-	0	4	0	0	0	0	0	4	0	k__Bacteria(100);p__Proteobacteria(100);c__Alphaproteobacteria(100);o__Rhizobiales(100);f__Phyllobacteriaceae(100);g__Parvibaculum(100);unclassified(100);	CCGCCTGGGGAGTACGGCCGCAAGGTTAAAACTCAAAGGAATTGACGGGGGCCCGCACAAGCGGTGGAGCATGTGGTTTAATTCGAAGCAACGCGCAGAACCTTACCAACCCTTGACATCTGAGTCGCGGTTTCCAGAGATGGATTCCTTCAGTTCGGCTGGACTCAAGACAGGTGTTGCATGGCT
Otu0494	0	0	0	0	0	0	0	0	2	0	0	0	-	0	0	0	0	2	0	0	4	0	k__Bacteria(100);p__Cyanobacteria(100);c__Chloroplast(100);o__Chlorophyta(100);f__Ulvophyceae(100);unclassified(100);unclassified(100);	CCGCCTGGGGAGTATGCTCGCAAGAGTAAAACTCAAAGGAATTGACGGGGGCCCGCACAAGCGGTGGAGCATGTGGTTTAATTCGATGCAACGCGAAAAACCTTACCAGGGTTTGACATTCCATAACCTATTTAGAAATAAATAGAATTTAAGTATGGTAACAGGTGGTGCATGGCT
Otu0530	0	0	0	1	0	1	0	1	0	0	0	0	-	0	1	0	0	0	0	0	4	0	k__Bacteria(100);p__Proteobacteria(100);c__Gammaproteobacteria(100);o__Oceanospirillales(100);f__Oceanospirillaceae(100);g__Amphritea(100);unclassified(100);	CCGCCTGGGGAGTACGGCCGCAAGGTTAAAACTCAAATGAATTGACGGGGGCCCGCACAAGCGGTGGAGCATGTGGTTTAATTCGACGCAACGCGAAGAACCTTACCTACTCTTGAAATCCTGCGAAGTCGGAAGAGATTCTGATGTGCCTTCGGGAACGCAGTGACAGGTGCTGCATGGCT
Otu0532	0	0	0	2	0	0	2	0	0	0	0	0	-	0	0	0	0	0	0	1	4	1	k__Bacteria(100);p__Bacteroidetes(100);c__Sphingobacteria(100);o__Sphingobacteriales(100);f__Flammeovirgaceae(100);g__Persicobacter(100);s__Persicobacterdiffluen(100);	CCACCTGGGGAGTACGCCGGCAACGGTGAAACTCAAAGGAATTGACGGGGGTCCGCACAAGCGGTGGAGCATGTGGTTTAATTCGATGATACGCGAGGAACCTTACCTGGGCTCGAATGTGAGCGACGGTTCCAGAAATGGAACTTTCTTCGGACGCGAAACAAGGTGCTGCATGGCT
Otu0544	0	0	0	2	0	0	0	2	0	0	0	0	-	0	0	0	0	0	0	0	4	0	k__Bacteria(100);p__Bacteroidetes(100);c__Flavobacteria(100);o__Flavobacteriales(100);f__Flavobacteriaceae(100);g__Gramella(79);s__Gramellaforseti(79);	CCACCTGGGGAGTACGGTCGCAAGATTGAAACTCAAAGGAATTGACGGGGGCCCGCACAAGCGGTGGAGCATGTGGTTTAATTCGATGATACGCGAGGAACCTTACCAGGGCTTAAATGCAGTTTGACGATTTCGGAAACGAGATTTTCTTCGGACAAATTGCAAGGTGCTGCATGGCT
Otu0546	0	0	0	0	1	0	0	0	0	0	0	1	-	1	1	0	0	0	0	0	4	0	k__Bacteria(100);p__Proteobacteria(100);c__Gammaproteobacteria(100);o__Oceanospirillales(100);f__Halomonadaceae(100);g__Halomonas(100);s__Halomonasalimentari(100);	CCGCCTGGGGAGTACGGCCGCAAGGTTAAACTCAAATGAATTGACGGGGGCCCGCACAAGCGGTGGAGCATGTGGTTTAATTCGATGCAACGCGAAGAACCTTACCAGCCCTTGACATCTTCGGAACTTGGTAGAGATACCTTGGTGCCTTCGGGAACCGAATGACAGGTGTTGCATGGCT
Otu0573	1	0	0	0	0	0	0	0	1	0	0	0	-	0	0	1	1	0	0	0	4	0	k__Bacteria(100);p__Bacteroidetes(100);c__Sphingobacteria(100);o__Sphingobacteriales(100);f__Saprospiraceae(100);unclassified(100);unclassified(100);	CCACCTGGGGAGTACGTTCGCAAGAATGAAACTCAAAGGAATTGACGGGGGTCCGCACAAGCGGTGGAGCATGTGGTTTAATTCGATGATACGCGAGGAACCTTACCTAGGCTATAATGTGAGTGCTATTTGGTGAAAGCCGAAGTTCCTTCGGGACACGAAACAAGGTGCTGCATGGTT
Otu0583	0	0	0	0	0	0	0	0	0	0	0	2	-	1	1	0	0	0	0	0	4	0	k__Bacteria(100);p__Proteobacteria(100);c__Gammaproteobacteria(100);o__Chromatiales(84);f__Halothiobacillaceae(84);g__Halothiobacillus(84);s__Halothiobacillushydrothermali(84);	CCGCCTGGGGAGTACGCGCGCAAGCGTAAAACTCAAAGGAATTGACGGGGGCCCGCACAAGCGGTGGAGCATGTGGTTTAATTCGATGCAACGCGAAGAACCTTACCTGGCCTTGACATCCTCGGAACTTAGCAGAGATGCTTTGGTGCCTTCGGGAACCGAGTGACAGGTGCTGCATGGCT
Otu0589	0	0	0	0	0	0	0	0	0	0	0	0	-	0	1	0	3	0	0	0	4	0	k__Bacteria(100);p__Proteobacteria(100);c__Gammaproteobacteria(100);o__Pasteurellales(92);f__Pasteurellaceae(92);g__Gallibacterium(92);s__Gallibacteriummelopsittac(92);	CCGCCTGGGGAGTACGGCCGCAAGGTTAAAACTCAAATGAATTGACGGGGGCCCGCACAAGCGGTGGAGCATGTGGTTTAATTCGATGCAACGCGAAGAACCTTACCATCCCTTGACATCCTACTAAGAAGCTAGAGATAGCTTTGTGCCTTCGGGAAAGTAGAGACAGGTGCTGCACGGCT
Otu0597	0	0	0	0	0	0	0	2	0	1	0	0	-	0	1	0	0	0	1	1	4	2	k__Bacteria(100);p__Proteobacteria(100);c__Gammaproteobacteria(100);o__Oceanospirillales(100);f__Alteromonadaceae(59);g__Teredinibacter(59);unclassified(59);	CCGCCTGGGGAGTACGGCCGCAAGGTTAAAACTCAAATGAATTGACGGGGGCCCGCACAAGCGGTGGAGCATGTGGTTTAATTCGAAGCAACGCGAAGAACCTTACCAACTCTTGACATCCAGAGAACTTAGCAGAGATGCTTTGGTGCCTTCGGGAACTCTGAGACAGGTGCTGCATGGCT
Otu0602	0	0	0	1	2	1	0	0	0	0	0	0	-	0	0	0	0	0	0	0	4	0	k__Bacteria(100);p__Bacteroidetes(100);c__Sphingobacteria(100);o__Sphingobacteriales(100);f__Saprospiraceae(100);g__Haliscomenobacter(100);s__CandidatusHaliscomenobactercalcifugien(100);	CCACCTGGGGAGTACGTTCGCAAGAATGAAACTCAAAGGAATTGACGGGGGTCCGCACAAGCGGTGGAGCATGTGGTTTAATTCGATGATACGCGAGGAACCTTACCTAGGCTCGAACGCTATTGGCCAGCTGGTGAAAGCCAGTTTTCTTCGGAACTGATAGTGAGGTGCTGCATGGTT
Otu0611	0	0	0	0	0	0	0	0	0	0	0	0	-	2	2	0	0	0	0	0	4	0	k__Bacteria(100);p__Bacteroidetes(100);c__Sphingobacteria(100);o__Sphingobacteriales(100);f__Flammeovirgaceae(91);g__Roseivirga(91);unclassified(91);	CCACCTGGGGAGTACGCTCGCAAGAGTGAAACTCAAAGGAATTGACGGGGGTCCGCACAAGCGGTGGAGCATGTGGTTTAATTCGATGATACGCGAGGAACCTTACCTGGGCTCGAATTGCCAGTGAATTATCCAGAGATGGATAAGTCTTCGGACACTGGTGAAGGTGCTGCATGGCT
Otu0630	0	0	0	0	0	0	0	0	0	1	0	0	-	1	1	1	1	0	0	0	4	1	k__Bacteria(100);p__Proteobacteria(100);c__Alphaproteobacteria(100);o__Rhodobacterales(100);f__Rhodobacteraceae(100);g__Dinoroseobacter(91);unclassified(91);	CCGCCTGGGGAGTACGGTCGCAAGATTAAAACTCAAAGGAATTGACGGGGGCCCGCACAAGCGGTGGAGCATGTGGTTTAATTCGAAGCAACGCGCAGAACCTTACCAACCCTTGACATCCTGATCGCGGTTTCTCGAGAGAGATTCCTTCAGTTCGGCTGGATCAGTGACAGGTGCTGCATGGCT
Otu0683	0	0	0	0	0	1	0	0	0	0	0	0	-	0	1	0	2	0	0	0	4	0	k__Bacteria(100);p__Proteobacteria(100);c__Deltaproteobacteria(100);o__Myxococcales(100);f__Nannocystaceae(90);g__Plesiocystis(90);unclassified(90);	CCGCCTGGGGAGTACGGTCGCAAGACTAAAACTCAAAGGAATTGACGGGGGCCCGCACAAGCGGTGGAGCATGTGGTTTAATTCGACGCAACGCGCAGAACCTTACCTGGGTTAAATCCGCCGGAACCTACTCGAAAAGGTGGGGTGCCCTTCGGGGAATCGGTGAGAAGGTGCTGCATGGCT
Otu0698	0	0	0	0	0	0	0	0	0	0	0	0	-	0	0	4	0	0	0	0	4	0	k__Bacteria(100);p__Proteobacteria(100);c__Alphaproteobacteria(100);o__Rhodobacterales(100);f__Rhodobacteraceae(100);g__Jannaschia(100);s__Jannaschiahelgolandensi(100);	CCGCCTGGGGAGTACGGTCGCAAGATTAAAACTCAAAGGAATTGACGGGGGCCCGCACAAGCGGTGGAGCATGTGGTTTAATTCGAAGCAACGCGCAGAACCTTACCAACCCTTGACATGGAGAGTATGGTTAGTGGAGACACTTTCCTTCAGTTCGGCTGGCTCTCACACAGGTGCTGCATGGCT
Otu0704	0	0	0	0	0	1	0	0	0	0	0	0	-	0	2	1	0	0	0	0	4	0	k__Bacteria(100);p__Proteobacteria(100);c__Alphaproteobacteria(100);o__Kordiimonadales(78);f__Kordiimonadaceae(78);g__Kordiimonas(78);unclassified(78);	CCGCCTGGGGAGTACGGTCGCAAGATTAAAACTCAAAGGAATTGACGGGGGCCCGCACAAGCGGTGGAGCATGTGGTTTAATTCGAAGCAACGCGCAGAACCTTACCATCCCTTGACATCCTCAACGCGGTTTCCGGAGACGGATTCCTTCAGTTCGGCTGGTTGAGTGACAGGTGCTGCATGGCT
Otu0747	0	0	0	0	0	0	0	0	0	2	0	0	-	0	3	1	0	0	0	0	4	2	k__Bacteria(100);p__Proteobacteria(100);c__Alphaproteobacteria(100);o__Rhodospirillales(100);f__Rhodospirillaceae(100);g__Phaeospirillum(89);s__Phaeospirillumfulvu(89);	CCGCCTGGGGAGTACGGCCGCAAGGCTAAAACTCAAAGAAATTGACGGGGGCCCGCACAAGCGGTGGAGCATGTGGTTTAATTCGAAGCAACGCGCAGAACCTTACCGGCCCTTGACATGGGAAGTTTGATTACCAGAGATGGTTTTCTTCAGTTCGGCTGGCTTCCACACAGGTGCTGCATGGCT
Otu0750	1	1	0	0	0	0	1	0	0	0	0	0	-	0	1	0	0	0	0	0	4	0	k__Bacteria(100);p__Bacteroidetes(100);c__Flavobacteria(100);o__Flavobacteriales(100);f__Flavobacteriaceae(100);g__Formosa(100);unclassified(100);	CCACCTGGGGAGTACGGTCGCAAGATTGAAACTCAAAGGAATTGACGGGGGCCCGCACAAGCGGTGGAGCATGTGGTTTAATTCGATGATACGCGAGGAACCTTACCAGGGCTTAAATGTAGATTGACAGGACTAGAAATAGTTTTTCTTCGGACAATTTACAAGGTGCTGCATGGTT
Otu0751	0	0	0	1	0	0	0	0	0	0	0	0	-	1	0	1	1	0	0	0	4	0	k__Bacteria(100);p__Proteobacteria(100);c__Gammaproteobacteria(100);o__Enterobacteriales(89);f__Enterobacteriaceae(89);unclassified;unclassified;	CCGCCTGGGGAGTACGGTCGCAAGATTAAAACTCAAAGGAATTGACGGGGGCCCGCACAAGCGGTGGAGCATGTGGTTTAATTCGATGCAACGCGAAGAACCTTACCTACCCTTGACATTGACAGAACCTTGTAGAGATACGAGGGTGCCTTCGGGCCTGGAAACAGGTGCTGCATGGCT
Otu0761	2	2	0	0	0	0	0	0	0	0	0	0	-	0	0	0	0	0	0	0	4	0	k__Bacteria(100);p__Proteobacteria(100);c__Alphaproteobacteria(100);o__Rhizobiales(100);f__Hyphomicrobiaceae(100);g__Devosia(100);s__CandidatusDevosiaeuploti(100);	CCGCCTGGGGAGTACGGTCGCAAGATTAAAACTCAAAGGAATTGACGGGGACCCGCACAAGCGGTGGAGCATGTTGTTTAATTCGAAGCAACGCGAAGAACCTTACCTACACTTGACATACTCGTCGGGATTTCCAGAGATGGATTTCTTCGGTTCGGCCGGACGAGATACAGGTGCTGCATGGCT
Otu0764	0	0	0	0	0	0	0	0	0	0	0	2	-	1	1	0	0	0	0	0	4	0	k__Bacteria(100);p__Bacteroidetes(100);c__Flavobacteria(100);o__Flavobacteriales(100);f__Flavobacteriaceae(100);g__Mesonia(100);s__Mesoniaalga(100);	CCACCTGGGGAGTACGTTGGCAACAATGAAACTCAAAGGAATTGACGGGGGCCCGCACAAGCGGTGGAGCATGTGGTTTAATTCGATGATACGCGAGGAACCTTACCAGGGCTTAAATGTAGTCTGACAGATCTGGAAACAGATTTTTCTTCGGACAGATTACAAGGTGCTGCATGGCT
Otu0768	0	0	0	0	0	0	1	0	0	1	0	0	-	1	0	1	1	0	0	1	4	2	k__Bacteria(100);p__Proteobacteria(100);c__Alphaproteobacteria(100);unclassified;unclassified;unclassified;unclassified;	CCGCCTGGGGAGTACGGCCGCAAGGTTAAAACTCAAAGGAATTGACGGGGCCCGCACAAGCAGTGGAGCATGTGGTTTAATTCGAAGCAACGCGCAGAACCTTACCACCACTTGACATCACCATCGCGATTTCCGGAGACGGATTTCTTCAGTTCGGCTGGATGGATGACAGGTGCTGCATGGCT
Otu0770	0	0	0	0	0	0	0	0	0	0	0	0	-	3	0	1	0	0	0	0	4	0	k__Bacteria(100);p__Proteobacteria(100);c__Alphaproteobacteria(100);o__Kordiimonadales(100);f__Kordiimonadaceae(100);g__Kordiimonas(100);unclassified(100);	CCGCCTGGGGAGTACGGTCGCAAGATTAAAACTCAAAGGAATTGACGGGGGCCCGCACAAGCGGTGGAGCATGTGGTTTAATTCGAAGCAACGCGCAGAACCTTACCATCCCTTGACATCCTCAACGCGATTTCCGGAGACGGATTTCTTCAGTTCGGCTGGTTGAGTGACAGGTGCTGCATGGCT
Otu0781	0	0	0	0	0	0	1	0	0	0	0	0	-	0	0	2	0	1	0	0	4	0	k__Bacteria(100);p__Bacteroidetes(100);c__Sphingobacteria(100);o__Sphingobacteriales(100);f__Saprospiraceae(100);unclassified(100);unclassified(100);	CCACCTGGGGAGTACGTTCGCAAGAATGAAACTCAAAGGAATTGACGGGGGTCCGCACAAGCGGTGGAGCATGTGGTTTAATTCGATGATACGCGAGGAACCTTACCTAGGCTATAATGTGAGTGCCCGTTCCTGAAAGGGAATTTTTCTTCGGAACACGAAACAAGGTGCTGCATGGTT
Otu0850	0	0	0	0	0	2	1	0	0	0	0	0	-	0	0	0	0	1	0	0	4	0	k__Bacteria(100);p__Proteobacteria(100);c__Alphaproteobacteria(100);o__Rhodobacterales(100);f__Hyphomonadaceae(100);g__Oceanicaulis(100);unclassified(72);	CCGCCTGGGGAGTACGGCCGCAAGGTTAAAACTCAAAGAAATTGACGGGGGCCCGCACAAGCGGTGGAGCATGTGGTTTAATTCGAAGCAACGCGAAGAACCTTACCTGCGCTTGACATCCCTATCGCGGATTAGAGAGATCTTTTCCTTCAGCTCGGCTGGATAGGTGACAGGTGCTGCATGGCT
Otu0852	0	0	0	0	0	0	0	0	0	0	3	0	-	0	0	1	0	0	0	0	4	0	k__Bacteria(100);p__Proteobacteria(100);c__Alphaproteobacteria(100);o__Rhodospirillales(100);f__Rhodospirillaceae(100);g__Nisaea(100);unclassified(100);	CCGCCTGGGGAGTACGGTCGCAAGATTAAAACTCAAAGGAATTGACGGGGGCCCGCACAAGCGGTGGAGCATGTGGTTTAATTCGAAGCAACGCGCAGAACCTTACCAGCCCTTGACATGGGGATTATGGGTCTTGGAGACAGGATCCTTCAGTTCGGCTGGGTCCCGCACAGGTGCTGCATGGCT
Otu0854	0	0	0	0	0	0	0	0	0	1	0	0	-	0	3	1	0	0	0	0	4	1	k__Bacteria(100);p__Actinobacteria(100);c__Actinobacteria(100);o__Acidimicrobiales(100);f__ntu14(100);unclassified(100);unclassified(100);	CCGCCTGGGGAGTACGGCCGCAAGGCTAAAACTCAAAGGAATTGACGGGGGCCCGCACAAGCGGCGGAGCATGTTGCTTAATTCGAGGCAACGCGAAGAACCTTACCTGGGTTTGACATGTAGAGAAAAGCCATAGAGATATGGTGTCCTTTTGGGCTCTACACAGGTGGTGCATGGCT
Otu0864	0	0	0	0	0	0	0	0	0	0	0	0	-	1	2	0	0	1	0	0	4	0	k__Bacteria(100);p__Proteobacteria(100);c__Epsilonproteobacteria(100);o__Campylobacterales(100);f__Campylobacteraceae(72);g__Campylobacter(72);s__Campylobactermucosali(72);	CCGCCTGGGGAGTACGGCCGCAAGGTTAAAACTCAAAGGAATAGACGGGGACCCGCACAAGCGGTGGAGCATGTGGTTTAATTCGAAGATACGCGAAGAACCTTACCCAGGCTTGACATGGTAGGAATTTTTCAGAGATGAGAAAGTGCTAGCTTGCTAGAGCCTATACACAGGTGCTGCACGGCC
Otu0866	0	0	0	0	0	0	0	0	0	0	0	0	-	0	3	0	1	0	0	0	4	0	k__Bacteria(100);p__Bacteroidetes(100);c__Sphingobacteria(100);o__Sphingobacteriales(100);f__Saprospiraceae(100);g__Lewinella(100);s__Lewinellanigrican(100);	CCACCTGGGGAGTACGCGCGCAAGCGTGAAACTCAAAGGAATTGACGGGGGTCCGCACAAGCGGTGGAGCATGTGGTTTAATTCGATGATACGCGAGGAACCTTACCTGGGCTCGAATGCCTCTGCTACCTCGAGAAATCGAGGGTTCCTTCGGGACAGAGTGCAAGGTGCTGCATGGCC
Otu0868	2	0	0	0	0	0	1	1	0	0	0	0	-	0	0	0	0	0	0	0	4	0	k__Bacteria(100);p__Bacteroidetes(100);c__Flavobacteria(100);o__Flavobacteriales(100);f__Flavobacteriaceae(100);g__Cellulophaga(100);s__Cellulophagaalgicol(100);	CCACCTGGGGAGTACGATCGCAAGATTGAAACTCAAAGGAATTGACGGGGGCCCGCACAAGCGGTGGAGCATGTGGTTTAATTCGATGATACGCGAGGAACCTTACCAGGGCTTAAATGTGGATTGACAGGTTTAGAGATAGACTTTTCTTCGGACAATTCACAAGGTGCTGCATGGTT
Otu0870	0	0	1	0	0	0	0	0	0	0	0	1	-	1	0	0	1	0	0	0	4	0	k__Bacteria(100);p__Proteobacteria(100);c__Alphaproteobacteria(100);o__Rhodospirillales(86);f__Rhodospirillaceae(86);g__Azospirillum(86);s__Azospirillummelini(86);	CCGCCTGGGGAGTACGGCCGCAAGGTTAAAACTCAAAGGAATTGACGGGGACCCGCACAAGCGGTGGAGCATGTTGTTTAATTCGAAGCAACGCGAAGAACCTTACCCACACTTGACATACCTCTTGGGACTTTCAGAGATGATTGTCTTCGGTTCGGCCGGGGAGTGTACAGGTGCTGCATGGCT
Otu0878	0	0	2	0	0	0	0	2	0	0	0	0	-	0	0	0	0	0	0	0	4	0	k__Bacteria(100);p__Proteobacteria(100);c__Alphaproteobacteria(100);o__Rhodobacterales(100);f__Rhodobacteraceae(100);g__Marivita(100);unclassified(100);	CCGCCTGGGGAGTACGGTCGCAAGATTAAAACTCAAAGGAATTGACGGGGGCCCGCACAAGCGGTGGAGCATGTGGTTTAATTCGAAGCAACGCGCAGAACCTTACCAACCCTTGACATTTGTCGCCACCTCCAGAGATGGAGTTTTCCCTTCGGGGACGGCAGGACAGGTGCTGCATGGCT
Otu0880	0	0	0	0	0	0	0	0	0	0	0	4	-	0	0	0	0	0	0	0	4	0	k__Bacteria(100);p__Proteobacteria(100);c__Alphaproteobacteria(100);o__Kiloniellales(100);f__Kiloniellaceae(100);unclassified(100);unclassified(100);	CCGCCTGGGGAGTACGGTCGCAAGATTAAAACTCAAAGGAATTGACGGGGGCCCGCGCAAGCGGTGGAGCATGTGGTTTAATTCGAAGCAACGCGCAGAACCTTACCAACCCTTGACATGTGAAGTTTGGTTAGTTGGAGACACTTTCCTTCAGTTCGGCTGGCTTCAACACAGGTGCTGCATGGCT
Otu0902	0	0	0	0	0	0	0	0	0	0	2	2	-	0	0	0	0	0	0	0	4	0	k__Bacteria(100);p__Bacteroidetes(100);c__Sphingobacteria(100);o__Sphingobacteriales(100);f__Flexibacteraceae(100);unclassified;unclassified;	CCACCTGGGAAGTACGCGCGCAAGCGTGAAACTTAAAGGAATTGACGGGGGTCCGCACAAGCGGTGGAGCATGTGGTTTAATTCGATAATACGCGAGAAACCTTACCTGGGTTCAATGTGTATCGCTACACCAAGAGATTGGTGGTTCCGTAAGGACGATATACAAGGTGCTGCATGGCT
Otu0909	0	0	0	0	0	0	0	0	0	0	0	1	-	0	1	1	1	0	0	0	4	0	k__Bacteria(100);p__Proteobacteria(100);c__Deltaproteobacteria(100);o__NB1-j(100);f__JTB38(100);unclassified(100);unclassified(100);	CCGCCTGGGAAGTACGGCCGCAAGGCTAAAACTCAAAGAAATTGACGGGGGCCCGCACAAGCGGTGGAGCATGTGGTTTAATTCGAAGCAACGCGCAGAACCTTACCTGGGTTTGACATCCTCGGAATCTCTTCGAAAGTTGAGAGTGCCTTCGGGAACCGAGTGACAGGTGCTGCATGGCT
Otu0911	0	0	0	0	0	0	0	0	0	0	0	1	-	0	0	3	0	0	0	0	4	0	k__Bacteria(100);p__Proteobacteria(100);c__Gammaproteobacteria(100);o__Chromatiales(100);f__Sinobacteraceae(100);unclassified(100);unclassified(100);	CCGCCTGGGGAGTACGGCCGCAAGGTTAAAACTCAAAGGAATTGACGGGGGCCCGCACAAGCGGTGGAGCATGTGGTTTAATTCGATGCAACGCGAAGAACCTTACCTGCCCTTGACATTGACAGAACCCTCCAGAGATGGAGGGGTGCCTTCGGGCCTGGAAAACAGGTGCTGCATGGCT
Otu0920	0	0	0	0	0	0	0	0	0	0	0	0	-	0	2	2	0	0	0	0	4	0	k__Bacteria(100);p__Proteobacteria(100);c__Gammaproteobacteria(100);o__Enterobacteriales(84);f__Enterobacteriaceae(84);g__Xenorhabdus(84);s__Xenorhabdusbovieni(84);	CCGCCTGGGGAGTACGGCCGCAAGGTTAAAACTCAAATGAATTGACGGGGGCCCGCACAAGCGGTGGAGCATGTGGTTTAATTCGATGCAACGCGAAGAACCTTACCACCCCTTGACATCCTCAGAATTTGTCAGAGATGACTTAGTGCCTTCGGGAACTGAGAGACAGGTGCTGCATGGCT
Otu0926	0	0	0	0	0	0	0	0	0	0	0	4	-	0	0	0	0	0	0	0	4	0	k__Bacteria(100);p__Bacteroidetes(100);c__Bacteroidia(100);o__Bacteroidales(100);f__Porphyromonadaceae(100);g__Porphyromonas(100);s__Porphyromonascrevioricani(100);	CCACCTGGGGAGTACGTCGGCAACGATGAAACTCAAAGGAATTGACGGGGGCCCGCACAAGCGGTGGAGCATGTGGTTTAATTCGATGATACGCGAGGAACCTTACCTGGGCTACAATGCCTCTGACAACCCTGGAAACGGGGCTTTCCTTCGGGACAGAGTGCAAGGTGCTGCATGGTT
Otu0952	0	0	0	0	0	0	0	0	0	0	0	0	-	2	0	2	0	0	0	0	4	0	k__Bacteria(100);p__Planctomycetes(100);c__FFCH393(100);unclassified(100);unclassified(100);unclassified(100);unclassified(100);	CCGCCTGGGGAGTACGGCCGCAAGGCTGAAACTCAAAGGAATTGACGGGGGCTCACACAAGCGGTGGAGTATGTGGTTTAATTCGAAGCAACGCGCAGAACCTTACCAGGGTTTGAAATGCACGGATTAGCTTCCTGAAAGGGAAGTGACGCCTTTTGGTGGAACGTGCACAGGTGTTGCATGGCT
Otu0953	0	0	0	0	0	0	0	0	0	0	0	0	-	0	0	3	1	0	0	0	4	0	k__Bacteria(100);p__Firmicutes(100);c__Clostridia(100);o__Clostridiales(100);f__ClostridialesFamilyXII.IncertaeSedis(100);g__Fusibacter(100);unclassified(100);	CCGCCTGGGGAGTACGCACGCAAGTGTGAAACTCAAAGGAATTGACGGGGACCCGCACAAGCAGCGGAGCATGTGGTTTAATTCGAAGCAACGCGAAGAACCTTACCAGGTCTTGACATGCAGGTGATCGACTCTTAATCGGGTCTTCTCTTCGGAGCACCTGACACAGGTGGTGCATGGTT
Otu0971	0	0	0	0	0	0	0	0	0	0	0	0	-	0	4	0	0	0	0	0	4	0	k__Bacteria(100);p__Proteobacteria(100);c__Alphaproteobacteria(100);o__Rhizobiales(100);f__Phyllobacteriaceae(84);g__Nitratireductor(84);s__Nitratireductoraquibiodomu(84);	CCGCCTGGGGAGTACGGCCGCAAGGTTAAAACTCAAAGGAATTGACGGGGGCCCGCACAAGCGGTGGAGCATGTGGTTTAATTCGAAGCAACGCGCAGAACCTTACCAGCTCTTGACATCTGGGTCGCGGCCTTTGGAGACAGAGGCTTTCAGTTCGGCTGGACCCAAGACAGGTGCTGCATGGCT
Otu0984	0	0	0	0	0	0	0	0	0	0	0	0	-	1	0	0	3	0	0	0	4	0	k__Bacteria(100);p__Proteobacteria(100);c__Alphaproteobacteria(100);o__Rhodospirillales(100);f__Rhodospirillaceae(100);g__Inquilinus(100);unclassified(100);	CCGCCTGGGGAGTACGGCCGCAAGGTTAAAACTCAAAGGAATTGACGGGGGCCCGCACAAGCGGTGGAGCATGTGGTTTAATTCGAAGCAACGCGCAGAACCTTACCAGCTCTTGACTTGGGATGTTTGGGTACCGGAGACGGTATCCTTCAGTTCGGCTGGCATCCACACAGGTGCTGCATGGCT
Otu1001	0	0	0	0	0	0	0	0	0	0	0	0	-	0	1	0	0	3	0	0	4	0	k__Bacteria(100);p__Proteobacteria(100);c__Alphaproteobacteria(100);o__Rhizobiales(100);f__Bartonellaceae(100);g__Bartonella(100);s__Bartonellaclarridgeia(100);	CCGCCTGGGGAGTACGGCCGCAAGGTTAAAACCCAAAGGAATTGACGGGGGCCCGCACAAGCGGTGGAGCATGTGGTTTAATTCGAAGCAACGCGCAGAACCTTACCAGCCCTTGACATCCCGATCGCGGGGACCAGAGATGGACCCCTTCAGTCCGGCTGGATCGGAGACAGGTGCTGCATGGCT
Otu1034	0	0	0	0	0	0	0	0	0	1	4	0	-	0	0	0	0	0	0	0	4	1	k__Bacteria(100);p__Firmicutes(100);c__Bacilli(100);o__Lactobacillales(100);f__Lactobacillaceae(100);g__Lactobacillus(100);s__Lactobacilluscapillatu(100);	CCACCTGGGGAGTACGATCGCAAGATTGAAACTCAAAGGAATTGACGGGGGCCCGCACAAGCGGTGGAGCATGTGGTTTAATTCGAAGCAACGCGAAGAACCTTACCAAATCTTGACATCCTTCTGACCGATCTTTAATCGGATCTTTCCTTCGGGACAGAAGAGACAGGTGGTGCATGGTT
Otu1035	3	1	0	0	0	0	0	0	0	0	0	0	-	0	0	0	0	0	0	0	4	0	k__Bacteria(100);p__Bacteroidetes(100);c__Flavobacteria(100);o__Flavobacteriales(100);f__Flavobacteriaceae(100);g__Cellulophaga(100);s__Cellulophagaalgicol(100);	CCACCTGGGGAGTACGATCGCAAGATTGAAACTCAAAGGAATTGACGGGGGCCCGCACAAGCGGTGGAGCATGTGGTTTAATTCGATGATACGCGAGGAACCTTACCAGGGCTTAAATGTGGATTGACAGGTTTAGAGATAGACTTTTCTTCGGACAATTCACAAGGTGCTGCATGGTT
Otu1039	0	0	0	0	0	0	0	0	0	0	0	0	-	3	1	0	0	0	0	0	4	0	k__Bacteria(100);p__Proteobacteria(100);c__Alphaproteobacteria(100);o__Rhodobacterales(80);f__Hyphomonadaceae(80);g__Oceanicaulis(80);s__Oceanicaulisalexandri(80);	CCGCCTGGGGAGTACGGCCGCAAGGTTAAAACTCAAAGAAATTGACGGGGGCCCGCACAAGCGGTGGAGCATGTGGTTTAATTCGAGGCAACGCGAAGAACCTTACCAGCCCTTGACATCCTGGTCGCGAGGAGTGGAGACACACCTCTTCAGTTCGGCTGGACCAGTGACAGGTGTTGCATGGCT
Otu1041	0	0	0	0	0	0	0	0	0	0	0	1	-	0	3	0	0	0	0	0	4	0	k__Bacteria(100);p__Bacteroidetes(100);c__Flavobacteria(100);o__Flavobacteriales(100);f__Flavobacteriaceae(100);g__Gramella(100);s__Gramellaforseti(100);	CCACCTGGGGAGTACGATCGCAAGGTTGAAACTCAAAGGAATTGACGGGGGCCCGCACAAGCGGTGGAGCATGTGGTTTAATTCGATGATACGCGAGGAACCTTACCTGGGCTTAAATGCAAAATGACCGTCTCGGAAACGAGACTTTCTTCGGACAGATTGCAAGGTGCTGCATGGTT
Otu1042	0	0	2	0	0	0	0	0	0	0	2	0	-	0	0	0	0	0	0	0	4	0	k__Bacteria(100);p__Proteobacteria(100);c__Gammaproteobacteria(100);o__Pseudomonadales(61);f__Pseudomonadaceae(61);g__Azomonas(61);s__Azomonasmacrocytogene(61);	CCGCCGTGGGAGTACGGCCGCAAAGGTTAAACTACAAATGAATTGAGGGGGCCCGCACAAGCGGTGGAGCATGTGGTTTAATTCGAAGCAACGCGAAGAACCTTACCTGGCCTTGACATCCTGCGAATCTCTTGGAGACAAGAGAGTGCCCTCGGGAACGCAGAGACAGGTGCTGCATGGCT
Otu1049	0	0	0	0	0	0	0	0	0	0	0	0	-	2	1	0	1	0	0	0	4	0	k__Bacteria(100);p__Proteobacteria(100);c__Alphaproteobacteria(100);o__Rhodobacterales(100);f__Hyphomonadaceae(100);g__Maricaulis(100);s__Maricaulismari(100);	CCGCCTGGGGAGTACGGCCGCAAGGTTAAAACTCAAAGAAATTGACGGGGGCCCGCACAAGCGGTGGAGCATGTGGTTTAATTCGAAGCAACGCGCAGAACCTTACCTACCCTTGACATGCCCGGCTACATCCAGAGATGGATGGTTCCTTCGGGACCGGTGCACAGGTGCTGCATGGCT
Otu1059	0	0	0	0	0	0	0	0	0	0	0	0	-	0	0	4	0	0	0	0	4	0	k__Bacteria(100);p__Bacteroidetes(100);c__Sphingobacteria(100);o__Sphingobacteriales(100);f__Saprospiraceae(100);g__Lewinella(100);s__Lewinellanigrican(100);	CCACCTGGGGAGTACGTTGGCAACAATGAAACTCAAAGGAATTGACGGGGGTCCGCACAAGCGGTGGAGCATGTGGTTTAATTCGATGATACGCGAGGAACCTTACCTGGGCTCGAATGGTACAGGACGATATCAGAAATGGTATTTCCTTCGGGCTTGTATCAAGGTGCTGCATGGCT
Otu1070	0	0	0	0	0	0	0	0	0	0	0	4	-	0	0	0	0	0	0	0	4	0	k__Bacteria(100);p__Proteobacteria(100);c__Deltaproteobacteria(100);o__Desulfovibrionales(100);f__Desulfovibrionaceae(100);g__Desulfovibrio(100);s__Desulfovibrioafricanu(100);	CCGCCTGGGGAGTACGGTCGCAAGGCTGAAACTCAAAGGAATTGACGGGGGCCCGCACAAGCGGTGGAGTATGTGGTTTAATTCGATGCAACGCGAAGAACCTTACCTGGGTTTGACATCCTTGGGACCTCTTAGAGATAGGAGGGTGCCCTTCGGGGAGCCAAGTGACAGGTGCTGCATGGCT
Otu1074	0	0	0	0	0	0	0	0	0	0	0	4	-	0	0	0	0	0	0	0	4	0	k__Bacteria(100);p__Spirochaetes(100);c__Spirochaetes(100);o__Spirochaetales(100);f__Spirochaetaceae(100);g__za29(100);unclassified(100);	CCGCCTGGGGAGTATGCCGGCAAACGGTGAAAACTCAAAGGAATTGACGGGGGCCCGCACAAGCGGTGGAGCATGTGGTTTAATTCGATGATACGCGAGGAACCTTACCAGGGTTTGACATACACGGGGGAGTCGTGAGAGATCACGGCGCTCTTCGGAGCTCGTGTACCGGTGCTGCATGGCC
Otu1077	0	0	0	0	0	0	0	0	0	0	0	0	-	0	4	0	0	0	0	0	4	0	k__Bacteria(100);p__Bacteroidetes(100);c__Flavobacteria(100);o__Flavobacteriales(100);f__Flavobacteriaceae(100);g__Ulvibacter(100);unclassified(100);	CCACCTGGGGAGTACGTTCGCAAGAATGAAACTCAAAGGAATTGACGGGGGCCCGCACAAGCGGTGGAGCATGTGGTTTAATTCGATGATACGCGAGGAACCTTACCAGGGCTTAAATGTAAGTTGACAGGGGTGGAAACACCTTTTTCTTCGGACAATTTACAAGGTGCTGCATGGTT
Otu1085	0	0	0	0	0	0	0	0	0	0	0	1	-	1	2	0	0	0	0	0	4	0	k__Bacteria(100);p__Proteobacteria(100);c__Gammaproteobacteria(100);o__Chromatiales(100);f__Ectothiorhodospiraceae(100);g__Alkalispirillum(100);unclassified(100);	CCGCCTGGGGAGTACGGCCGCAAGGCTAAAACTCAAAGGAATTGACGGGGGCCCGCACAAGCGGTGGAGCATGTGGTTTAATTCGATGCAACGCGAAGAACCTTACCTGCCCTTGACATCCTCGGAACCCTCCCGAGAAGGAGGGGTGCCTTCGGGAACCGAGTGACAGGTGCTGCATGGCT
Otu1098	3	0	0	0	0	0	0	0	0	0	0	0	-	1	0	0	0	0	0	0	4	0	k__Bacteria(100);p__Bacteroidetes(100);c__Sphingobacteria(100);o__Sphingobacteriales(100);f__Saprospiraceae(100);g__Aureispira(100);s__Aureispiramarin(100);	CCACCTGGGGAGTACGTTGGCAACAATGAAACTCAAAGGAATTGACGGGGGCCCGCACAAGCGGTGGAGCATGTGGTTTAATTCGATGATACGCGAGGAACCTTACCTGGGCTACAATGCCTCTGACAGCTGCCGAAAGGTGGTTTCTCTTCGGAGCAGAGTGCAAGGTGCTGCATGGTC
Otu1105	0	0	0	0	0	0	0	0	0	0	0	0	-	4	0	0	0	0	0	0	4	0	k__Bacteria(100);p__Proteobacteria(100);c__Gammaproteobacteria(100);o__Oceanospirillales(100);f__Oceanospirillaceae(100);g__Neptunomonas(80);unclassified(80);	CCGCCTGGGGAGTACGGCCGCAAGGTTAAAACTCAAATGAATTGACGGGGGCCCGCACAAGCGGTGGAGCATGTGGTTTAATTCGAAGCAACGCGAAGAACCTTACCTACTCTTGACATCCAGTGAACTTGGTAGAGATACCTTGGTGCCTTCGGGAGCACTGAGACAGGTGCTGCATGGCT
Otu1113	3	0	0	1	0	0	0	0	0	0	0	0	-	0	0	0	0	0	0	0	4	0	k__Bacteria(100);p__Proteobacteria(100);c__Alphaproteobacteria(100);o__Rhodobacterales(100);f__Rhodobacteraceae(100);g__Rhodobacter(100);s__Rhodobacterazotoforman(100);	CCGCCTGGGGAGTACGGCCGCAAGGTTAAAACTCAAAGGAATTGACGGGGACCCGCACAAGCGGTGGAGCATGTGGTTTAATTCGAAGCAACGCGCAGAACCTTACCAACCCTTGACATACTAGTCGCAGATCTCGTAGTGAGATCCTTCAGTTCGGCTGGACTAGATACAGGTGCTGCATGGCT
Otu1140	0	1	2	0	0	0	0	0	0	0	0	0	-	0	0	0	1	0	0	0	4	0	k__Bacteria(100);p__Proteobacteria(100);c__Gammaproteobacteria(100);o__Pseudomonadales(100);f__Pseudomonadaceae(100);g__Azomonas(100);s__Azomonasmacrocytogene(100);	CCGCCTGGGGAGTACGGCCGCAAGGTTAAAAACTCAAATGAATTGACGGGGGGCCCGCACAAGCGGTGGAGCATGCGGTTTTAATTTCGAAGCAACGCGAAGAACCTTACCTGGCCTTGACATCCTGCGAATCTCTTGGAGACAAGAGAGTGCCCTCGGGAACGCAGAGACAGGTGCTGCATGGCT
Otu1141	0	0	0	0	0	0	0	0	0	0	0	0	-	2	1	0	1	0	0	0	4	0	k__Bacteria(100);p__Acidobacteria(61);c__Sva0725(61);o__Sva0725(61);unclassified(61);unclassified(61);unclassified(61);	CCGCCTGGGGAGTACGGTCGCAAGGCTGAAACTCAAAGGAATTGACGGGGGCCCGCACAAGCGGTGGAGCATGTGGTTTAATTCGATGCAACGCGCAGAACCTTACCTAGGCTTAAACTGTAGTGGACCGTCTATGAAAGTAGATTTCACCTTCGGGTGCTGCTATAGAGGTGCTGCATGGCT
Otu1150	0	0	0	0	0	0	0	0	0	0	0	3	-	0	0	1	0	0	0	0	4	0	k__Bacteria(100);p__Proteobacteria(100);c__Alphaproteobacteria(100);o__Rhodobacterales(100);f__Rhodobacteraceae(100);g__Pseudoruegeria(100);unclassified(100);	CCGCCTGGGGAGTACGGTCGCAAGATTAAAGCTCAAAGGAATTGACGGGGGCCCGCACAAGCGGTGGAGCATGTGGTTTAATTCGAAGCAACGCGCAGAACCTTACCAGACCTTGACATACCTGTCGCAGTTTCCAGAGATGGATTCGTCAGTTCGGCTGGACAGGATACAGGTGCTGCATGGCT
Otu1151	0	0	0	0	0	0	0	0	0	0	0	0	-	1	1	0	1	1	0	0	4	0	k__Bacteria(100);p__Proteobacteria(100);c__Gammaproteobacteria(100);o__Chromatiales(100);f__Ectothiorhodospiraceae(100);g__Arhodomonas(100);unclassified(100);	CCGCCTGGGGAGTACGGCCGCAAGGTTAAAACTCAAAGGAATTGACGGGGACCCGCACAAGCGGTGGAGCATGTTGTTTAATTCGAAGCAACGCGAAGAACCTTACCCACTCTTGACATCCTCCTTGGGACTTTCAGAGATGATTGTCTTCGGTTCGGCCGGGGGAGTGACAGGTGCTGCATGGCT
Otu1169	1	0	1	0	0	0	0	0	0	0	0	0	-	0	0	1	1	0	0	0	4	0	k__Bacteria(100);p__Bacteroidetes(100);c__Sphingobacteria(100);o__Sphingobacteriales(100);f__Saprospiraceae(100);unclassified(100);unclassified(100);	CCACCTGGGGAGTACGTTCGCAAGAATGAAACTCAAAGGAATTGACGGGGGTCCGCACAAGCGGTGGAGCATGTGGTTTAATTCGATGATACGCGAGGAACCTTACCTAGGCTATAATGTGAGTGCCCGTTCCTGAAAGGGAATTTTCTTTCGAGACACGAAACAAGGTGCTGCATGGTT
Otu1172	0	0	0	0	0	0	0	0	0	0	0	1	-	0	1	2	0	0	0	0	4	0	k__Bacteria(100);p__Proteobacteria(100);c__Gammaproteobacteria(100);o__Methylococcales(100);f__Piscirickettsiaceae(100);g__Cycloclasticus(100);unclassified(100);	CCGCCTGGGGAGTACGGCCGCAAGGCTGAAACTCAAAGGAATTGACGGGGACCCGCACAAGCGGTGGAGCATGTGGTTTAATTCGATGCAACGCGAAGAACCTTACCTGCCCTTGACATACAGAGAACTTTCTAGAGATAGATTGGTGCCTTCGGGAATTCTGATACAGGTGCTGCATGGCT
Otu1179	0	0	0	0	0	0	0	0	0	0	4	0	-	0	0	0	0	0	0	0	4	0	k__Bacteria(100);p__Proteobacteria(100);c__Alphaproteobacteria(100);o__Rhizobiales(100);f__Bartonellaceae(100);g__Bartonella(100);s__Bartonellaelizabetha(100);	CCGCCTGGGGAGTACGGTCGCAAGATTAAAACTCAAAGGAATTGACGGGGCCCGCACAAGCGGTGGAGCATGTGGTTTAATTCGAAGCAACGCGCAGAACCTTACCATCCCTTGACATCCCGGTTATGAGGCTGAGAGATCAGTCTTGTCAGTTTGGCTGGACCGGTGACAGGTGCTGCATGGCT
Otu1183	0	1	0	0	0	0	0	0	0	0	0	2	-	1	0	0	0	0	0	0	4	0	k__Bacteria(100);p__Proteobacteria(100);c__Deltaproteobacteria(100);o__Myxococcales(100);f__Nannocystaceae(100);g__Plesiocystis(100);unclassified(100);	CCGCCTGGGGAGTACGGTCGCAAGACTAAAACTCAAAGGAATTGACGGGGGCCCGCACAAGCGGTGGAGCATGTGGTTTAATTCGACGCAACGCGCAGAACCTTACCTGGGTTAAATCCGCGAGAACCTGGCCGAAACGCTGGGGTGCCCTTCGGGGAATTCGTGAGAAGGTGCTGCATGGCT
Otu1185	0	0	0	0	0	0	0	0	0	0	4	0	-	0	0	0	0	0	0	0	4	0	k__Bacteria(100);p__Proteobacteria(100);c__Epsilonproteobacteria(100);o__Campylobacterales(100);f__Campylobacteraceae(100);g__Arcobacter(100);unclassified;	CCGCCTGGGGAGTACGGTCGCAAGATTAAAACTCAAAGGAATAGACGGGGACCCGCACAAGCGGTGGAGCATGTGGTTTAATTCGACGATACGCGAAGAACCTTACCTGGACTTGACATAGTAAGAATGTTTAAGAGATTAGGCAGTGTCTGCTTGCAGAAGCTTGCATACAGGTGCTGCACGGCT
Otu1194	0	0	0	0	0	0	0	0	0	0	1	2	-	0	0	0	1	0	0	0	4	0	k__Bacteria(100);p__Proteobacteria(100);c__Alphaproteobacteria(100);o__Rhodospirillales(100);f__Rhodospirillaceae(100);g__Phaeospirillum(100);s__Phaeospirillumfulvu(100);	CCGCCTGGGGAGTACGGCCGCAAGGTTAAAACTCAAAGGAATTGACGGGGGCCCGCACAAGCGGTGGAGCATGTGGTTTAATTCGAAGCAACGCGCAGAACCTTACCAGCCCTTGACATGGGGAGTTTGGTCCCGGGAGATCGGGTCCTTCAGTTCGGCTGGCTCCCGCACAGGTGCTGCATGGCT
Otu1205	0	0	0	0	0	0	0	0	0	0	0	3	-	0	1	0	0	0	0	0	4	0	k__Bacteria(100);p__Bacteroidetes(100);c__Sphingobacteria(100);o__Sphingobacteriales(100);f__Saprospiraceae(100);g__Lewinella(100);s__Lewinellanigrican(100);	CCACCTGGGGAGTACGCTCGCAAGAGTGAAACTCAAAGGAATTGACGGGGGTCCGCACAAGCGGTGGAGCATGTGGTTTAATTCGATGATACGCGAGGAACCTTACCTGGGCTCGAATGGCATTTGACAGGCGCAGAAATGTGCTATTCTTCGGACAGATGTCAAGGTGCTGCATGGCT
Otu1210	0	0	0	0	0	0	0	0	0	0	0	2	-	2	0	0	0	0	0	0	4	0	k__Bacteria(100);p__Proteobacteria(100);c__Alphaproteobacteria(100);o__Sphingomonadales(75);f__Sphingomonadaceae(75);g__Sphingomonas(75);s__Sphingomonasmeloni(75);	CCGCCTGGGGAGTACGGCCGCAAGGTTAAAACTCAAAGGAATTGACGGGGGCCCGCACAAGCGGTGGAGCATGTGGTTTAATTCGAAGCAACGCGCAGAACCTTACCAGCTCTTGACATGGCAGTTGCGGTACCGGGAGACTGGTACTTCCTTCGGGGACTGTCACAGGTGCTGCATGGCT
Otu1213	0	0	0	0	0	0	0	0	0	0	2	1	-	0	1	0	0	0	0	0	4	0	k__Bacteria(100);p__Proteobacteria(100);c__Alphaproteobacteria(100);o__Rhizobiales(100);unclassified;unclassified;unclassified;	CCGCCTGGGGAGTACGGTCGCAAGATTAAAACTCAAAGGAATTGACGGGGGCCCGCACAAGCGGTGGAGCATGTGGTTTAATTCGAAGCAACGCGCAGAACCTTACCAGCCCTTGACATCCTCTGACGATCTCCAGAGATGGATTTCTTCCTTCGGGACAGAGTGACAGGTGCTGCATGGCT
Otu1214	0	0	0	0	0	0	0	0	0	0	4	0	-	0	0	0	0	0	0	0	4	0	k__Bacteria(100);p__Proteobacteria(100);c__Epsilonproteobacteria(100);o__Campylobacterales(100);f__Campylobacteraceae(100);g__Campylobacter(100);s__Campylobactersubantarcticu(100);	CCGCCTGGGGAGTACGGTCGCAAGATTAAAACTCAAAGGAATAGACGGGGACCCGCACAAGTGGTGGAGCATGTGGTTTAATTCGAAGATACGCGAAGAACCTTACCCAGACTTGATATCCTAAGAACCTTTAAGAGATTAGAGGGTGCTAGCTTGCTAGAACTTAGAGACAGGTGCTGCACGGCT
Otu1216	0	0	0	0	0	0	0	0	0	0	3	0	-	0	0	0	1	0	0	0	4	0	k__Bacteria(100);p__Bacteroidetes(100);c__Sphingobacteria(100);o__Sphingobacteriales(100);f__Saprospiraceae(100);g__Haliscomenobacter(100);s__CandidatusHaliscomenobactercalcifugien(100);	CCACCTGGGGAGTACGTCGGCAACGATGAAACTCAAAGGAATTGACGGGGGTCCGCACAAGCGGTGGAGCATGTGGTTTAATTCGATGATACGCGAGGAACCTTACCTAGGCTAGAATGCGAGTGACTGTTTATGAAAGTAAACTTTCCTTCGGGACACAAAGCAAGGTGCTGCATGGTT
Otu1226	0	0	0	0	0	0	0	0	0	0	2	2	-	0	0	0	0	0	0	0	4	0	k__Bacteria(100);p__Bacteroidetes(100);c__Sphingobacteria(100);o__Sphingobacteriales(100);f__Saprospiraceae(100);g__CandidatusAquirestis(100);s__CandidatusAquirestiscalciphil(100);	CCACCTGGGGAGTACGTTCGCAAGAATGAAACTCAAAGGAATTGACGGGGGTCCGCACAAGCGGTGGAGCATGTGGTTTAATTCGATGATACGCGAGGAACCTTACCTGGGCTAGAATGCCTTCTGACCGTCTCAGAAATGAGACTTTCTTTCGAGACAGATTGCAAGGTGCTGCATGGTT
Otu1231	0	0	0	0	0	0	0	0	0	0	4	0	-	0	0	0	0	0	0	0	4	0	k__Bacteria(100);p__Proteobacteria(100);c__Alphaproteobacteria(100);o__Rhodospirillales(100);f__Rhodospirillaceae(100);g__Tistrella(100);unclassified(100);	CCGCCTGGGGAGTACGGCCGCAAGGTTAAAACTCAAAGGAATTGACGGGGGCCCGCACAAGCGGTGGAGCATGTGGTTTAATTCGAAGCAACGCGCAGAACCTTACCAGCCCTTGACATGCCCGTCGCGGTTTCGGGAGACCGAAGCCTTCGGTTCGGCCGGACGGGACACAGGTGCTGCATGGCT
Otu1237	0	0	0	0	0	0	0	0	0	0	1	1	-	1	1	0	0	0	0	0	4	0	k__Bacteria(100);p__Proteobacteria(100);c__Alphaproteobacteria(100);o__Rhizobiales(75);f__Beijerinckiaceae(75);g__Methylocella(75);s__Methylocellatundra(75);	CCGCCTGGGGAGTACGGCCGCAAGGTTAAAACTCAAAGGAATTGACGGGGGCCCGCACAAGCGGTGGAGCATGTGGTTTAATTCGAAGCAACGCGCAGAACCTTACCAGCTCTTGACATGGTGACAGCGGTATCGGGAGACCGGTACTTCATTTAGTTGGGTCATCACAGGTGCTGCATGGCT
Otu1239	0	0	0	0	0	0	0	0	0	0	1	1	-	2	0	0	0	0	0	0	4	0	k__Bacteria(100);p__Proteobacteria(100);c__Alphaproteobacteria(100);o__Rhizobiales(100);f__Phyllobacteriaceae(100);g__Nitratireductor(100);s__Nitratireductoraquibiodomu(100);	CCGCCTGGGGAGTACGGTCGCAAGATTAAAACTCAAAGAAATTGACGGGGGCCCGCACAAGCGGTGGAGCATGTGGTTTAATTCGAAGCAACGCGAAGAACCTTACCAGCCCTTGACATCTGGGTCGCGGAGAGTGGAGACACACTCTTTCAGTTCGGCTGGACCCAAGACAGGTGTTGCATGGCT
Otu1246	0	0	0	0	0	0	0	0	0	0	0	2	-	2	0	0	0	0	0	0	4	0	k__Bacteria(100);p__Bacteroidetes(100);c__Sphingobacteria(100);o__Sphingobacteriales(100);f__Saprospiraceae(100);g__Aureispira(100);s__Aureispiramarin(100);	CCACCTGGGGAGTACGTTCGCAAGAAATGAAACTCAAAGGAATTGACGGGGGTCCGCACAAGCGGTGGAGCATGTGGTTTAATTCGATGATACGCGAGGAACCTTACCTGGGCTCGAACGCTATTTGCCGATCTATGAAAGTAGATTTCTCTTCGGAGCGGATAGTGAGGTGCTGCATGGTT
Otu1248	0	0	0	0	0	0	0	0	0	0	2	2	-	0	0	0	0	0	0	0	4	0	k__Bacteria(100);p__Proteobacteria(100);c__Alphaproteobacteria(100);o__Rhizobiales(100);f__Phyllobacteriaceae(100);g__Nitratireductor(100);s__Nitratireductoraquibiodomu(100);	CCGCCTGGGGAGTACGGCCGCAAGGTTAAAACTCAAAGGAATTGACGGGGGCCCGCACAAGCGGTGGAGCATGTGGTTTAATTCGAAGCAACGCGCAGAACCTTACCAGCTCTTGACATCTGGGTCGCGGGCTCTGGAGACAGAGCCTTTCAGTTCGGCTGGACCCAAGACAGGTGCTGCATGGCT
Otu1255	0	0	0	0	0	0	0	0	0	0	0	0	-	0	1	3	0	0	0	0	4	0	k__Bacteria(100);p__Proteobacteria(100);c__Alphaproteobacteria(100);o__Rhodospirillales(100);f__Rhodospirillaceae(100);g__Phaeospirillum(100);s__Phaeospirillumfulvu(100);	CCGCCTGGGGAGTACGGCCGCAAGGCTAAAACTCAAAGAAATTGACGGGGGCCCGCACAAGCGGTGGAGCATGTGGTTTAATTCGAAGCAACGCGCAGAACCTTACCGGCCCTTGACATGGGAAGTTTGATTATCGGAGACGATTTTCTTCAGTTCGGCTGGCTTCCACACAGGTGCTGCATGGCT
Otu1273	0	0	0	0	0	0	0	0	0	0	0	0	-	3	0	1	0	0	0	0	4	0	k__Bacteria(100);p__Proteobacteria(100);c__Deltaproteobacteria(100);o__Myxococcales(100);f__Polyangiaceae(100);g__Chondromyces(100);s__Chondromycesrobustu(100);	CCGCCTGGGGAGTACGGCCGCAAGGCTAAAACTCAAAGGAATTGACGGGGGCCCGCACAAGCGGTGGAGCATGTGGTTTAATTCGAAGCAACGCGCAGAACCTTACCCGGGCTAGAAAAACTAGGAACCTGGCAGAAACGTCGGGGTGCCCTTCGGGGAATCTAGGTCCAGGTGCTGCATGGCT
Otu1278	0	0	0	0	0	0	0	0	0	0	0	0	-	1	3	0	0	0	0	0	4	0	k__Bacteria(100);p__Proteobacteria(100);c__Gammaproteobacteria(100);o__Alteromonadales(100);f__Shewanellaceae(100);g__Shewanella(100);s__Shewanellafrigidimarin(100);	CCGCCTGGGGACTACGGCCGCAAGGCTAAAACTCAAAGGAATTGACGGGGACCCGCACAAGCGGTGGAGCATGTGGTTTAATTCGATGCAACGCGAAGAACCTTACCACCTCTTGACATCCACAGAAGGCTTGAGAGATTGAGCTGTGCCTTCGGGAACTGTGAGACAGGTGCTGCATGGCT
Otu1282	0	0	0	0	0	0	0	0	0	0	0	0	-	4	0	0	0	0	0	0	4	0	k__Bacteria(100);p__Proteobacteria(100);c__Alphaproteobacteria(100);o__Rhodobacterales(100);f__Hyphomonadaceae(100);g__Maricaulis(100);s__Maricaulismari(100);	CCGCCTGGGGAGTACGGCCGCAAGGTTAAAACTCAAAGAAATTGACGGGGGCCCGCACAAGCGGTGGAGCATGTGGTTTAATTCGAAGCAACGCGCAGAACCTTACCTACCCTTGACATGCCCGGCTACATCCAGAGATGGATGGTTCCTTCGGGACCGGTGCACAGGTGCTGCATGGCT
Otu1283	0	0	0	0	0	0	0	0	0	0	1	0	-	0	3	0	0	0	0	0	4	0	k__Bacteria(100);p__Proteobacteria(100);c__Alphaproteobacteria(100);o__Rhizobiales(100);f__Rhodobacteraceae(100);g__Labrenzia(100);s__Labrenziaaggregat(100);	CCGCCTGGGGAGTACGGTCGCAAGATTAAAACTCAAAGGAATTGACGGGGGCCCGCACAAGCGGTGGAGCATGTGGTTTAATTCGAAGCAACGCGCAGAACCTTACCAGCCCTTGACATTTGGTGCTACACGCAGAGATGCGTGGTTCCCTTCGGGGACGCCAGGACAGGTGCTGCATGGCT
Otu1294	0	0	0	0	0	0	0	0	0	0	0	0	-	0	0	4	0	0	0	0	4	0	k__Bacteria(100);p__Bacteroidetes(100);c__Flavobacteria(100);o__Flavobacteriales(100);f__Flavobacteriaceae(100);g__Sandarakinotalea(100);unclassified(100);	CCACCTGGGGAGTACGTTCGCAAGAATGAAACTCAAAGGAATTGACGGGGGCCCGCACAAGCGGTGGAGCATGTGGTTTAATTCGATGATACGCGAGGAACCTTACCAGGGCTTAAATGCAGGGCGACGGTTTTGGAAACAAGGCTTTCTTCGGACGGCCTGCAAGGTGCTGCATGGTT
Otu1297	0	0	0	0	0	0	0	0	0	0	0	0	-	0	0	4	0	0	0	0	4	0	k__Bacteria(100);p__Proteobacteria(100);c__Alphaproteobacteria(100);o__Rhizobiales(100);f__Aurantimonadaceae(100);g__Fulvimarina(100);s__Fulvimarinapelag(100);	CCGCCTGGGGAGTACGGTCGCAAGATTAAAACTCAAAGGAATTGACGGGGGCCCGCACAAGCGGTGGAGCATGTGGTTTAATTCGAAGCAACGCGCAGAACCTTACCAGCTCTTGACATTCACTGACCGGTTCGGAGACGGACCTTCCCTTCGGGGCAGTGGGACAGGTGCTGCATGGCT
Otu1305	0	0	0	0	0	0	0	0	0	0	0	0	-	0	0	0	3	1	0	0	4	0	k__Bacteria(100);p__Proteobacteria(100);c__Gammaproteobacteria(100);o__Pasteurellales(100);f__Pasteurellaceae(100);g__Mannheimia(100);s__Mannheimiavarigen(100);	CCGCCTGGGGACTACGGCCGCAAGGTTAAAACTCAAATGAATTGACGGGGGCCCGCACAAGCGGTGGAGCATGTGGTTTAATTCGATGCAACGCGAAGAACCTTACCTGGCCTTGACATCCTGCGAATCTTGTAGAGATACGAGAGTGCCTTCGGGAACGCAGAGACAGGTGTTGCATGGCT
Otu1321	0	0	0	0	0	0	0	0	0	0	1	0	-	1	1	0	1	0	0	0	4	0	k__Bacteria(100);p__Proteobacteria(100);c__Alphaproteobacteria(100);o__Rhizobiales(100);f__Phyllobacteriaceae(75);g__Mesorhizobium(75);unclassified;	CCGCCTGGGGAGTACGGCCGCAAGGTTAAAACTCAAAGGAATTGACGGGGGCCCGCACAAGCGGTGGAGCATGTGGTTTAATTCGAAGCAACGCGCAGAACCTTACCAGCCCTTGACATCCCGGTCGCGGATTCCAGAGATGGTTTCCTTCAGTTCGGCTGGACCGGTGACAGGTGCTGCATGGCT
Otu1323	0	0	0	0	0	0	0	0	0	0	0	0	-	2	0	2	0	0	0	0	4	0	k__Bacteria(100);p__Bacteroidetes(100);c__Bacteroidia(100);o__Bacteroidales(100);f__Porphyromonadaceae(100);g__Porphyromonas(100);s__Porphyromonascrevioricani(100);	CCACCTGGGGAGTACGTCGGCAACGATGAAACTCAAAGGAATTGACGGGGGCCCGCACAAGCGGTGGAGCATGTGGTTTAATTCGATGATACGCGAGGAACCTTACCTGGGCTACAATGCCTCTGCCAACTGCCGAAAGGTGGCTTTCCTACGGGACAGAGTGCAAGGTGCTGCATGGTT
Otu1327	0	0	0	0	0	0	0	0	0	0	0	0	-	4	0	0	0	0	0	0	4	0	k__Bacteria(100);p__Proteobacteria(100);c__Alphaproteobacteria(100);o__Rhodobacterales(100);f__Hyphomonadaceae(100);g__Oceanicaulis(100);unclassified(100);	CCGCCTGGGGAGTACGGCCGCAAGGTTAAAACTCAAAGAAATTGACGGGGGCCCGCACAAGCGGTGGAGCATGTGGTTTAATTCGAAGCAACGCGAAGAACCTTACCTGCGCTTGACATCCTGATCGCGGATTAGAGAGATCTTTTCCTTCAGTTCGGCTGGATCAGTGACAGGTGCTGCATGGCT
Otu1330	0	0	0	0	0	0	0	0	0	0	0	0	-	4	0	0	0	0	0	0	4	0	k__Bacteria(100);p__Proteobacteria(100);c__Alphaproteobacteria(100);o__Rhodobacterales(100);f__Rhodobacteraceae(100);g__Ruegeria(100);s__Ruegeriapomeroy(100);	CCGCCTGGGGAGTACGGTCGCAAGATTAAAACTCAAAGGAATTGACGGGGGCCCGCACAAGCGGTGGAGCATGTGGTTTAATTCGAAGCAACGCGCAGAACCTTACCAACCCTTGACATCCCGGGACCGTCCCAGAGATGGGTCTTTCACTTCGGTGACCCGGTGACAGGTGCTGCATGGCT
Otu1334	0	0	0	0	0	0	0	0	0	0	0	0	-	3	0	0	1	0	0	0	4	0	k__Bacteria(100);p__Bacteroidetes(100);c__Flavobacteria(100);o__Flavobacteriales(100);f__Flavobacteriaceae(100);g__Psychroflexus(100);s__Psychroflexustorqui(100);	CCACCTGGGGAGTACGTTCGCAAGAATGAAACTCAAAGGAATTGACGGGGGCCCGCACAAGCGGTGGAGCATGTGGTTTAATTCGATGATACGCGAGGAACCTTACCAGGGCTTAAATGCAGCCGGACGGGTGTGGAAACACGCCTTTCTTCGGACTGGCTGCAAGGTGCTGCATGGTT
Otu1337	0	0	0	0	0	0	0	0	0	0	0	0	-	2	0	0	1	0	1	0	4	0	k__Bacteria(100);p__Bacteroidetes(100);c__Flavobacteria(100);o__Flavobacteriales(100);f__Flavobacteriaceae(100);g__Tenacibaculum(100);s__Tenacibaculumaestuari(100);	CCACCTGGGGAGTACGCCGGCAACGGTGAAACTCAAAGGAATTGACGGGGGCCCGCACAAGCGGTGGAGCATGTGGTTTAATTCGATGATACGCGAGGAACCTTACCAGGGTTTAAATGCAGAGTGACGTACTGGGAAACCGGTATTTCTTCGGACACTTTGCAAGGTGCTGCATGGTT
Otu1340	0	0	0	0	0	0	0	0	0	0	0	4	-	0	0	0	0	0	0	0	4	0	k__Bacteria(100);p__Bacteroidetes(100);c__Sphingobacteria(100);o__Sphingobacteriales(100);f__Flammeovirgaceae(100);unclassified(100);unclassified(100);	CCACCTGGGGAGTACGCCCGCAAGGGTGAAACTCAAAGGAATTGACGGGGGTCCGCACAAGCGGTGGAGCATGTGGTTTAATTCGATGATACGCGAGGAACCTTACCTGGGCTCGAATTCATGATGAATTATACAGAAATGTATAAGTCTTCGGACATTATGGAAGGTGCTGCATGGCT
Otu1343	0	0	0	0	0	0	0	0	0	0	4	0	-	0	0	0	0	0	0	0	4	0	k__Bacteria(100);p__Proteobacteria(100);c__Alphaproteobacteria(100);o__Rhizobiales(100);f__Rhizobiaceae(100);g__Ensifer(100);s__Sinorhizobiumteranga(100);	CCGCCTGGGGAGTACGGCCGCAAGGTTAAAACTCAAAGGAATTGACGGGGGCCCGCACAAGCGGTGGAGCATGTGGTTTAATTCGAAGCAACGCGCAGAACCTTACCAGTCCTTGACATCCCGGTCGCGGCGTGGGTAACCCCGCGCCTTCAGTTCGGCTGGACCGGAGACAGGTGCTGCATGGCT
Otu1348	0	0	0	0	0	0	0	0	0	0	0	4	-	0	0	0	0	0	0	0	4	0	k__Bacteria(100);p__Proteobacteria(100);c__Alphaproteobacteria(100);o__Rhodobacterales(100);f__Rhodobacteraceae(100);g__Amaricoccus(100);unclassified(100);	CCGCCTGGGGAGTACGGCCGCAAGGTTAAAACTCAAAGGAATTGACGGGGGCCCGCACAAGCGGTGGAGCATGTGGTTTAATTCGAAGCAACGCGCAGAACCTTACCACCCCTTGACATGGGTGTCGCGATTTCCCGAGAGGGATTTCTTCAGTTCGGCTGGACACCACACAGGTGCTGCATGGCT
Otu1350	0	0	0	0	0	0	0	0	0	0	4	0	-	0	0	0	0	0	0	0	4	0	k__Bacteria(100);p__Proteobacteria(100);c__Alphaproteobacteria(100);unclassified;unclassified;unclassified;unclassified;	CCGCCTGGGGGTACGGTCGCAAGATTAAAACTCAAAGGAATTGACGGGGGCCCGCACAAGCGGTGGAGCATGTGGTTTAATTCGAAGCAACGCGAAGAACCTTACCAACCCTTGACATCGAGATCGCGGTTTCCAGAGATGGATTCCTTCAGTTCGGCTGGATCTATGACAGGTGTTGCATGGTT
Otu1358	0	0	0	0	0	0	0	0	0	0	0	0	-	4	0	0	0	0	0	0	4	0	k__Bacteria(100);p__Proteobacteria(100);c__Deltaproteobacteria(100);o__Desulfuromonadales(100);f__Geobacteraceae(100);g__Geobacter(100);s__Geobacteruraniireducen(100);	CCGCCTGGGGAGTACGGTCGCAAGACTAAAACTCAAAGGAATTGACGGGGGCCCGCACAAGCGGTGGAGCATGTGGTTTAATTCGAAGCAACGCGCAGAACCTTACCTGGGCTTGACATTGAGAGAACCCGTCTGAAAGGACGGGGTGCCTTCGGGAACTCGAAAACAGGTGCTGCATGGCT
Otu1359	0	0	0	0	0	0	0	0	0	0	1	1	-	0	2	0	0	0	0	0	4	0	k__Bacteria(100);p__Proteobacteria(100);c__Deltaproteobacteria(100);o__Desulfovibrionales(100);f__Desulfovibrionaceae(100);g__Desulfovibrio(100);s__Desulfovibrioafricanu(100);	CCGCCTGGGGAGTACGGTCGCAAGGCTGAAACTCAAAGGAATTGACGGGGGCCCGCACAAGCGGTGGAGTATGTGGTTTAATTCGATGCAACGCGAAGAACCTTACCTGGGTTTGACATCCTTCGAACTCCCTGGAGACAGGGAGGTGCCCTTCGGGGAACGAAGTGACAGGTGCTGCATGGCT
Otu1361	0	0	0	0	0	0	0	0	0	0	0	0	-	0	0	2	0	2	0	0	4	0	k__Bacteria(100);p__Proteobacteria(100);c__Deltaproteobacteria(100);o__Myxococcales(100);f__Haliangiaceae(100);unclassified;unclassified;	CCGCCTGGGGAGTACGGCCGCAAGGCTAAAACTCAAAGGAATTGACGGGGGCCCGCACAAGCGGTGGAGCATGTGGTTCAATTCGACGCAACGCGCAAAACCTTACCTGGGTTAAATCCGCCGGAATCTTCTAGAGATAGAGGAGTGCCCTTCGGGGAATCGGTGAGAAGGTGCTGCATGGCT
Otu1362	0	0	0	0	0	0	0	0	0	0	0	4	-	0	0	0	0	0	0	0	4	0	k__Bacteria(100);p__Bacteroidetes(100);c__Flavobacteria(100);o__Flavobacteriales(100);f__Flavobacteriaceae(100);g__Eudoraea(100);unclassified(100);	CCACCTGGGGAGTACGTTGGCAACAATGAAACTCAAAGGAATTGACGGGGGCCCGCACAAGCGGTGGAGCATGTGGTTTAATTCGATGATACGCGAGGAACCTTACCTGGGCTATAATGCCTCTGCCATCCGGTGAAAGCTGGAGTTCCTTCGGGACAGAGTGCAAGGTGCTGCATGGTT
Otu1364	0	0	0	0	0	0	0	0	0	0	0	0	-	4	0	0	0	0	0	0	4	0	k__Bacteria(100);p__Proteobacteria(100);c__Alphaproteobacteria(100);o__Rhodobacterales(100);f__Rhodobacteraceae(75);g__Rhodobacter(75);s__Rhodobactersphaeroide(75);	CCGCCTGGGGAGTACGGCCGCAAGGTTAAAACTCAAAGGAATTGACGGGGGCCCGCACAAGCGGTGGAGCATGTGGTTTAATTCGAAGCAACGCGCAGAACCTTACCAGCTCTTGACATCCCGATCGCGGGTATCAGAGATGATACCCTTCAGTCCGGCTGGATCGGTGACAGGTGCTGCATGGCT
Otu1385	0	0	0	0	0	0	0	0	0	0	0	0	-	1	0	0	0	3	0	0	4	0	k__Bacteria(100);p__Proteobacteria(100);c__Deltaproteobacteria(100);o__Myxococcales(100);f__Myxococcaceae(100);g__Anaeromyxobacter(100);s__Anaeromyxobactersp.Fw109-(100);	CCGCCTGGGGACTACGGCCGCAAGGCTAAAACTCAAAGGAATTGACGGGGGCCCGCACAAGCGGTGGAGTATGTGGTTTAATTCGACGCAACGCGCAGAACCTTACCCGGTCTTGACATTGAGGGAAAGCGCTCAGAAATGAACGCCCCCACCTTCGGGTGGCCCGAAAACAGGTGCTGCATGGCT
Otu1389	0	0	0	0	0	0	0	0	0	0	0	0	-	4	0	0	0	0	0	0	4	0	k__Bacteria(100);p__Bacteroidetes(100);c__Sphingobacteria(100);o__Sphingobacteriales(100);f__Saprospiraceae(100);g__Haliscomenobacter(100);s__CandidatusHaliscomenobactercalcifugien(100);	CCACCTGGGGAGTACGTTCGCAAGAATGAAACTCAAAGGAATTGACGGGGGTCCGCACAAGCGGTGGAGCATGTGGTTTAATTCGATGATACGCGAGGAACCTTACCTAGGCTAGAATGCATATGGACCGACTGGGAAACCAGTCTTTTCTTCGGAACTGCATGCAAGGTGCTGCATGGTT
Otu1392	0	0	0	0	0	0	0	0	0	0	0	0	-	4	0	0	0	0	0	0	4	0	k__Bacteria(100);p__Bacteroidetes(100);c__Sphingobacteria(100);o__Sphingobacteriales(100);f__Flexibacteraceae(75);g__Microscilla(75);s__Microscillamarin(75);	CCACCTGGGGAGTACGTCGGCAACGATGAAACTCAAAAGAATTGACGGGGGTCCGCACAAGCGGTGGAGCATGTGGTTTAATTCGATGATACGCGAGGGACCTTACCTGGGCTACAATGCGAGCGCCGCCCGCCGAAAGGCGGGTTTCCTTCGGGACGCGAAGCAAGGTGCTGCATGGCT
Otu1398	0	0	0	0	0	0	0	0	0	0	0	0	-	0	4	0	0	0	0	0	4	0	k__Bacteria(100);p__Proteobacteria(100);c__Deltaproteobacteria(100);o__Desulfovibrionales(100);f__Desulfovibrionaceae(100);g__Desulfovibrio(100);s__Desulfovibriocaverna(100);	CCGCCTGGGGAGTACGGTCGCAAGGCTGAAACTCAAAGAAATTGACGGGGGCCCGCACAAGCGGTGGAGTATGTGGTTTAATTCGATGCAACGCGAAGAACCTTACCTGGGTTTGACATCCTTGGAATTCTCTAGAGATAGGGAAGTGCCCTTCGGGGAGCCAAGTGACAGGTGCTGCATGGCT
Otu1405	0	0	0	0	0	0	0	0	0	0	0	0	-	0	0	0	0	4	0	0	4	0	k__Bacteria(100);p__Chlorobi(100);c__Ignavibacteria(100);o__ZB1(100);unclassified(100);unclassified(100);unclassified(100);	CCACCTGGGGAGTACGATCGCAAGGTTGAAACTCAAAGGAATTGACGGGGGCCCGCACAAGCAGTGGAGCATGTGGTTTAATTCGATGCAACGCGAAGAACCTTACCTGGGCTTGAAACGCAGTGGACCGGTTGTGAAAGCAACCTTCTCTTCGGAGCTGCTGTACAGGTGCTGCATGGCT
Otu1407	0	0	0	0	0	0	0	0	0	0	0	0	-	3	1	0	0	0	0	0	4	0	k__Bacteria(100);p__Proteobacteria(100);c__Alphaproteobacteria(100);o__Rhodobacterales(100);f__Hyphomonadaceae(100);g__Maricaulis(100);s__Maricaulisvirginensi(100);	CCGCCTGGGGAGTACGGCCGCAAGGTTAAAACTCAAAGGAATTGACGGGGGCCCGCACAAGCGGTGGAGCATGTGGTTTAATTCGAAGCAACGCGCAGAACCTTACCACCCCTTGACATGTCTGTCGCGATTTCCCGAGAGGGATCTCTTCAGTTCGGCTGGACAGAACACAGGTGCTGCATGGCT
Otu1408	0	0	0	0	0	0	0	0	0	0	0	0	-	0	1	1	1	1	0	0	4	0	k__Bacteria(100);p__Proteobacteria(100);c__Alphaproteobacteria(100);o__Rhizobiales(100);f__Bradyrhizobiaceae(100);g__Bosea(100);s__Afipiagenosp.(100);	CCGCCTGGGGAGTACGGTCGCAAGATTAAAACTCAAAGGAATTGACGGGGGCCCGCACAAGCGGTGGAGCATGTGGTTTAATTCGAAGCAACGCGCAGAACCTTACCAGCTTTTGACATGGGGGTTATGGTATTTGGAGACAGATACCTTCAGTTCGGCTGGGCCCCACACAGGTGCTGCATGGCT
Otu1419	0	0	0	0	0	0	0	0	0	0	0	0	-	3	1	0	0	0	0	0	4	0	k__Bacteria(100);p__Proteobacteria(100);c__Alphaproteobacteria(100);o__Rhodobacterales(100);f__Hyphomonadaceae(100);g__Hyphomonas(100);s__Hyphomonasjannaschian(100);	CCGCCTGGGGAGTACGGCCGCAAGGTTAAAACTCAAAGAAATTGACGGGGGCCCGCACAAGCGGTGGAGCATGTGGTTTAATTCGAAGCAACGCGCAGAACCTTACCTACCCTTGACATGCCCGGACGGTTTCCAGAGATGGATTCCTCTCTTCGGAGCCGGTGCACAGGTGCTGCATGGCT
Otu1420	0	0	0	0	0	0	0	0	0	0	3	0	-	0	1	0	0	0	0	0	4	0	k__Bacteria(100);p__Proteobacteria(100);c__Alphaproteobacteria(100);o__Rhizobiales(75);f__Xanthobacteraceae(75);g__Labrys(75);s__Labrysmethylaminiphilu(75);	CCGCCTGGGGAGTACGGCCGCAAGGTTAAAACTCAAAGGAATTGACGGGGGCCCGCACAAGCGGTGGAGCATGTGGTTTAATTCGAAGCAACGCGCAGAACCTTACCAGCCCTTGACATGGGGGTCGCGGATCCGAGCGATTGGATCCTTCAGTCCGGCTGGACCCCGCACAGGTGCTGCATGGCT
Otu1421	0	0	0	0	0	0	0	0	0	0	0	0	-	0	4	0	0	0	0	0	4	0	k__Bacteria(100);p__Proteobacteria(100);c__Alphaproteobacteria(100);o__Rhodobacterales(100);f__Rhodobacteraceae(100);g__Rhodovulum(100);s__Rhodovulumsulfidophilu(100);	CCGCCTGGGGAGTACGGCCGCAAGGTTAAAACTCAAAGGAATTGACGGGGGCCCGCACAAGCGGTGGAGCATGTGGTTTAACTCGAAGCAACGCGCAGAACCTTACCACCCCTTGACATGGGTATCGCGGATCGTGAGAGCGATCTTTCAGTTCGGCTGGATACCACACAGGTGCTGCATGGCT
Otu1422	0	0	0	0	0	0	0	0	0	0	0	0	-	0	4	0	0	0	0	0	4	0	k__Bacteria(100);p__Proteobacteria(100);c__Deltaproteobacteria(100);o__Syntrophobacterales(100);f__Desulfobacteraceae(100);g__Desulfofaba(100);unclassified(100);	CCGCCTGGGGAGTACGGTCGCAAGATTAAAACTCAAAGGAATTGACGGGGGCCCGCACAAGCGGTGGAGCATGTGGTTTAATTCGACGCAACGCGAAGAACCTTACCTGGTCTTGACATCCTGGGAATCCCTCAGAGACGAGGGAGTGCCCTTCGGGGAACCCAGTGACAGGTGCTGCATGGCT
Otu1423	0	0	0	0	0	0	0	0	0	0	0	0	-	1	1	2	0	0	0	0	4	0	k__Bacteria(100);p__Proteobacteria(100);c__Gammaproteobacteria(100);o__Oceanospirillales(100);f__Alteromonadaceae(100);g__Marinimicrobium(75);unclassified(75);	CCGCCTGGGGAGTACGGCCGCAAGGTTAAAACTCAAATGAATTGACGGGGGCCCGCACAAGCGGTGGAGCATGTGGTTTAATTCGACGCAACGCGAAGAACCTTACCAGGCCTTGACATCCTGAGAAGAAGCCAGAGATGGTTTTGTGCCTTCGGGAACTCAGTGACAGGTGCTGCATGGCT
Otu1435	0	0	0	0	0	0	0	0	0	0	0	3	-	0	1	0	0	0	0	0	4	0	k__Bacteria(100);p__Proteobacteria(100);c__Alphaproteobacteria(100);o__Rhizobiales(75);unclassified;unclassified;unclassified;	CCGCCTGGGGAGTACGGTCGCAAAGATTAAAACTCAAAGGAATTGACGGGGGCCCGCACAAGCGGTGGAGCATGTGGTTTAATTCGAAGCAACGCGCAGAACCTTACCAGCTCTTGACATCCCGGTCGCGATTAGTGGAGACACTTTCTTCAGTTCGGCTGGACCGGTGACAGGTGCTGCATGGCT
Otu1440	4	0	0	0	0	0	0	0	0	0	0	0	-	0	0	0	0	0	0	0	4	0	k__Bacteria(100);p__Bacteroidetes(100);c__Sphingobacteria(100);o__Sphingobacteriales(100);f__Saprospiraceae(100);g__Aureispira(100);unclassified(100);	CCACCTGGGGAGTACGTTCGCAAGAATGAAACTCAAAGGAATTGACGGGGGTCCGCACAAGCGGTGGAGCATGTGGTTTAATTCGATGATACGCGAGGAACCTTACCTGGGCTCGAACGCTACTAGACGTAATCTGAAAGGGTTATTCTCTTCGGAGCTGGTAGTGAGGTGCTGCATGGTT
Otu1442	0	0	0	0	0	0	0	0	0	0	0	0	-	0	4	0	0	0	0	0	4	0	k__Bacteria(100);p__KSB1(100);c__GW-22(100);unclassified(100);unclassified(100);unclassified(100);unclassified(100);	CCACCTGGGAAGTACGATCGCAAGGTTGAAACTCAAAGGAATTGACGGGGGCCCGCACAAGCGGTGGATTATGTGGTTTAATTCGATGCAACGCGAAGAACCTTACCAGGGCTTGAACTGTAGTGGACCGCTCCTGAAAGGGAGTTTTTCTTCGGAACTGCTATAGAGGTGCTGCATGGCT
Otu0051	0	0	0	0	0	0	0	0	0	0	0	2	-	1	0	0	0	0	0	0	3	0	k__Bacteria(100);p__Proteobacteria(100);c__Gammaproteobacteria(100);o__Thiotrichales(100);f__Thiotrichaceae(100);g__Leucothrix(100);s__gammaproteobacteriumectosymbiontofRimicarissp(100);	CCGCCTGGGGAGTACGCGCGCAAGCGTAAAACTCAAAGGAATTGACGGGGGCCCGCACAAGCGGTGGAGCATGTGGTTTAATTCGATGCAACGCGAAGAACCTTACCTGGCCTTGACATCCTCAGAACTTGTTAGAGATAACTTGGTGCCTTCGGGAACTGAGTGACAGGTGCTGCATGGCT
Otu0229	0	0	0	0	1	1	0	0	0	0	0	0	-	0	0	1	0	0	0	0	3	0	k__Bacteria(100);p__Proteobacteria(100);c__Deltaproteobacteria(100);o__Myxococcales(100);f__Nannocystaceae(100);g__Plesiocystis(100);unclassified(100);	CCGCCTGGGGAGTACGGTCGCAAGACTAAAACTCAAAGGAATTGACGGGGGCCCGCACAAGCGGTGGAGCATGTGGTTTAATTCGACGCAACGCGCAGAACCTTACCTGGGTTAAATCCACGAGAATCCGGCCCAAAAGCTGGAGTGCCCTTCGGGGAATTCGTGCGAAGGTGCTGCATGGCT
Otu0302	0	0	0	0	0	0	0	0	0	0	2	0	-	0	1	0	0	0	0	0	3	0	k__Bacteria(100);p__Proteobacteria(100);c__Gammaproteobacteria(100);o__Alteromonadales(100);f__Alteromonadaceae(100);g__Alteromonas(100);s__Alteromonasgenovensi(100);	CCGCCTGGGGAGTACGGCCGCAAGGTTAAAACTCAAATGAATTGACGGGGGCCCGCACAAGCGGTGGAGCATGTGGTTTAATTCGATGCAACGCGAAGAACCTTACCTACACTTGACATGCAGAGAAGATTCCAGAGATGGAATTGTGCCTTCGGGAACTCTGACACAGGTGCTGCATGGCT
Otu0325	0	1	1	0	0	0	0	0	0	0	0	0	-	0	0	1	0	0	0	0	3	0	k__Bacteria(100);p__Proteobacteria(100);c__Deltaproteobacteria(100);o__Desulfuromonadales(100);f__Geobacteraceae(100);g__Geobacter(100);s__Geobactermetallireducen(97);	CCGCCTGGGAAGTACGGCCGCAAGGCTAAAACTCAAAGGAATTGACGGGGGCCCGCACAAGCGGTGGAGCATGTGGTTTAATTCGAAGCAACGCGCAGAACCTTACCCAGACTTGACATCCTTCGAAGTTCTTCGAAAGTTGAATGTGTCTTAGCAATAAGAAATGAAGTGACAGGTGCTGCATGGCT
Otu0335	0	0	0	0	0	0	0	0	0	0	1	0	-	0	1	1	0	0	0	0	3	0	k__Bacteria(100);p__Firmicutes(100);c__Clostridia(100);o__Clostridiales(100);f__ClostridialesFamilyXIII.IncertaeSedis(100);g__Eubacterium(100);s__Eubacteriumminutu(100);	CCGCCTGGGGAGTACGCACGCAAGTGTGAAACTCAAAGGAATTGACGGGGACCCGCACAAGCAGCGGAGCATGTGGTTTAATTCGAAGCAACGCGAAGAACCTTACCAGGCCTTGACATCCAGTTGACCATCACTTAATCGTGATTTCTCTTCGGAGCAATTGAGACAGGTGGTGCATGGTT
Otu0475	0	0	0	0	0	1	1	1	0	0	0	0	-	0	0	0	0	0	0	0	3	0	k__Bacteria(100);p__Tenericutes(100);c__Mollicutes(100);o__Mycoplasmatales(100);f__Mycoplasmataceae(100);g__Mycoplasma(100);s__Mycoplasmafloccular(94);	CCGCCTGAGAAGTACGATCGCAAGGTTGGAACTCAAAGGAATTGACGGGGGCCTACTACTAGTGGTGGAGCATGTGGTTTAATGCGATAACCCGCGCAAAACCTTACCAATTTTTGATATATTGATTTAAAATAAAATTTACAAAAAGTATTTTTAATTTTAAATCTTTACAGGTGTTGCACGACT
Otu0504	0	0	0	0	0	0	1	0	0	3	0	0	-	0	0	2	0	0	0	2	3	5	k__Bacteria(100);p__Proteobacteria(100);c__Alphaproteobacteria(100);o__Sphingomonadales(100);f__Erythrobacteraceae(100);g__Erythrobacter(67);s__Erythrobacteraquimari(67);	CCGCCTGGGGAGTACGGTCGCAAGATTAAAACTCAAAGGAATTGACGGGGGCCCGCACAAGCGGTGGAGCATGTGGTTTAATTCGAAGCAACGCGCAGAACCTTACCAGCCCTTGACATCCTAGGACAGCCTCAGAGATGAGGTCTTCCCTTCGGGGACCTAGTGACAGGTGCTGCATGGCT
Otu0558	0	0	0	0	0	0	0	0	0	0	0	0	-	2	1	0	0	0	0	0	3	0	k__Bacteria(100);p__Acidobacteria(100);c__Sva0725(100);o__Sva0725(100);unclassified(100);unclassified(100);unclassified(100);	CCGCCTGGGGAGTACGGTCGCAAGGCTGAAACTCAAAGGAATTGACGGGGGCCCGCACAAGCGGTGGAGCATGTGGTTTAATTCGATGCAACGCGCAGAACCTTACCTGGGCTTGAACTGTAGCGGACCGCCCTAGAAATAGGGTTTTCTCTTCGGAGACTGCTATAGAGGTGCTGCATGGCT
Otu0576	0	0	0	0	0	0	0	0	0	0	0	0	-	2	0	0	0	1	0	0	3	0	k__Bacteria(100);p__Proteobacteria(100);c__Alphaproteobacteria(100);o__Rhodobacterales(92);f__Rhodobacteraceae(92);g__Amaricoccus(92);unclassified(92);	CCGCCTGGGGAGTACGGCCGCAAGGTTAAAACTCAAAGGAATTGACGGGGGCCCGCACAAGCGGTGGAGCATGTGGTTTAATTCGAAGCAACGCGCAGAACCTTACCATCCCTTGACATCCTCAACGCGGTGACCGGAGACGGACACCTTCAGTTCGGCTGGTTGAGTGACAGGTGCTGCATGGCT
Otu0606	0	0	0	0	0	0	0	0	0	0	0	0	-	3	0	0	0	0	0	0	3	0	k__Bacteria(100);p__Bacteroidetes(100);c__Sphingobacteria(100);o__Sphingobacteriales(100);f__Saprospiraceae(100);g__Haliscomenobacter(100);s__CandidatusHaliscomenobactercalcifugien(100);	CCACCTGGGGAGTACGTCGGCAACGATGAAACTCAAAGGAATTGACGGGGGTCCGCACAAGCGGTGGAGCATGTGGTTTAATTCGATGATACGCGAGGAACCTTACCTAGGCTCGAATGTTATGCGCTACTCTGTGAAAGCAGAGGTTCCTTCGGGACGCATAGCAAGGTGCTGCATGGTT
Otu0619	0	0	0	0	0	0	0	0	0	0	1	2	-	0	0	0	0	0	0	0	3	0	k__Bacteria(100);p__Proteobacteria(100);c__Gammaproteobacteria(100);o__Enterobacteriales(100);f__Enterobacteriaceae(100);g__Yersinia(73);unclassified;	CCGCCTGGGGAGTACGGCCGCAAGGTTAAAACTCAAATGAATTGACGGGGGCCCGCACAAGCGGTGGAGCATGTGGTTTAATTCGATGCAACGCGAAGAACCTTACCTACACTTGACATTCAGAGGATTTAGCAGAGATGCTTTAGTGCCTTCGGGAGCTCTGGGACAGGTGCTGCATGGCT
Otu0622	0	0	0	0	0	1	0	0	0	1	1	0	-	0	0	0	0	1	0	0	3	1	k__Bacteria(100);p__Bacteroidetes(100);c__Flavobacteria(100);o__Flavobacteriales(100);f__Flavobacteriaceae(100);g__Gillisia(55);unclassified(55);	CCACCTGGGGAGTACGTTCGCAAGAATGAAACTCAAAGGAATTGACGGGGGCCCGCACAAGCGGTGGAGCATGTGGTTTAATTCGATGATACGCGAGGAACCTTACCAAGGCTTAAATGTAGTTTGACCGATTTGGAAACAGATCTTTCGCAAGACAAATTACAAGGTGCTGCATGGTT
Otu0635	0	0	1	0	0	0	0	0	0	0	0	0	-	0	0	1	0	1	0	0	3	0	k__Bacteria(100);p__Proteobacteria(100);c__Gammaproteobacteria(100);o__Oceanospirillales(100);f__Alteromonadaceae(100);g__BD2-13(91);unclassified(91);	CCGCCTGGGGAGTACGGTCGCAAGATTAAAACTCAAATGAATTGACGGGGGCCCGCACAAGCGGTGGAGCATGTGGTTTAATTCGAAGCAACGCGAAGAACCTTACCAGGTCTTGACATCCAGAGGACTTACTAGAGATAGTTTGGTGCCTTCGGGAACTCTGAGACAGGTGCTGCATGGCT
Otu0658	0	0	2	1	0	0	0	0	0	0	0	0	-	0	0	0	0	0	0	0	3	0	k__Bacteria(100);p__Bacteroidetes(100);c__Flavobacteria(100);o__Flavobacteriales(100);f__Cryomorphaceae(100);unclassified(100);unclassified(100);	CCACCTGGGGAGTACGATCGCAAGGTTGAAACTCAAAGGAATTGACGGGGGCCCGCACAAGCGGTGGAGCATGTGGTTTAATTCGATGATACGCGAGGAACCTTACCAGGGCTTAAATGTAGAATGACAGATTTGGAAACAGATCCTTCTTCGGACAATCTACAAGGTGCTGCATGGCT
Otu0684	0	0	0	0	0	0	1	1	0	0	1	0	-	0	0	0	0	0	0	0	3	0	k__Bacteria(100);p__Proteobacteria(100);c__Gammaproteobacteria(100);o__Oceanospirillales(100);f__Endozoicimonaceae(100);g__Endozoicimonas(100);unclassified(100);	CCGCCTGGGGAGTACGGCCACAAGGTTAAAACTCAAATGAATTGACGGGGGGCCCGCACAAGCGGTGGAGCATGTGGTTTAATTCGAAGCAACGCGAAGAACCTTACCTGGCCTTGACATCCTGCGAACTTTCTAGAGATAGATGGGTGCCTTCGGGAACGCAGAGACAGGTGCTGCATGGCT
Otu0702	0	0	0	0	0	1	0	0	0	0	0	1	-	1	0	0	0	0	0	0	3	0	k__Bacteria(100);p__Bacteroidetes(100);c__Sphingobacteria(100);o__Sphingobacteriales(100);f__Flammeovirgaceae(100);g__Roseivirga(100);unclassified(100);	CCACCTGGGGAGTACGCTCGCAAGAGTGAAACTCAAAGGAATTGACGGGGGTCCGCACAAGCGGTGGAGCATGTGGTTTAATTCGATGATACGCGAGGAACCTTACCTGGGCTAGAATGCGAGTGCTATCTGCAGAGATGCAGAGTTCTTCGGACACGAAGCAAGGTGCTGCATGGTT
Otu0707	0	0	1	0	0	0	0	0	0	3	0	0	-	0	1	1	0	0	0	0	3	3	k__Bacteria(100);p__Proteobacteria(100);c__Gammaproteobacteria(100);o__Oceanospirillales(100);f__Alteromonadaceae(89);g__Marinobacter(89);s__Marinobacterhydrocarbonoclasticu(67);	CCGCCTGGGGAGTACGGCCGCAAGGTTAAAACTCAAATGAATTGACGGGGGCCCGCACAAGCGGTGGAGCATGTGGTTTAATTCGACGCAACGCGAAGAACCTTACCTGGCCTTGACATCCAGAGAACTTTCCAGAGATGGATTGGTGCCTTCGGGAACTCTGAGACAGGTGCTGCATGGCC
Otu0720	1	1	1	0	0	0	0	0	0	0	0	0	-	0	0	0	0	0	0	0	3	0	k__Bacteria(100);p__Tenericutes(100);c__Mollicutes(100);o__Acholeplasmatales(100);f__Acholeplasmataceae(100);g__CandidatusPhytoplasma(100);s__CandidatusPhytoplasmaomanens(100);	CCGCCTGAGAAGTACTATCGCAAGGTTGGAACTCAAAGGAATTGACGGGGGCCTACTACTAGTGGTGGGGCATGTGGTTTAATTCGATAATCCGCGCAAAACCTTACCAATTTTTGACATAAAAAATTTAGAATAAGGTTATAGAAGATAGTTTTATTCTAAATTTTTACAGGTGTTGCACGACT
Otu0723	0	0	0	0	0	0	0	0	0	0	0	0	-	3	0	0	0	0	0	0	3	0	k__Bacteria(100);p__Bacteroidetes(100);c__Bacteroidia(78);o__Bacteroidales(78);f__Porphyromonadaceae(78);g__Porphyromonas(78);s__Porphyromonascrevioricani(78);	CCACCTGGGGAGTACGTCGGCAACGATGAAACTCAAAGGAATTGACGGGGGCCCGCACAAGCGGTGGAGCATGTGGTTTAATTCGATGATACGCGAGGAACCTTACCTAGGCTACAATGCCTCTGCTACTGGGTGAAAGCTCAGGTTCCTTCGGGACAGAGTGCAAGGTGCTGCATGGTT
Otu0762	0	0	0	0	0	0	1	0	0	0	0	0	-	1	1	0	0	0	0	1	3	1	k__Bacteria(100);p__Proteobacteria(100);c__Alphaproteobacteria(100);o__Rhodobacterales(100);f__Hyphomonadaceae(100);unclassified(75);unclassified(75);	CCGCCTGGGGAGTACGGTCGCAAGATTAAAACTCAAAGAAATTGACGGGGGCCCGCACAAGCGGTGGAGCATGTGGTTTAATTCGAAGCAACGCGCAGAACCTTACCTACCCTTGACATGCCGGTCGAGCTTTCCAGAGATGGATTGCGTCAATTCGGTTGGACCGTGCACAGGTGCTGCATGGCT
Otu0766	0	0	0	0	0	0	0	0	0	0	0	0	-	1	0	0	2	0	0	0	3	0	k__Bacteria(100);p__Proteobacteria(100);c__Alphaproteobacteria(100);o__Rhodospirillales(75);f__Rhodospirillaceae(75);g__Nisaea(75);unclassified(75);	CCGCCTGGGGAGTACGGCCGCAAGGTTAAAACTCAAAGGAATTGACGGGGGCCCGCACAAGCGGTGGAGCATGTGGTTTAATTCGAAGCAACGCGCAGAACCTTACCAGCTCTTGACATGGGGATTTTGGTTACCGGAGACGGTTTCCTTCAGTTCGGCTGGGTCCCACACAGGTGCTGCATGGCT
Otu0773	0	0	0	0	0	1	0	0	0	0	0	1	-	0	1	0	0	0	0	0	3	0	k__Bacteria(100);p__Proteobacteria(100);c__Deltaproteobacteria(100);o__Myxococcales(100);f__Myxococcaceae(88);g__Myxococcus(88);s__Corallococcusmacrosporu(88);	CCGCCTGGGAAGTACGGTCGCAAGACTAAAACTCAAAGGAATTGACGGGGGCCCGCACAAGCGGTGGATTATGTGGTTTAATTCGAAGCAACGCGCAGAACCTTACCTAGGCTTGAAATCCTCAGAATTCCGAGTAATGTTGGAAGTGCCCGCAAGGGAATTGAGTGACAGGTGCTGCATGGCT
Otu0788	0	0	0	0	0	0	0	0	0	2	0	1	-	1	0	0	0	1	0	0	3	2	k__Bacteria(100);p__Proteobacteria(100);c__Alphaproteobacteria(100);o__Rhizobiales(100);f__Brucellaceae(100);g__Ochrobactrum(100);s__Ochrobactrumgrignonens(100);	CCGCCTGGGGAGTACGGTCGCAAGATTAAAACTCAAAGGAATTGACGGGGGCCCGCACAAGCGGTGGAGCATGTGGTTTAATTCGAAGCAACGCGAAGAACCTTACCGGCCCTTGACTTCTTGGTCGCGGGGGACAGAGACGTCCCCTTTCAGTTCGGCTGGACCAATGACAGGTGCTGCATGGCT
Otu0795	0	0	0	0	0	0	0	0	0	0	0	0	-	1	0	1	1	0	0	0	3	0	k__Bacteria(100);p__Proteobacteria(100);c__Gammaproteobacteria(100);o__Oceanospirillales(100);f__Alteromonadaceae(100);g__Spongiibacter(100);unclassified(100);	CCGCCTGGGGAGTACGGCCGCAAGGTTAAAACTCAAATGAATTGACGGGGGCCCGCACAAGCGGTGGAGCATGTGGTTTAATTCGATGCAACGCGAAGAACCTTACCAGGCCTTGACATCCTTGGAATCTTGCAGAGATGCGAGAGTGCCTTCGGGAATCAAGTGACAGGTGCTGCATGGCT
Otu0806	0	0	0	0	0	0	0	0	0	0	0	0	-	2	0	0	1	0	0	0	3	0	k__Bacteria(100);p__Proteobacteria(100);c__Deltaproteobacteria(100);o__NB1-j(100);f__JTB38(100);unclassified(100);unclassified(100);	CCGCCTGGGAAGTACGGCCGCAAGGCTAAAACTCAAAGAAATTGACGGGGGCCCGCACAAGCGGTGGAGCATGTGGTTTAATTCGAAGCAACGCGCAGAACCTTACCTGGGTTTGACATCCTCGGAATCTCTTCGAAAGTTGAGAGTGCCTTCGGGAACCGAGTGACAGGTGCTGCATGGCT
Otu0811	0	0	0	0	0	0	0	0	0	0	0	1	-	0	1	1	0	0	0	0	3	0	k__Bacteria(100);p__Proteobacteria(100);c__Gammaproteobacteria(100);o__Chromatiales(88);f__Ectothiorhodospiraceae(88);g__Alkalispirillum(88);unclassified(88);	CCGCCTGGGGAGTACGGCCGCAAGGTTAAAACTCAAAGGAATTGACGGGGGCCCGCACAAGCGGTGGAGCATGTGGTTTAATTCGATGCAACGCGAAGAACCTTACCTGCCCTTGACATCTTCGGAACCCTCTAGAGATAGAGGGGTGCCTTCGGGAACCGAATGACAGGTGCTGCATGGCT
Otu0815	0	0	0	0	0	0	0	0	0	0	0	0	-	1	0	0	0	2	0	0	3	0	k__Bacteria(100);p__Proteobacteria(100);c__Alphaproteobacteria(100);o__Rhizobiales(100);f__Aurantimonadaceae(75);g__Fulvimarina(75);s__Fulvimarinapelag(75);	CCGCCTGGGGAGTACGGTCGCAAGATTAAAACTCAAAGGAATTGACGGGGGCCCGCACAAGCGGTGGAGCATGTGGTTTAATTCGAAGCAACGCGCAGAACCTTACCAGCTCTTGACATTCACTGACGGTTTCCAGAGATGGATTCCTCCCTTCGGGGCAGTGGGACAGGTGCTGCATGGCT
Otu0820	0	1	1	0	0	0	0	0	1	1	0	0	-	0	0	0	0	0	0	0	3	1	k__Bacteria(100);p__Proteobacteria(100);c__Betaproteobacteria(100);o__Methylophilales(100);f__Methylophilaceae(100);g__Methylotenera(100);unclassified(100);	CCGCCTGGGGAGTACGGTCGCAAGATTAAAACTCAAAGGAATTGACGGGGGCCCGCACAAGCGGTGGATTATGTGGATTAATTCGATGCAACGCGAAAACCTTACCTGGCCTTGACATGTACCGAATTTAGCAGAGATGCTTTAGTGCTCGTAAGAGAACGGTAACACAGGTGCTGCATGGCT
Otu0846	0	0	0	0	0	0	0	0	0	0	0	1	-	2	0	0	0	0	0	0	3	0	k__Bacteria(100);p__Proteobacteria(100);c__Alphaproteobacteria(100);o__Rhodobacterales(100);f__Rhodobacteraceae(100);g__Roseisalinus(100);s__Roseisalinusantarcticu(100);	CCGCCTGGGGAGTACGGTCGCAAGATTAAAACTCAAAGGAATTGACGGGGGCCCGCACAAGCGGTGGAGCATGTGGTTTAATTCGAAGCAACGCGCAGAACCTTACCAACCCTTGACATCCTGTGACAACTCGAGAGATCGAGCGTCCCTTCGGGGCACAGTGACAGGTGCTGCATGGCT
Otu0849	0	0	0	0	0	0	0	0	0	0	0	1	-	0	1	1	0	0	0	0	3	0	k__Bacteria(100);p__Proteobacteria(100);c__Deltaproteobacteria(100);o__Desulfobacterales(100);f__Desulfobulbaceae(100);g__Desulforhopalus(100);unclassified(100);	CCGCCTGGGGAGTACGGTCGCAAGATTAAAACTCAAAGGAATTGACGGGGGCCCGCACAAGCGGTGGAGTATGTGGTTTAATTCGACGCAACGCGCAGAACCTTACCTGGTCTTGACATCCCGAGAATCTTTGTGAAAGCAGAGAGTGCCTCTTTTGAGGAATTCGGTGACAGGTGCTGCATGGCT
Otu0856	0	0	1	0	0	0	0	0	0	0	0	1	-	1	0	0	0	0	0	0	3	0	k__Bacteria(100);p__Bacteroidetes(100);c__Sphingobacteria(100);o__Sphingobacteriales(100);f__Saprospiraceae(100);g__Aureispira(100);s__Aureispiramarin(100);	CCACCTGGGGAGTACGTTCGCAAGAATGAAACTCAAAGGAATTGACGGGGGTCCGCACAAGCGGTGGAGCATGTGGTTTAATTCGATGATACGCGAGGAACCTTACCTGGGCTCGAACGCTATTGGACTATCTATGAAAGTAGATTTCTCTTCGGAGCTAATAGTGAGGTGCTGCATGGTT
Otu0858	0	0	0	0	0	0	0	0	0	0	1	1	-	0	1	0	0	0	0	0	3	0	k__Bacteria(100);p__Proteobacteria(100);c__Gammaproteobacteria(100);unclassified;unclassified;unclassified;unclassified;	CCGCCTGGGGAGTACGGCCGCAAGGTTAAAACTCAAATGAATTGACGGGGGCCCGCACAAGCGGTGGAGCATGTGGTTTAATTCGATGCAACGCGAAGAACCTTACCACCCCTTGACATCCTCAGAACTTGTTAGAGATAACTTGGTGCCTTCGGGAACTGAGAGACAGGTGCTGCATGGCT
Otu0869	0	0	0	0	0	0	1	0	0	0	0	0	-	0	2	0	0	0	0	0	3	0	k__Bacteria(100);p__Bacteroidetes(100);c__Sphingobacteria(100);o__Sphingobacteriales(100);f__Saprospiraceae(100);g__Lewinella(100);s__Lewinellanigrican(100);	CCACCTGGGGAGTACGCTCGCAAGAGTGAAACTCAAAGGAATTGACGGGGGTCCGCACAAGCGGTGGAGCATGTGGTTTAATTCGATGATACGCGAGGAACCTTACCTGGGCTCGAATTGCTTCTGAATTATTCAGAGATGAATAAGTCTTCGGACAGAAGTGAAGGTGCTGCATGGCT
Otu0876	0	0	0	2	1	0	0	0	0	0	0	0	-	0	0	0	0	0	0	0	3	0	k__Bacteria(100);p__Proteobacteria(100);c__Gammaproteobacteria(100);o__Alteromonadales(100);f__Idiomarinaceae(100);g__Pseudidiomarina(100);unclassified(100);	CCGCCTGGGGAGTACGGCCGCAAGGTTAAAACTCAAATGAATTGACGGGGGCCCGCACAAGCGGTGGAGCATGTGGTTTAATTCGATGCAACGCGAAGAACCTTACCATCCCTTGACATCCACAGAAGGTCTTAGAGATAGGACTGTGCCTTCGGGAACTGTGAGACAGGTGCTGCATGGCT
Otu0886	0	0	0	0	0	0	0	0	0	0	0	0	-	3	0	0	0	0	0	0	3	0	k__Bacteria(100);p__Proteobacteria(100);c__Alphaproteobacteria(100);o__Rhodobacterales(86);f__Hyphomonadaceae(86);g__Maricaulis(86);s__Maricaulisvirginensi(86);	CCGCCTGGGGAGTACGGCCGCAAGGTTAAAACTCAAAGGAATTGACGGGGGCCCGCACAAGCAGTGGAGCATGTGGTTTAATTCGAAGCAACGCGCAGAACCTTACCACCACTTGACATCGCCATCGCGATTTCCGGAGACGGATTTCTTCAGTTCGGCTGGATGGATGACAGGTGCTGCATGGCT
Otu0892	0	1	0	0	0	0	0	0	1	0	0	1	-	0	0	0	0	0	0	1	3	1	k__Bacteria(100);p__Bacteroidetes(100);c__Sphingobacteria(100);o__Sphingobacteriales(100);f__Saprospiraceae(100);g__Lewinella(100);s__Lewinellacohaeren(100);	CCACCTGGGGAGTACGTTCGCAAGAATGAAACTCAAAGGAATTGACGGGGGTCCGCACAAGCGGTGGAGCATGTGGTTTAATTCGATGATACGCGAGGAACCTTACCTGGGCTCGAATGCGCGTGACCGATCCTGAAAGGGATCTTCTCTTCGGAGCACAAAGCAAGGTGCTGCATGGCT
Otu0896	0	0	0	1	0	0	1	1	0	0	0	0	-	0	0	0	0	0	0	0	3	0	k__Bacteria(100);p__Proteobacteria(100);c__Gammaproteobacteria(100);o__Oceanospirillales(100);f__HOC21(100);unclassified(100);unclassified(100);	CCGGCCTGGGGGAGTACGGCCGACAAGGTTAAAAACTCAAATGAAGTTCGACGGGGGCCCGCACAAGCGGTGGAGCATGTGGTTTAATTCGAAGCAACGCGAAGAACCTTACCTGGCCTTGACATCCTGCGAACTTTCTAGAGATAGATTGGTGCCTTCGGGAACGCAGAGACAGGTGCTGCATGGCT
Otu0898	0	1	2	0	0	0	0	0	0	0	0	0	-	0	0	0	0	0	0	0	3	0	k__Bacteria(100);p__Proteobacteria(100);c__Alphaproteobacteria(100);o__Sphingomonadales(72);f__Sphingomonadaceae(72);g__Sphingobium(72);s__Sphingobiumherbicidovoran(72);	CCGCCTGGGGAGTACGGTCGCAAGATTAAAACTCAAAGGAATTGACGGGGGCCCGCACAAGCGGTGGAGCATGTGGTTTAATTCGAAGCAACGCGCAGAACCTTACCTACCCTTGACATACTTGTCGCGGATCGTGGAGACACTTCCTTCAGTTCGGCTGGACAATGTACAGGTGCTGCATGGCT
Otu0903	0	0	0	0	0	0	0	0	0	0	0	1	-	2	0	0	0	0	0	0	3	0	k__Bacteria(100);p__Bacteroidetes(100);c__Flavobacteria(100);o__Flavobacteriales(100);f__Flavobacteriaceae(100);g__Tenacibaculum(100);s__Tenacibaculumlutimari(100);	CCACCTGGGGAGTACGATCGCAAGGTTGAAACTCAAAGGAATTGACGGGGGCCCGCACAAGCGGTGGAGCATGTGGTTTAATTCGATGATACGCGAGGAACCTTACCAGGGCTTAAATGCAGAGTGACAGACTGGGAAACCAGTTTTTCTTCGGACACTCTACAAGGTGCTGCATGGTT
Otu0928	0	0	0	0	0	0	0	0	0	0	0	0	-	2	1	0	0	0	0	0	3	0	k__Bacteria(100);p__Acidobacteria(100);c__Sva0725(100);o__Sva0725(100);unclassified(100);unclassified(100);unclassified(100);	CCGCCTGGGGAGTACGGTCGCAAGGCTGAAACTCAAAGGAATTGACGGGGGCCCGCACAAGCGGTGGAGCATGTGGTTTAATTCGATGCAACGCGCAGAACCTTACCTGGGCTTGAACTGTAGGAGACCGTCTGAGAGACCAGATTTCCCCTTCGGGGGCTGCTACAGAGGTGCTGCATGGCC
Otu0936	0	0	0	0	0	0	0	0	0	0	0	0	-	1	0	2	0	0	0	0	3	0	k__Bacteria(100);p__Proteobacteria(100);c__Gammaproteobacteria(100);o__Alteromonadales(84);f__Alteromonadaceae(84);g__Aestuariibacter(84);unclassified(84);	CCGCCTGGGGAGTACGGCCGCAAGGTTAAAACTCAAATGAATTGACGGGGGCCCGCACAAGCGGTGGAGCATGTGGTTTAATTCGATGCAACGCGAAGAACCTTACCTACACTTGACATGCCGAGAATTTACCAGAGATGGTTTAGTGCCTTCGGGAACTCGGACACAGGTGCTGCATGGCT
Otu0937	0	0	0	0	0	0	0	0	0	0	1	0	-	0	1	0	1	0	0	0	3	0	k__Bacteria(100);p__Proteobacteria(100);c__Alphaproteobacteria(100);o__Kiloniellales(100);f__Kiloniellaceae(100);unclassified(100);unclassified(100);	CCGCCTGGGGAGTACGGTCGCAAGATTAAAACTCAAAGGAATTGACGGGGGCCCGCACAAGCGGTGGAGCATGTGGTTTAATTCGAAGCAACGCGAAGAACCTTACCAATTCTTGACATATGTGTCGCGATTTCCAGAGATGGATTTCTTCAGTTCGGCTGGACACAATACAGGTGCTGCATGGCT
Otu0950	0	0	0	0	0	0	0	0	0	0	1	0	-	0	1	1	0	0	0	0	3	0	k__Bacteria(100);p__Proteobacteria(100);c__Deltaproteobacteria(100);o__Myxococcales(100);f__Polyangiaceae(100);g__Chondromyces(100);s__Chondromycesrobustu(100);	CCGCCTGGGAACTACGGCCGCAAGGCTAAAACTCAAAGGAATTGACGGGGGCCCGCACAAGCGGTGGAGCATGTGGTTTAATTCGACGCAACGCGCAGAACCTTACCCGGGCTAGAAAAACATGGAAGCCGATGGAAACATTGGTGTGCTCGTAAGAGAACCATGGTTCAGGTGCTGCATGGCT
Otu0960	0	0	0	0	0	0	0	0	0	0	0	0	-	0	1	1	1	0	0	0	3	0	k__Bacteria(100);p__Proteobacteria(100);c__Alphaproteobacteria(100);o__Rhodobacterales(100);f__Rhodobacteraceae(100);g__Haematobacter(100);s__Haematobactermassiliensi(100);	CCGCCTGGGGAGTACGGTCGCAAGATTAAAACTCAAAGGAATTGACGGGGGCCCGCACAAGCGGTGGAGCATGTGGTTTAATTCGAAGCAACGCGCAGAACCTTACCAACCCTTGACATGGGGATCGCGGATTACAGAGATGTTTTCCTTCAGTTCGGCTGGATCCCACACGGGTGCTGCATGGCT
Otu0966	0	0	0	0	0	0	0	0	0	0	0	0	-	0	1	2	0	0	0	1	3	1	k__Bacteria(100);p__Bacteroidetes(100);c__Flavobacteria(100);o__Flavobacteriales(100);f__Flavobacteriaceae(100);g__Sediminicola(67);s__Sediminicolaluteu(67);	CCACCTGGGGAGTACGTTCGCAAGAATGAAACTCAAAGGAATTGACGGGGGCCCGCACAAGCGGTGGAGCATGTGGTTTAATTCGATGATACGCGAGGAACCTTACCAGGGCTTAAATGTGGTAGGACAGGATTAGAGATAGTCCCTCCTTCGGGCTTACCACAAGGTGCTGCATGGTT
Otu0967	0	0	0	0	0	0	0	0	0	1	0	0	-	2	0	1	0	0	0	0	3	1	k__Bacteria(100);p__Proteobacteria(100);c__Gammaproteobacteria(100);o__Enterobacteriales(84);f__Enterobacteriaceae(84);g__Brenneria(84);s__Brenneriaquercin(84);	CCGCCTGGGGAGTACGGCCGCAAGGTTAAAACTCAAATGAATTGACGGGGGCCCGCACAAGCGGTGGAGCATGTGGTTTAATTCGATGCAACGCGAAGAACCTTACCTACTCTTGACATCCAGCGAACTTGGCAGAGATGCCTTGGTGCCTTCGGGAACGCTGAGACAGGTGCTGCATGGCT
Otu0970	0	0	0	0	0	0	0	0	0	0	0	0	-	1	2	0	0	0	0	1	3	1	k__Bacteria(100);p__Proteobacteria(67);c__Deltaproteobacteria(67);o__Desulfovibrionales(67);f__Desulfovibrionaceae(67);g__Lawsonia(67);s__Lawsoniaintracellulari(67);	CCGCCTGGGGAGTACGGTCGCAAGGCTGAAACTCAAAGGAATTGACGGGGGCCCGCACAAGCGGTGGAGCATGTGGTTTAATTCGAAGCAACGCGAAGAACCTTACCCAGGCTTGACATCCAGTGGAAATCTCCTGGAAACAGGAGGCCTCCTTCGGGACTGCTGGACAGGTGCTGCATGGCT
Otu0972	0	0	0	0	0	0	0	0	0	0	0	0	-	0	1	2	0	0	0	1	3	1	k__Bacteria(100);p__Proteobacteria(100);c__Alphaproteobacteria(100);o__Rhodobacterales(100);f__Rhodobacteraceae(100);g__Pseudoruegeria(100);unclassified(100);	CCGCCTGGGGAGTACGGTCGCAAGATTAAAACTCAAAGGAATTGACGGGGGCCCGCACAAGCGGTGGAGCATGTGGTTTAATTCGAAGCAACGCGCAGAACCTTACCAACCCTTGACATCCTGATCGCGGTTTCCCTAGTGGGATTCCTTCAGTTCGGCTGGATCAGTGACAGGTGCTGCATGGCT
Otu0983	2	0	1	0	0	0	0	0	0	0	0	0	-	0	0	0	0	0	0	0	3	0	k__Bacteria(100);p__Proteobacteria(100);c__Deltaproteobacteria(100);o__Bdellovibrionales(100);f__Bacteriovoracaceae(100);g__Bacteriovorax(100);unclassified(100);	CCGCCTGGGAAGTACGGTCGCAAGACTAAAACTCAAAGGAATTGACGGGGGCCCGCACAAGCGGTGGATTATGTGGTTTAATTCGAAGCAACGCGCAGAACCTTACCTAGGCTTGAAATCCTGAGAAGATCGACCAAAATTGATTGTGCTCTTCGGAGAACTCAGTGACAGGCGCTGCATGGCT
Otu0990	0	0	0	0	0	0	1	1	0	0	0	0	-	1	0	0	0	0	0	0	3	0	k__Bacteria(100);p__Proteobacteria(100);c__Gammaproteobacteria(100);o__Aeromonadales(100);f__Aeromonadaceae(100);g__Oceanisphaera(100);unclassified(100);	CCGCCTGGGGAGTACGGCCGCAAGGCTGAAACTCAAAGGAATTGACGGGGACCCGCACAAGCGGTGGAGCATGTGGTTTAATTCGATGCAACGCGAAGAACCTTACCTGCCCTTGACATACAGCGAACTTTCCAGAGATGGATTGGTGCCTTCGGGAACGCTGATACAGGTGCTGCATGGCT
Otu1005	0	0	0	0	0	0	0	0	1	0	2	0	-	0	0	0	0	0	0	0	3	0	k__Bacteria(100);p__Actinobacteria(100);c__Actinobacteria(100);o__Actinomycetales(100);f__Microbacteriaceae(100);g__CandidatusRhodoluna(100);unclassified(100);	CCGCCTGGGGAGTACGGTCGCAAGACTAAAACTCAAAGGAATTGACGGGGGCCCGCACAAGCGGCGGAGCATGCGGATTAATTCGATGCAACGCGAAGAACCTTACCAAGGCTTGACATATACAGGAAAAGCGTAGAAATACGCTCCCCGCAAGGTCTGTATACAGGTGGTGCATGGTT
Otu1009	0	0	0	0	0	0	0	0	0	0	0	0	-	1	0	0	2	0	0	0	3	0	k__Bacteria(100);p__Proteobacteria(100);c__Deltaproteobacteria(100);o__Desulfovibrionales(100);f__Desulfovibrionaceae(100);g__Desulfovibrio(100);s__Desulfovibriosenezi(100);	CCGCCTGGGGAGTACGGTCGCAAGGCTGAAACTCAAAGGAATTGACGGGGGCCCGCACAAGCGGTGGAGTATGTGGTTTAATTCGATGCAACGCGAAGAACCTTACCTGGGTTTGACATCCTTGGAATCTTCTAGAGATAGAGGAGTGCCCTTCGGGGAGCCAAGTGACAGGTGCTGCATGGCT
Otu1011	1	0	1	0	0	0	0	0	0	0	0	0	-	0	0	1	0	0	0	0	3	0	k__Bacteria(100);p__Proteobacteria(100);c__Alphaproteobacteria(100);o__Rhodobacterales(100);f__Rhodobacteraceae(100);g__Ruegeria(84);s__Ruegerialacuscaerulensi(84);	CCGCCTGGGGAGTACGGTCGCAAGATTAAAACTCAAAGGAATTGACGGGGGCCCGCACAAGCGGTGGAGCATGTGGTTTAATTCGAAGCAACGCGCAGAACCTTACCAACCCTTGACATCCCGGGACCGGTCCAGAGATGGGCCTTCCACTTCGGTGGCTCGGTGACAGGTGCTGCATGGCT
Otu1013	0	0	0	0	0	0	0	0	0	1	0	0	-	0	0	0	3	0	0	0	3	1	k__Bacteria(100);p__Proteobacteria(100);c__Gammaproteobacteria(100);o__Thiotrichales(84);f__Francisellaceae(84);unclassified(84);unclassified(84);	CCGCCTGGGGACTACGGCCGCAAGGCTAAAACTCAAAGGAATTGACGGGGACCCGCACAAGCGGTGGAGCATGTGGTTTAATTCGATGCAACGCGAAGAACCTTACCTACCCTTGACATCCTAAGAAGAACCGAGAGATTGGTTTGTGCCTTCGGGAACTTAGAGACAGGTGCTGCATGGCT
Otu1016	0	0	0	0	0	0	0	0	0	0	0	1	-	1	0	0	1	0	0	0	3	0	k__Bacteria(100);p__Verrucomicrobia(100);c__Spartobacteria(100);o__Spartobacteriales(100);f__Spartobacteriaceae(100);g__Chthoniobacter(100);unclassified(100);	CCGCCTGGGGAGTACGGTCGCAAGATTAAAACTCAAAGAAATTGACGGGGGCCTGCACAAGCGGTGGAGTATGTGGCTTAATTCGATGCAACGCGAAGAACCTTACCTGGCCTTGACATGCATCTCTAAGTCGGTGAAAGCCGGCGAGGTAGCAATACCAATTTGCACAGGTGCTGCATGGCT
Otu1017	0	0	0	0	0	0	0	0	0	0	0	0	-	1	1	1	0	0	0	0	3	0	k__Bacteria(100);p__Proteobacteria(100);c__Gammaproteobacteria(100);o__Vibrionales(67);f__Vibrionaceae(67);g__Vibrio(67);s__Vibrioponticu(67);	CCGCCTGGGGAGTACGGCCGCAAGGCTAAAACTCAAAGGAATTGACGGGGGCCCGCACAAGCGGTGGAGCATGTGGTTTAATTCGATGCAACGCGAAGAACCTTACCAGGCCTTGACATCTAGCGAAGTTTCCAGAGATGGATTCGTGCCTTCGGGAACGCTATGACAGGTGCTGCATGGCT
Otu1025	1	0	0	0	0	0	0	0	0	0	0	2	-	0	0	0	0	0	0	0	3	0	k__Bacteria(100);p__Bacteroidetes(100);c__Sphingobacteria(100);o__Sphingobacteriales(100);f__Saprospiraceae(100);unclassified(100);unclassified(100);	CCACCTGGGGAGTACGTTCGCAAGAATGAAACTCAAAGGAATTGACGGGGGTCCGCACAAGCGGTGGAGCATGTGGTTTAATTCGATGATACGCGAGGAACCTTACCTAGGCTATAATGTGAGTGACCGTCCCTGAAAGGGGACTTTCCTTCGGGACACGAAACAAGGTGCTGCATGGTT
Otu1037	0	1	0	0	0	0	0	0	0	0	0	1	-	0	0	1	0	0	0	0	3	0	k__Bacteria(100);p__Proteobacteria(100);c__Alphaproteobacteria(100);o__Rhizobiales(100);f__Rhizobiaceae(100);g__Agrobacterium(100);s__Rhizobiumundicol(100);	CCGCCTGGGGAGTACGGTCGCAAGATTAAAACTCAAAGGAATTGACGGGGGCCCGCACAAGCGGTGGAGCATGTGGTTTAATTCGAAGCAACGCGCAGAACCTTACCAGCTCTTGACATCCTGTGCCCGCTCTGGAGACAGAGTTTTCCCTTCGGGGACGCAGTGACAGGTGCTGCATGGCT
Otu1038	0	0	0	0	0	0	0	0	0	1	0	0	-	1	2	0	0	0	0	0	3	1	k__Bacteria(100);p__Proteobacteria(100);c__Gammaproteobacteria(100);o__Chromatiales(100);f__Ectothiorhodospiraceae(100);g__Thiohalospira(100);s__Thiohalospirahalophil(100);	CCGCCTGGGGAGTACGGTCGCAAGACTGAAACTCAAAGGAATTGACGGGGGCCCGCACAAGCGGTGGAGCATGTGGTTTAATTCGATGCAACGCGAAGAACCTTACCTGGCCTTGACATCCTCGGAACTTGGTAGAGATACCTTGGTGCCTTCGGGAACCGAGAGACAGGTGCTGCATGGCT
Otu1046	0	0	0	0	0	0	0	0	0	0	0	0	-	3	0	0	0	0	0	0	3	0	k__Bacteria(100);p__Proteobacteria(100);c__Alphaproteobacteria(100);o__Rhodobacterales(100);f__Hyphomonadaceae(100);g__Hyphomonas(100);s__Hyphomonasjannaschian(100);	CCGCCTGGGGAGTACGGCCGCAAGGTTAAAACTCAAAGAAATTGACGGGGGCCCGCACAAGCGGTGGAGCATGTGGTTTAATTCGAAGCAACGCGCAGAACCTTACCTACCCTTGACATGCCCGGTATGGTCGGCAGAGATGCCTTCCTTCATTTAGGTGGCCGGTGCACAGGTGCTGCATGGCT
Otu1053	0	0	0	0	0	0	0	0	0	0	1	0	-	2	0	0	0	0	0	0	3	0	k__Bacteria(100);p__Proteobacteria(100);c__Gammaproteobacteria(100);o__Oceanospirillales(100);f__Alteromonadaceae(100);g__Microbulbifer(100);s__Microbulbifervariabili(100);	CCGCCTGGGGAGTACGGTCGCAAGATTAAAACTCAAATGAATTGACGGGGGCCCGCACAAGCGGTGGAGCATGTGGTTTAATTCGAAGCAACGCGAAGAACCTTACCAGGGCTTGACATCCTCGGAAGTCTGCAGAGATGCGGATGTGCCTTCGGGAACCGAGTGACAGGTGCTGCATGGCT
Otu1066	2	0	0	0	0	0	0	0	0	0	0	1	-	0	0	0	0	0	0	0	3	0	k__Bacteria(100);p__Bacteroidetes(100);c__Flavobacteria(100);o__Flavobacteriales(100);f__Flavobacteriaceae(61);g__Tenacibaculum(61);s__Tenacibaculumlutimari(61);	CCACCTGGGGAGTACGGTCGCAAGATTGAAACTCAAAGGAATTGACGGGGGCCCGCACAAGCGGTGGAGCATGTGGTTTAATTCGATGATACGCGAGGAACCTTACCAGGGCTTAAATGCAAGATGACTATTCGGGAAACCAAATTTTCTTCGGACATCATGCAAGGTGCTGCATGGCT
Otu1069	0	0	0	0	0	0	0	0	0	0	0	0	-	0	1	0	2	0	0	0	3	0	k__Bacteria(100);p__Verrucomicrobia(100);c__Spartobacteria(80);o__Spartobacteriales(80);f__Spartobacteriaceae(80);g__Chthoniobacter(80);s__Chthoniobacterflavu(80);	CCGCCTGGGGAGTACGGTCGCAAGATTAAAACTCAAAGAAATTGACGGGGGGCCTGCACAAGCGGTGGAGTATGTGGCTTAATTCGATGCAACGCGAAGAACCTTACCTGGCCTTGACATGCTAGTGGTAAAACCCTGAAAGGGGAATGACCTCGCAAGAGGAGCTTGCACAGGTGCTGCATGGCT
Otu1071	0	0	0	0	0	0	0	0	0	0	1	0	-	0	1	0	0	1	0	0	3	0	k__Bacteria(100);p__Bacteroidetes(100);c__Sphingobacteria(100);o__Sphingobacteriales(100);f__Flexibacteraceae(100);g__Cytophaga(100);s__Cytophagahutchinsoni(100);	CCACCTGGGGAGTACGCCCGCAAGGGTGAAACTCAAAGGAATTGACGGGGGTCCGCACAAGCGGTGGAGCATGTGGTTTAATTCGATGATACGCGAGGAACCTTACCTGGGCTCGAATTCAGGCTGGGGGGCGCAGAAATGTGCCCGCCTCCGAGGCTGCCTGGAAGGTGCTGCATGGCT
Otu1073	1	0	0	0	0	0	0	0	2	0	0	0	-	0	0	0	0	0	0	0	3	0	k__Bacteria(100);p__Proteobacteria(100);c__Gammaproteobacteria(100);o__Pseudomonadales(100);f__Pseudomonadaceae(100);g__Azomonas(100);s__Azomonasmacrocytogene(100);	CCGCCTGGGGAGTACGGGCCGCAAGGTTAAAACTCAAAATGAAATTGACGGGGGCCCGCGACAAGCGGTGGAGCATGTGGTTTAATTCGAAGCAACGCGAAGAACCTTACCTGGCCTTGACATCCTGCGAATCTCTTGGAGACAAGAGAGTGCCCTCGGGAACGCAGAGACAGGTGCTGCATGGCT
Otu1080	0	0	0	0	0	0	0	0	0	0	0	0	-	1	1	1	0	0	0	0	3	0	k__Bacteria(100);p__Proteobacteria(100);c__Alphaproteobacteria(100);o__Kordiimonadales(100);f__Kordiimonadaceae(100);g__Kordiimonas(100);unclassified(100);	CCGCCTGGGGAGTACGGTCGCAAGATTAAAACTCAAAGGAATTGACGGGGGCCCGCACAAGCGGTGGAGCATGTGGTTTAATTCGAAGCAACGCGCAGAACCTTACCATCCCTTGACATCCTCAACGCGATTTCCGGAGACGGATTTCTTCAGTTCGGCTGGTTGAGTGACAGGTGCTGCATGGCT
Otu1090	0	0	0	0	0	0	0	0	0	0	2	0	-	1	0	0	0	0	0	0	3	0	k__Bacteria(100);p__Proteobacteria(100);c__Deltaproteobacteria(100);o__Desulfovibrionales(100);f__Desulfovibrionaceae(100);g__Desulfovibrio(100);s__Desulfovibriocaverna(100);	CCGCCTGGGGAGTACGGTCGCAAGGCTGAAACTCAAAGGAATTGACGGGGGCCCGCACAAGCGGTGGAGTATGTGGTTTAATTCGATGCAACGCGAAGAACCTTACCTGGGTTTGACATCCTCGGAATCTTTCAGAGATGAGAGAGTGCCCTTCGGGGAGCCGAGTGACAGGTGCTGCATGGCT
Otu1091	0	0	0	0	0	0	0	0	0	0	0	0	-	3	0	0	0	0	0	0	3	0	k__Bacteria(100);p__Proteobacteria(100);c__Gammaproteobacteria(100);o__Alteromonadales(100);f__Colwelliaceae(100);g__Thalassomonas(100);unclassified(100);	CCGCCTGGGGAGTACGGCCGCAAGGTTAAAACTCAAATGAATTGACGGGGGCCCGCACAAGCGGTGGAGCATGTGGTTTAATTCGATGTAACGCGAAGAACCTTACCATCCCTTGACATCCACAGAAGCGAGAAGAGATTTTCGTGTGCCTTCGGGAACTGTGAGACAGGTGCTGCATGGCT
Otu1092	0	0	0	0	0	0	0	1	0	0	0	0	-	2	0	0	0	0	0	1	3	1	k__Bacteria(100);p__Bacteroidetes(100);c__Sphingobacteria(100);o__Sphingobacteriales(100);f__Flexibacteraceae(100);g__Flectobacillus(100);unclassified(100);	CCACCTGGGGAGTACGCCGGCAACGGTGAAACTCAAAGGAATTGACGGGGGTCCGCACAAGCGGTGGAGCATGTGGTTTAATTCGATGATACGCGAGGAACCTTACCTAGGCTAGAATGCCTTTGAACGGTTTAGAGATAGACTTTCCCTTCGGGGCAAAGTGCAAGGTGCTGCATGGCT
Otu1093	0	0	0	0	0	0	0	0	0	0	0	2	-	0	1	0	0	0	0	0	3	0	k__Bacteria(100);p__Proteobacteria(100);c__Deltaproteobacteria(100);o__Myxococcales(100);f__Haliangiaceae(100);g__Haliangium(100);unclassified(100);	CCGCCTGGGGAGTACGGCCGCAAGGCTAAAACTCAAAGGAATTGACGGGGGCCCGCACAAGCGGTGGAGCATGTGGTTTAATTCGACGCAACGCGCAGAACCTTACCTGGGTTAAATCCACCAGAACCTTGCCGAGAAGCAGGGGTGCCCTTCGGGGAATTGGTGAGAAGGTGCTGCATGGCT
Otu1114	0	0	0	0	0	0	0	0	0	0	0	0	-	0	3	0	0	0	0	0	3	0	k__Bacteria(100);p__Proteobacteria(100);c__Gammaproteobacteria(100);o__Chromatiales(100);f__Chromatiaceae(100);g__Thiocystis(100);s__Thiocystisgelatinos(100);	CCGCCTGGGGAGTACGCCGGCAACGGTAAACTCAAAGGAATTGACGGGGGCCCGCACAAGCGGTGGGGCATGTGGTTTAATTCGATGCAACGCGAAGAACCTTACCAGCCCTTGACATCCTGGGAACTTGGTAGAAATACCTTAGTGCCTTCGGGAACCCAGTGACAGGTGCTGCATGGCT
Otu1119	0	0	0	1	0	0	0	0	0	0	0	0	-	1	1	0	0	0	0	0	3	0	k__Bacteria(100);p__Bacteroidetes(100);c__Flavobacteria(100);o__Flavobacteriales(100);f__Flavobacteriaceae(100);g__Zhouia(100);s__Zhouiaamylolytic(100);	CCACCAGGGGAGTACGCTCGCAAGAGTGAAACTCAAAGGAATTGACGGGGGCCCGCACAAGCGGTGGAGCATGTGGTTTAATTCGATGATACGCGAGGAACCTTACCTGGGCTTAAATGCAGAACGACGGATTGGGAAACCAGTCTTTCTTCGGACGTTTTGCAAGGTGCTGCATGGTT
Otu1120	0	0	0	0	0	0	0	0	0	0	0	0	-	3	0	0	0	0	0	0	3	0	k__Bacteria(100);p__Proteobacteria(100);c__Alphaproteobacteria(100);o__Rhodobacterales(100);f__Rhodobacteraceae(100);g__Jannaschia(100);s__Jannaschiahelgolandensi(100);	CCGCCTGGGGAGTACGGTCGCAAGATTAAAACTCAAAGGAATTGACGGGGGCCCGCACAAGCGGTGGAGCATGTGGTTTAATTCGAAGCAACGCGCAGAACCTTACCAACCCTTGACATGCGGAGTATGGTTAGTGGAGACACTTTCCTTCAGTTCGGCTGGCTCCTGCACAGGTGCTGCATGGCT
Otu1124	0	0	0	0	0	0	0	0	0	0	0	0	-	0	1	1	1	0	0	0	3	0	k__Bacteria(100);p__Proteobacteria(100);c__Deltaproteobacteria(100);o__NB1-j(100);f__JTB38(100);unclassified(100);unclassified(100);	CCGCCTGGGGAGTACGGTCGCAAGACTAAAACTCAAAGGAATTGACGGGGGCCCGCACAAGCGGTGGAGCATGTGGTTTAATTCGAAGCAACGCGCAGAACCTTACCTGGGTTTGACATCCTCGGAATACCTTCGAAAGTTGGTAGTGCCTTCGGGAACCGAGTGACAGGTGCTGCATGGCT
Otu1128	0	0	0	0	0	0	0	0	0	0	0	0	-	0	0	3	0	0	0	0	3	0	k__Bacteria(100);p__Bacteroidetes(100);c__Sphingobacteria(100);o__Sphingobacteriales(100);f__Flammeovirgaceae(100);g__Roseivirga(100);unclassified(100);	CCACCTGGGGAGTACGCTCGCAAGAGTGAAACTCAAAGGAATTGACGGGGGTCCGCACAAGCGGTGGAGCATGTGGTTTAATTCGATGATACGCGAGGAACCTTACCTGGGCTAGAATGCGAGGGAATGATTTAGAGATAGATCAGTCTTCGGACCCGAAGCAAGGTGCTGCATGGCT
Otu1149	0	0	0	0	0	0	0	0	0	0	0	0	-	0	0	3	0	0	0	0	3	0	k__Bacteria(100);p__Proteobacteria(100);c__Alphaproteobacteria(100);o__Sphingomonadales(100);f__Erythrobacteraceae(100);g__Porphyrobacter(100);s__Porphyrobactermeromictiu(80);	CCGCCTGGGGAGTACGGTCGCAAGATTAAAACTCAAAGGAATTGACGGGGGCCCGCACAAGCGGTGGAGCATGTGGTTTAATTCGAAGCAACGCGCAGAACCTTACCAGCCCTTGACATTTACTGACGGTTTCTGGAGACAGATTCCTTCCTTCGGGACAGTAGGACAGGTGCTGCATGGCT
Otu1158	0	0	0	0	0	0	0	0	0	0	0	0	-	0	3	0	0	0	0	0	3	0	k__Bacteria(100);p__Proteobacteria(100);c__Gammaproteobacteria(100);o__Enterobacteriales(100);f__Enterobacteriaceae(100);g__Escherichia(100);s__Escherichiaalberti(100);	CCGCCTGGGGAGTACGGCCGCAAGGTTAAAACTCAAAGGAATTGACGGGGGCCCGCACAAGCGGTGGAGCATGTGGTTTAATTCGATGCAACGCGAAGAACCTTACCTACCCTTGAATCCACGGAATTTTTCAGAGATGAGAAAGTGCCTTCGGGAACCGTGAGACAGGTGCTGCATGGCT
Otu1173	0	0	0	0	0	0	0	0	0	0	0	0	-	0	1	2	0	0	0	0	3	0	k__Bacteria(100);p__Proteobacteria(100);c__Deltaproteobacteria(100);o__Myxococcales(100);f__Haliangiaceae(100);g__Haliangium(80);unclassified(80);	CCGCCTGGGGAGTACGGCCGCAAGGCTAAAACTCAAAGGAATTGACGGGGGCCCGCACAAGCGGTGGAGCATGTGGTTCAATTCGACGCAACGCGCAGAACCTTACCTGGGTTAAATCCACCGGAATCCTGTAGAGATACGGGAGTGCCCTTCGGGGAATCGGTGAGAAGGTGCTGCATGGCT
Otu1181	0	0	0	0	0	0	0	0	0	0	0	0	-	3	0	0	0	0	0	0	3	0	k__Bacteria(100);p__Proteobacteria(100);c__Alphaproteobacteria(100);o__Rhodobacterales(100);f__Rhodobacteraceae(100);g__Rhodovulum(100);s__Rhodovulumsulfidophilu(100);	CCGCCTGGGGAGTACGGCCGCAAGGTTAAAACTCAAAGGAATTGACGGGGGCCCGCACAAGCGGTGGAGCATGTGGTTTAATTCGAAGCAACGCGCAGAACCTTACCACCCCTTGACATGGGTATCGCGATTTCTCGAGAGAGATTTCTTCAGTTCGGCTGGATACCACACAGGTGCTGCATGGCT
Otu1190	0	0	0	0	0	0	0	0	0	0	0	1	-	0	1	1	0	0	0	0	3	0	k__Bacteria(100);p__Proteobacteria(100);c__Alphaproteobacteria(100);o__Rhizobiales(100);f__Rhodobacteraceae(100);unclassified(75);unclassified(75);	CCGCCTGGGGAGTACGGTCGCAAGATTAAAACTCAAAGGAATTGACGGGGGCCCGCACAAGCGGTGGAGCATGTGGTTTAATTCGAAGCAACGCGCAGAACCTTACCAGCCCTTGACATTTGGTGCACACTCCAGAGATGGGGTTTTCCCTTCGGGGACGCCAGGACAGGTGCTGCATGGCT
Otu1191	0	0	0	0	0	0	0	0	0	0	0	2	-	0	1	0	0	0	0	0	3	0	k__Bacteria(100);p__Planctomycetes(100);c__Planctomycea(100);o__Pirellulales(75);f__Pirellulaceae(75);g__Pirellula(75);s__Pirellulastaley(75);	CCGCCTGGGGAGTATGGTCGCAAGGCTGAAAACTCAAAGGAATTGACGGGGGGCTCACACAAGCGGTGGAGGATGTGGTTTAATTCGAAGCAACGCGAAGAACCTTACCAGGTCTTGACATACAGGGATTAACTTTGTGAAAGCAGAGGGATTGTCAGCAATGATGTAACCTATACAGGTGCTGCATGGCT
Otu1193	0	0	0	1	0	0	2	0	0	0	0	0	-	0	0	0	0	0	0	0	3	0	k__Bacteria(100);p__Bacteroidetes(100);c__Flavobacteria(100);o__Flavobacteriales(100);f__Flavobacteriaceae(100);g__Salegentibacter(100);unclassified(100);	CCACCTGGGGAGTACGATCGCAAGGTTGAAACTCAAAGGAATTGACGGGGGCCCGCACAAGCGGTGGAGCATGTGGTTTAATTCGATGATACGCGAGGAACCTTACCAGGGCTTAAATGTAGTTTGACAGGACTGGAAACAGTTTTTTCTTCGGACAGATTACAAGGTGCTGCATGGTT
Otu1195	0	0	0	2	1	0	0	0	0	0	0	0	-	0	0	0	0	0	0	0	3	0	k__Bacteria(100);p__GN02(100);c__VC12-cl04(100);unclassified(100);unclassified(100);unclassified(100);unclassified(100);	CCACCTGAGGAGTACGGTCGCAAGATTAAAACTCAAAGGAATAGACGGGGACCCACACAAGCAGTGGATCACGTGGTTTAATTCGACAATAAACGGGGAACCTTACCCAGGCTTGACATCCTAAGAATTTTCTAGAGATAGAAAAGTGCCCTTACGGGAGCTTAGAGACAGGTGCTGCATGGTT
Otu1209	0	0	0	1	0	0	0	0	0	0	1	0	-	0	1	0	0	0	0	0	3	0	k__Bacteria(100);p__Proteobacteria(100);c__Gammaproteobacteria(100);o__Pseudomonadales(100);f__Moraxellaceae(100);g__Enhydrobacter(100);s__Enhydrobacteraerosaccu(100);	CCGCCTGGGGAGTACGGCCGCAAGGTTAAAACTCAAATGAATTGACGGGGGCCCGCACAAGCGGTGGAGCATGTGGTTTAATTCGATGCAACGCGAAGAACCTTACCTGGTCTTGACATAGTGAGAATCTTTCAGAGATGAGAGAGTGCCTTCGGGAATTCACATACAGGTGCTGCATGGCT
Otu1219	0	0	0	0	0	0	0	0	0	0	0	0	-	0	3	0	0	0	0	0	3	0	k__Bacteria(100);p__Proteobacteria(100);c__Gammaproteobacteria(100);o__Enterobacteriales(100);f__Enterobacteriaceae(100);g__Proteus(100);s__Proteusvulgari(100);	CCGCCTGGGGAGTACGGTCGCAAGATTAAAACTCAAATGAATTGACGGGGGCCCGCACAAGCGGTGGAGCATGTGGTTTAATTCGATGCAACGCGAAGAACCTTACCTACTCTTGACATCCAGAGAATCCTTTAGAGATAGAGGAGTGCCTTCGGGAACTCTGAGACAGGTGCTGCATGGCT
Otu1241	0	0	0	0	0	0	0	0	0	0	3	0	-	0	0	0	0	0	0	0	3	0	k__Bacteria(100);p__Chlorobi(100);c__SM1B09(100);unclassified(100);unclassified(100);unclassified(100);unclassified(100);	CCACCTGGGGAGTATGATCGCAAGGTTGAAACTCAAAGGAATTGACGGGGGCCCGCACAAGCGGTGGATTATGTGGTTTAATTCGATGCAACGCGAAGAACCTTACCTGGGCTCGAAATGTAGGAAGTAGGACCCTGAAAGGGGAACCACCTGTCAAGTCAGGAACCTATATAGGTGCTGCATGGCT
Otu1243	0	0	0	1	0	0	0	0	0	0	0	1	-	1	0	0	0	0	0	0	3	0	k__Bacteria(100);p__Bacteroidetes(100);c__Sphingobacteria(100);o__Sphingobacteriales(100);f__Flammeovirgaceae(100);unclassified(100);unclassified(100);	CCACCTGGGAGTACGCTCGCAAGAGTGAAACTCAAAGGAATTGACGGGGGTCCGCACAAGCGGTGGAGCATGTGGTTTAATTCGATGATACGCGAGGAACCTTACCTGGGCTAGAATGTGAATGCCCGACCCAGAGATGGGTCTTTCTTCGGACATGAAACAAGGTGCTGCATGGCT
Otu1258	0	0	0	0	0	0	0	0	0	0	0	0	-	0	0	2	0	1	0	0	3	0	k__Bacteria(100);p__Proteobacteria(100);c__Alphaproteobacteria(100);o__Rhodobacterales(75);f__Rhodobacteraceae(75);unclassified;unclassified;	CCGCCTGGGGAGTACGGTCGCAAGATTAAAACTCAAAGGAATTGACGGGGGCCCGCACAAGCGGTGGAGCATGTGGTTTAATTCGAAGCAACGCGCAGAACCTTACCAACCCTTGACATGGGGCGTATGTTTTCCGGAGACGGAGGACTTCAGTTCGGCTGGCGTCCACACAGGTGCTGCATGGCT
Otu1259	0	0	0	1	0	0	0	0	0	0	1	0	-	1	0	0	0	0	0	0	3	0	k__Bacteria(100);p__Bacteroidetes(100);c__Flavobacteria(100);o__Flavobacteriales(100);f__Flavobacteriaceae(100);unclassified;unclassified;	CCACCTGGGGAGTACGATCGCAAGATTGAAACTCAAAGGAATTGACGGGGGCCCGCACAAGCGGTGGAGCATGTGGTTTAATTCGATGATACGCGAGGAACCTTACCAGGGCTTAAATGCAGAACGACAGATTTGGAAACAAATCCTTCTTCGGACGGACTGCAAGGTGCTGCATGGTT
Otu1266	0	0	0	0	0	0	0	0	0	0	0	1	-	2	0	0	0	0	0	0	3	0	k__Bacteria(100);p__Bacteroidetes(100);c__Flavobacteria(100);o__Flavobacteriales(100);f__Flavobacteriaceae(100);g__Eudoraea(100);unclassified(100);	CCACCTGGGGAGTACGATCGCAAGGTTGAAACTCAAAGGAATTGACGGGGGCCCGCACAAGCGGTGGAGCATGTGGTTTAATTCGATGATACGCGAGGAACCTTACCTGGGCTTAAATGCAGAACGACCGGCTGGGAAACCAGCCTTTCTTCGGACGGTCTGCAAGGTGCTGCATGGCT
Otu1270	0	0	0	0	0	0	0	0	0	0	0	0	-	0	0	3	0	0	0	0	3	0	k__Bacteria(100);p__Bacteroidetes(100);c__Sphingobacteria(100);o__Sphingobacteriales(100);f__Flammeovirgaceae(100);g__Fulvivirga(100);unclassified(100);	CCACCTGGGGAGTACGCTCGCAAGAGTGAAACCCAAAGGAATTGACGGGGGTCCGCACAAGCGGTGGAGCATGTGGTTTAATTCGATGATACGCGAGGAACCTTACCTGGGCTCGAATGTGAGCGCTATTTCCAGAGATGGAAAGTTCTTCGGACGTGAAACAAGGTGCTGCATGGCT
Otu1286	0	0	0	0	3	0	0	0	0	0	0	0	-	0	0	0	0	0	0	0	3	0	k__Bacteria(100);p__Proteobacteria(100);c__Alphaproteobacteria(100);o__Kiloniellales(75);f__Kiloniellaceae(75);g__Kiloniella(75);unclassified(75);	CCGCCTGGGGAGTACGGTCGCAAGATTAAAACTCAAAGGAATTGACGGGGGCCCGCACAAGCGGTGGAGCATGTGGTTTAATTCGAAGCAACGCGAAGAACCTTACCAATTCTTGACATACTCGTCGCGGTTTCCAGAGATGGATTCCTTCAGTTCGGCTGGACGATGTACAGGTGCTGCATGGCT
Otu1292	0	0	0	0	0	0	0	0	0	0	0	1	-	0	0	2	0	0	0	0	3	0	k__Bacteria(100);p__Proteobacteria(100);c__Deltaproteobacteria(100);o__Desulfovibrionales(100);f__Desulfovibrionaceae(100);g__Desulfovibrio(100);s__Desulfovibriosalexigen(100);	CCGCCTGGGGAGTACGAGCGCAAGCTTAAAACTCAAAGGAATTGACGGGGGCCCGCACAAGCGGTGGATTATGTGGTTTAATTCGAAGCAACGCGCAGAACCTTACCTGGGCTTGAACTCCTGAGAATCCTCCCCAAAAGGAGGAGTGCCCTTCAGGGAATTCAGTGAGAGGCGCTGCATGGCT
Otu1306	0	0	0	0	0	0	0	0	0	0	0	0	-	1	0	1	1	0	0	0	3	0	k__Bacteria(100);p__Proteobacteria(100);c__Alphaproteobacteria(100);o__Rhizobiales(100);unclassified;unclassified;unclassified;	CCGCCTGGGAAGTACGGTCGCAAGATTAAAACTCAAAGGAATTGACGGGGCCCGCACAAGCGGTGGAGCATGTGGTTTAATTCGACGCAACGCGAAGAACCTTACCAGCTCTTGACATGCCTGTCGCGGGACTGAGAGATCAGTCCCTTCAGTTCGGCTGGACAGTGCACAGGTGCTGCATGGCT
Otu1310	0	0	0	3	0	0	0	0	0	0	0	0	-	0	0	0	0	0	0	0	3	0	k__Bacteria(100);p__Proteobacteria(100);c__Alphaproteobacteria(100);o__Rhizobiales(100);f__Phyllobacteriaceae(100);g__Phyllobacterium(100);s__Phyllobacteriummyrsinacearu(100);	CCGCCTGGGGAGTACGGTCGCAAGATTAAAACTCAAAGGAATTGACGGGGGCCCGCACAAGCGGTGGAGCATGTGGTTTAATTCGAAGCAACGCGCAGAACCTTACCAACCCTTGACATCCCGATCGCGGATCCAGAGATGGATCTTTCAGTTAGGCTGGATCGGTGACAGGTGCTGCATGGCT
Otu1312	0	0	0	0	0	0	0	0	0	0	0	0	-	0	1	2	0	0	0	0	3	0	k__Bacteria(100);p__Proteobacteria(100);c__Alphaproteobacteria(100);o__Rhizobiales(100);f__Beijerinckiaceae(100);g__Chelatococcus(100);unclassified(100);	CCGCCTGGGGAGTACGGTCGCAAGATTAAAACTCAAAGGAATTGACGGGGGCCCGCACAAGCGGTGGAGCATGTGGTTTAATTCGACGCAACGCGCAGAACCTTACCAGCCCTTGACATGCTGGCTGCGGTTCCGGGAGACCGGTTCCTTCCTTCGGGAGGCCAGTACAGGTGCTGCATGGCT
Otu1314	0	0	0	0	0	1	0	0	0	0	0	0	-	0	2	0	0	0	0	0	3	0	k__Bacteria(100);p__Proteobacteria(100);c__Deltaproteobacteria(100);o__Desulfovibrionales(100);f__Desulfovibrionaceae(100);g__Desulfovibrio(100);s__Desulfovibriosalexigen(100);	CCGCCTGGGGAGTACGTCGGCAACGATGAAACTCAAAGGAATTGACGGGGGCCCGCACAAGCGGTGGAACATGTGGTTTAATTCGACGCAACGCGCAGAACCTTACCCGGACTTGACATCCTGAGAATCTTCTAGAGATAGAGGAGTGCCCCTTCGGGGAGCTCAGTGACAGGTGCTGCATGGCT
Otu1325	0	0	0	0	0	0	0	0	0	0	0	0	-	0	3	0	0	0	0	0	3	0	k__Bacteria(100);p__Bacteroidetes(100);c__Sphingobacteria(100);o__Sphingobacteriales(100);f__Flammeovirgaceae(100);unclassified(100);unclassified(100);	CCACCTGGGGAGTACGCTCGCAAGAGTGAAACTCAAAGGAATTGACGGGGGTCCGCACAAGCGGTGGAGCATGTGGTTTAATTCGATGATACGCGAGGAACCTTACCTGGGCTAGAATGTGATTGCCATTCCGAGAGATCGGAAGTTCTTCGGACATGAAACAAGGTGCTGCATGGCT
Otu1326	0	0	0	0	0	0	0	0	0	0	0	0	-	3	0	0	0	0	0	0	3	0	k__Bacteria(100);p__Bacteroidetes(100);c__Bacteroidia(100);o__Bacteroidales(100);f__Porphyromonadaceae(100);g__Porphyromonas(100);s__Porphyromonascrevioricani(100);	CCGCCTGGGGAGTACGTCGGCAACGATGAAACTCAAAGGAATTGACGGGGGCCCGCACAAGCGGTGGAGCATGTGGTTTAATTCGATGATACGCGAGGAACCTTACCTGGGCTACAATGCCTCTGACCGCTATCGAAAGATGGTTTCTCTTCGGAGCAGAGTGCAAGGTGCTGCATGGTT
Otu1328	0	0	0	0	0	0	0	0	0	0	0	0	-	3	0	0	0	0	0	0	3	0	k__Bacteria(100);p__Bacteroidetes(100);c__Sphingobacteria(100);o__Sphingobacteriales(100);f__Balneolaceae(100);g__Balneola(100);s__Balneolaalkaliphil(100);	CCACCTGGGGAGTACGTCGGCAACGATGAAACTCAAAGGAATTGACGGGGGCCCGCACAAGCGGTGGAGCATGTGGCTTAATTCGATGCAACGCGAGGAACCTTACCTGGGCTAAATCCACAACGCTACCTCTGGAAACAGAGGGTCCCTTCGGGGCGTTATGGAAGGTGCTGCATGGCT
Otu1335	0	0	0	0	0	0	0	0	0	0	0	3	-	0	0	0	0	0	0	0	3	0	k__Bacteria(100);p__Proteobacteria(100);c__Alphaproteobacteria(100);o__Rhodobacterales(100);f__Rhodobacteraceae(100);g__Jannaschia(100);s__Jannaschiahelgolandensi(100);	CCGCCTGGGGAGTACGGTCGCAAGATTAAAACTCAAAGGAATTGACGGGGGCCCGCACAAGCGGTGGAGCATGTGGTTTAATTCGAAGCAACGCGCAGAACCTTACCAACCCTTGACATGGTGATTTTGGTTAGTGGAGACACTTTCCTTCAGTTCGGCTGGGTCACACACAGGTGCTGCATGGCT
Otu1339	0	0	0	0	0	0	0	0	0	0	0	0	-	3	0	0	0	0	0	0	3	0	k__Bacteria(100);p__Proteobacteria(100);c__Gammaproteobacteria(100);o__Oceanospirillales(100);f__Alteromonadaceae(75);g__Microbulbifer(75);s__Microbulbiferthermotoleran(75);	CCGCCTGGGGAGTACGGCCGCAAGGTTGAAACTCAAAGGAATTGACGGGGGCCCGCACAAGCGGTGGAGCATGTGGTTTAATTCAAAGCAACGCGAAGAACCTTACCAGGCCTTGACATCCTCAGAACTTTCCAGAAATGGATTGGTGCCTTCGGGAACTGAGTGACAGGTGCTGCATGGCT
Otu1341	0	0	0	0	0	0	0	0	0	0	0	3	-	0	0	0	0	0	0	0	3	0	k__Bacteria(100);p__Bacteroidetes(100);c__Flavobacteria(100);o__Flavobacteriales(100);f__Flavobacteriaceae(100);g__Sandarakinotalea(100);unclassified(100);	CCACCTGGGGAGTACGTTCGCAAGAATGAAACTCAAAGGAATTGACGGGGGCTCGCACAAGCGGTGGAGCATGTGGTTTAACTCGATGATACGCGAGGAACCTTACCAGGGCTTAAATGCAGTATGACAGATTCAGAGATGGATTTTTCTTCGGACATATTGCAAGGTGCTGCATGGTT
Otu1342	0	0	0	0	0	0	0	0	0	0	2	0	-	0	0	0	0	1	0	0	3	0	k__Bacteria(100);p__Bacteroidetes(100);c__Sphingobacteria(100);o__Sphingobacteriales(100);f__Flammeovirgaceae(100);unclassified(100);unclassified(100);	CCACCTGGGGAGTACGCTCGCAAGAGTGAAACTCAAAGGAATTGACGGGGGTCCGCACAAGCGGTGGAGCATGTGGTTTAATTCGATGATACGCGAGGAACCTTACCTGGGCTCGAATGGTAAGGGAATTATCCAGAAATGGATGAGTCTTCGGACTCTTATCAAGGTGCTGCATGGCT
Otu1346	0	0	0	0	0	0	0	0	0	1	0	3	-	0	0	0	0	0	0	0	3	1	k__Bacteria(100);p__Proteobacteria(100);c__Alphaproteobacteria(75);o__Rickettsiales(75);f__Anaplasmataceae(75);g__Neorickettsia(75);s__Neorickettsiasennets(75);	CCGCCTGGGGAGTACGGCCGCAAGGTTAAAACTCAAAGGAATTGACGGGGACCCGCACAAGCGGTGGAGCATGTGGTTTAATTCGATGATACGCGAGGTACCTTACCTACCCTTGACATATAAGTTGTGATTTCTGGAAACAGATTTCTTTGGTTCGCCCAGGCTTATACAGGTGTTGCATGGCT
Otu1353	0	0	0	0	0	0	0	0	0	0	1	0	-	0	0	0	0	2	0	0	3	0	k__Bacteria(100);p__Proteobacteria(100);c__Alphaproteobacteria(100);o__Rhodospirillales(100);f__Rhodospirillaceae(100);g__Rhodospirillum(100);s__Rhodospirillumrubru(100);	CCGCCTGGGGAGTACGGCCGCAAGGTTAAAACTCAAAGGAATTGACGGGGGCCCGCACAAGCGGTGGAGCATGTGGTTTAATTCGACGCAACGCGCAGAACCTTACCAGCCCTTGACATGTTGGTTAAAGCCGGGCGAGAGCTCGGTGTTCCTTCGGGAGGCCATCACAGGTGCTGCATGGCT
Otu1368	0	0	0	0	0	0	0	0	0	0	1	1	-	0	0	0	0	0	1	0	3	0	k__Bacteria(100);p__Proteobacteria(100);c__Gammaproteobacteria(100);o__Oceanospirillales(100);f__Alteromonadaceae(100);g__Teredinibacter(100);s__Teredinibacterturnera(100);	CCGCCTGGGGAGTACGGTCGCAAGATTAAAACTCAAATGAATTGACGGGGGCCCGCACAAGCGGTGGAGCATGTGGTTTAATTCGAAGCAACGCGAAGAACCTTACCAGGTCTTGACATCCCCGGAACTGTCTAGAAATAGACGGGTGCCTTCGGGAATCGGGTGACAGGTGCTGCATGGCT
Otu1371	0	0	0	0	0	0	0	0	0	0	0	0	-	0	0	3	0	0	0	0	3	0	k__Bacteria(100);p__Bacteroidetes(100);c__Sphingobacteria(100);o__Sphingobacteriales(100);f__Flammeovirgaceae(100);unclassified(100);unclassified(100);	CCACCTGGGGAGTACGCTCGCAAGAGTGAAACTCAAAGGAATTGACGGGGGTCCGCACAAGCGGTGGAGCATGTGGTTTAATTCGATGATACGCGAGGAACCTTACCTGGGCTAGAATGCGATTGACCTCTTCAGAGATGGAGATTTCTTCGGACATGAAGCAAGGTGCTGCATGGCT
Otu1377	0	0	0	0	0	0	0	0	0	0	3	0	-	0	0	0	0	0	0	0	3	0	k__Bacteria(100);p__Proteobacteria(100);c__Alphaproteobacteria(100);o__Rhizobiales(100);f__Hyphomicrobiaceae(100);g__Hyphomicrobium(100);s__Hyphomicrobiumzavarzini(100);	CCGCCTGGGGAGTACGGCCGCAAGGTTAAAACTCAAAGGAATTGACGGGGGCCCGCACAAGCGGTGGAGCATGTGGTTTAATTCGAAGCAACGCAAAGAACCTTACCAGCTCTTGACATTTACGGTCGGTTTCCAGAGATGGATTCCTCCCAGCAATGGGCCGTAGGACAGGTGCTGCATGGCT
Otu1388	0	0	0	0	0	0	0	0	0	0	0	0	-	0	0	3	0	0	0	0	3	0	k__Bacteria(100);p__Bacteroidetes(100);c__Sphingobacteria(100);o__Sphingobacteriales(100);f__Flammeovirgaceae(100);unclassified(100);unclassified(100);	CCACCTGGGGAGTACGTCCGCAAGGATGAAACTCAAAGGAATTGACGGGGGTCCGCACAAGCGGTGGAGCATGTGGTTTAATTCGATGATACGCGAGGAACCTTACCTGGGCTAGAATGTGATTGCTATCCCGAGAGATCGGGAGTTCTTCGGACATGAAACAAGGTGCTGCATGGCT
Otu1390	0	0	0	0	0	0	0	0	0	0	0	1	-	0	1	0	0	1	0	0	3	0	k__Bacteria(100);p__Bacteroidetes(100);c__Sphingobacteria(100);o__Sphingobacteriales(100);f__Saprospiraceae(100);unclassified(75);unclassified(75);	CCACCTGGGGAGTACGTCGGCAACGATGAAACTCAAAGGAATTGACGGGGGTCCGCACAAGCGGTGGAGCATGTGGTTTAATTCGATGATACGCGAGGAACCTTACCTAGGCTCGAACGCTATTTGCCGACAGATGAAAGTCTGTTTTCCTTCGGGACGGATAGTGAGGTGCTGCATGGTT
Otu1395	0	0	0	0	0	0	0	0	0	0	0	0	-	0	3	0	0	0	0	0	3	0	k__Bacteria(100);p__Proteobacteria(100);c__Deltaproteobacteria(100);o__Bdellovibrionales(100);f__Bdellovibrionaceae(100);g__Bdellovibrio(100);s__Bdellovibriobacteriovoru(100);	CCGCCTGAGGAGTACGGTCGCAAGATTAAAACTCAAGAAATTGACGGGGGCCCGCACAAGCGGTGGAGCATGTGGTTTAATTCGATGCAACGCGAAAAACCTTACCTGGGTTTGACATGTACTGGAAGTACTCAGAGATGAGTGCGCCTTCGGGCCGGTACACAGGTGCTGCATGGCT
Otu1397	0	0	0	0	0	0	0	0	0	0	0	0	-	0	3	0	0	0	0	0	3	0	k__Bacteria(100);p__Proteobacteria(100);c__Gammaproteobacteria(100);o__Oceanospirillales(100);f__Halomonadaceae(100);g__Chromohalobacter(100);s__Chromohalobactersalexigen(100);	CCGCCTGGGGAGTACGGCCGCAAGGTTAAAACTCAAATGAATTGACGGGGGCCCGCACAAGCGGTGGAGCATGTGGTTTAATTCGATGCAACGCGAAGAACCTTACCTACCCTTGACATCCTGCGAATTCTGTAGAGATACGGAAGTGCCGTAAGGAGCGCAGAGACAGGTGCTGCATGGCT
Otu1402	0	0	0	0	0	0	0	0	0	0	0	0	-	0	1	2	0	0	0	0	3	0	k__Bacteria(100);p__Bacteroidetes(100);c__Flavobacteria(100);o__Flavobacteriales(100);f__Flavobacteriaceae(100);g__Tenacibaculum(75);s__Tenacibaculumlutimari(75);	CCACCTGGGGAGTACGATCGCAAGGTTGAAACTCAAAGGAATTGACGGGGGCCCGCACAAGCGGAGGAACATGTGGTTTAATTCGATGATACGCGAGGAACCTTACCTGGGCTTAAATGTGTTCGGACCGACTTAGAGATAGGTCTTCCCTTCGGGGCTGAATACAAGGTGCTGCATGGTT
Otu1403	0	0	0	1	0	0	0	0	0	0	0	0	-	1	1	0	0	0	0	0	3	0	k__Bacteria(100);p__Bacteroidetes(100);c__Flavobacteria(100);o__Flavobacteriales(100);f__Flavobacteriaceae(100);g__Tenacibaculum(100);s__Tenacibaculumlutimari(100);	GCACCTGGGGAGTACGATCGCAAGGTTGAAACTCAAAGGAATTGACGGGGGCCCGCACAAGCGGTGGAGCATGTGGTTTAATTCGATGATACGCGAGGAACCTTACCAGGGCTTAAATGTAGAGTGACCGATCTGGAAACAGATCTTTCTTCGGACAGTCTACAAGGTGCTGCATGGCT
Otu1410	0	0	0	0	0	0	0	0	0	0	0	0	-	0	1	2	0	0	0	0	3	0	k__Bacteria(100);p__Bacteroidetes(100);c__Flavobacteria(100);o__Flavobacteriales(100);unclassified;unclassified;unclassified;	CCACCTGGGGAGTACGGTCGCAAGATTGAAACTCAAAGGAATTGACGGGGGCCCGCACAAGCGGTGGAGCATGTGGTTTAATTCGATGATACGCGAGGAACCTTACCAGGGCTTAAATGTTGATTGACAGATCTGGAAACAGATTTTTCTTCGGACAATTAACAAGGTGCTGCATGGTT
Otu1416	0	0	0	0	0	0	0	0	0	0	0	0	-	0	3	0	0	0	0	0	3	0	k__Bacteria(100);p__Proteobacteria(100);c__Alphaproteobacteria(100);o__Rhodobacterales(100);f__Rhodobacteraceae(100);g__Pseudoruegeria(100);unclassified(100);	CCGCCTGGGGAGTACGGTCGCAAGATTAAAACTCAAAGGAATTGACGGGGGCCCGCACAAGCGGTGGAGCATGTGGTTTAATTCGAAGCAACGCGCAGAACCTTACCAACCCTTGACATCTGGATCGCGGTTTTCCGAGAGGAATTCCTTCAGTTCGGCTGGATCCAAGACAGGTGCTGCATGGCT
Otu1417	0	0	0	0	0	0	0	0	0	0	0	0	-	0	1	1	1	0	0	0	3	0	k__Bacteria(100);p__Proteobacteria(100);c__Gammaproteobacteria(100);o__Chromatiales(75);f__Sinobacteraceae(75);unclassified(75);unclassified(75);	CCGCCTGGGGAGTACGCCGGCAACGGTAAAACTCAAAGGAATTGACGGGGACCCGCACAAGCGGTGGAGCATGTGGTTTAATTCGATGCAACGCGAAGAACCTTACCTGCCCTTGACATCCTCGGAACTTTCCAGAGATGGATTGGTGCCTTCGGGAACCGAGTGACAGGTGCTGCATGGCT
Otu1418	0	0	0	0	0	0	1	0	0	0	0	0	-	0	1	0	0	1	0	0	3	0	k__Bacteria(100);p__Proteobacteria(100);c__Alphaproteobacteria(100);o__Rhodospirillales(100);f__Rhodospirillaceae(100);g__Rhodospirillum(100);s__Rhodospirillumrubru(100);	CCGCCTGGGGAGTACGGCCGCAAGGTTAAAACTCAAAGGAATTGACGGGGGCCCGCACAAGCGGTGGAGCATGTGGTTTAATTCGACGCAACGCGCAGAACCTTACCAGCCCTTGACATGATGGCTGCGGACCGGTGAGAGCCGGTCTTTCCTTCGGGAGGCCATTACAGGTGCTGCATGGCT
Otu1430	0	0	0	0	0	0	0	0	0	0	0	0	-	0	2	0	0	1	0	0	3	0	k__Bacteria(100);p__Bacteroidetes(100);c__Sphingobacteria(100);o__Sphingobacteriales(100);f__Flammeovirgaceae(100);unclassified(100);unclassified(100);	CCACCTGGGGAGTACGCCCGCAAGAGTGAAACTCAAAGGAATTGACGGGGGTCCGCACAAGCGGTGGAGCATGTGGTTTAATTCGATGATACGCGAGGAACCTTACCTGGGCTCGAATGGTAAGGGAATTATCCAGAAATGGATGAGTCTTCGGACTCTTATCAAGGTGCTGCATGGCT
Otu1436	0	0	0	0	0	0	0	0	0	0	0	0	-	3	0	0	0	0	0	1	3	1	k__Bacteria(100);p__Proteobacteria(100);c__Gammaproteobacteria(100);o__Enterobacteriales(75);f__Enterobacteriaceae(75);g__Sodalis(75);s__Sodalisglossinidiu(75);	CCGCCTGGGGAGTACGGCCGCAAGGTTGAAAACTCAAAGGAATTGACGGGGGCCCGCACAAGCGGTGGAGCATGTGGTTTAATTCGATGCAACGCGAAGAACCTTACCTGGTCTTGACATCCTGAGAACTTGGCAGAGATGCCTCGGTGCCTTCGGGAGCTCAGAGACAGGTGCTGCATGGCT
Otu1438	0	0	0	0	0	0	2	0	0	0	0	0	-	1	0	0	0	0	0	0	3	0	k__Bacteria(100);p__Bacteroidetes(100);c__Sphingobacteria(100);o__Sphingobacteriales(100);f__Flexibacteraceae(100);g__Microscilla(100);s__Microscillamarin(100);	CCACCTGGGGAGTACGACCGCAAGGTTGAAACTCAAAGGAATTGACGGGGGTCCGCACAAGCGGTGGAGCATGTGGTTTAATTCGATGATACGCGAGGAACCTTACCAGGGCTCGAACGCTATTTGACCCTCCCTGAAAGGGGAGTTTTCTTCGGAACAAATAGTGAGGTGCTGCATGGTT
Otu1448	0	0	0	0	0	0	0	0	0	0	0	0	-	0	1	2	0	0	0	0	3	0	k__Bacteria(100);p__Bacteroidetes(100);c__Sphingobacteria(100);o__Sphingobacteriales(100);f__Flammeovirgaceae(100);unclassified(100);unclassified(100);	CCACCTGGGGAGTACGCTCGCAAGAGTGAAACTCAAAGGAATTGACGGGGGGTCCGCACAAGCGGTGGAGCATGTGGTTTAATTCGATGATACGCGAGGAACCTTACCTGGGCTAGAATGTGATTGCCAGACTCAGAGATGGGTCGTTCTTCGGACATGAAACAAGGTGCTGCATGGCT
Otu1454	0	0	0	0	0	0	0	0	0	0	1	0	-	1	0	1	0	0	0	0	3	0	k__Bacteria(100);p__Proteobacteria(100);c__Deltaproteobacteria(100);o__Syntrophobacterales(100);f__Syntrophobacteraceae(100);unclassified(100);unclassified(100);	CCGCCTGGGGACTACGGCCGCAAGGTTAAAACTCAAAGGAATTGACGGGGGCCCGCACAAGCGGTGGAGCATGTGGTTCAATTCGACGCAACGCGAAGAACCTTACCTGGGCTAGACAACAGTGGACCGCCTCAGAGATGAGGTTTTCCCTTCGGGGACTGCTGGTTCAGGTGCTGCATGGCT
Otu1455	0	0	0	0	0	0	0	0	0	0	1	0	-	1	0	0	1	0	0	0	3	0	k__Bacteria(100);p__Proteobacteria(100);c__Alphaproteobacteria(100);o__Rhodospirillales(100);f__Rhodospirillaceae(100);g__Tistrella(100);unclassified(100);	CCGCCTGGGGAGTACGGCCGCAAGGTTAAAACTCAAAGGAATTGACGGGGGCCCGCACAAGCGGTGGAGCATGTGGTTTAATTCGAAGCAACGCGCAGAACCTTACCAGCCCTTGACATGGACGTTACGGATGGCGGAGACGCCTTCTTCGGTTCGGCCGGACGTCACACAGGTGCTGCATGGCT
Otu1459	0	0	0	0	0	0	0	0	0	0	0	0	-	1	1	1	0	0	0	0	3	0	k__Bacteria(100);p__Proteobacteria(100);c__Deltaproteobacteria(100);o__NB1-j(100);f__JTB38(100);unclassified(100);unclassified(100);	CCGCCTGGGGAGTACGGTCGCAAGACTAAAACTCAAAGGAATTGACGGGGGCCCGCACAAGCGGTGGAGCATGTGGTTTAATTCGAAGCAACGCGCAGAACCTTACCTGGATTTGACATCTGGAGAATTCCCTGGAAACAGGGAAGTGCCTTCGGGAGCTCCAAGACAGGTGCTGCATGGCT
Otu1461	0	0	0	0	3	0	0	0	0	0	0	0	-	0	0	0	0	0	0	0	3	0	k__Bacteria(100);p__Proteobacteria(100);c__Alphaproteobacteria(100);o__Rhizobiales(100);f__Hyphomicrobiaceae(100);g__Rhodomicrobium(100);unclassified(100);	GCGCCTGGGGAGTACGGTCGCAAGATTAAAACTCAAAGGAATTGACGGGGGCCCGCACAAGCGGTGGAGCATGTGGCTTAATTCGAGGCAACGCGAAGAACCTTACCTGGTCTTGACATATAATTGACAGTTTTAGAGATAAGATTTTCCTTCGGGACAATTATACAGGTGCTGCATGGCT
Otu1471	0	0	0	0	0	0	0	0	0	0	0	2	-	1	0	0	0	0	0	0	3	0	k__Bacteria(100);p__Acidobacteria(100);c__Sva0725(100);o__Sva0725(100);unclassified(100);unclassified(100);unclassified(100);	CCGCCTGGGGAGTACGGTCGCAAGGCTGAAACTCAAAGGAATTGACGGGGGCCCGCACAAGCGGTGGAGCATGTGGTTTAATTCGATGCAACGCGCAGAACCTTACCTGGGCTTGAACTGTAGTGGACCGCCTGAGAGACCAGGCTTCCCCTTCGGGGGCCGCTATAGAGGTGCTGCATGGCT
Otu1480	0	0	0	0	0	0	0	0	0	0	0	0	-	0	3	0	0	0	0	0	3	0	k__Bacteria(100);p__Proteobacteria(100);c__Alphaproteobacteria(100);o__Rhizobiales(100);f__Bradyrhizobiaceae(100);g__Nitrobacter(100);s__Nitrobacterhamburgensi(100);	CCGCCTGGGGAGTACGGCCGCAAGGTTAAAACTCAAAGGAATTGACGGGGGCCCGCACAAGCGGTGGAGCATGTGGTTTAATTCGACGCAACGCGCAGAACCTTACCAGCCCTTGACATGGTAGTTTTGGTTCGGAGAGATCCGGCCTTTCCTTCGGGAGGCTACTGCAGGTGCTGCATGGCT
Otu1483	0	0	0	0	0	0	0	0	0	0	0	0	-	0	3	0	0	0	0	0	3	0	k__Bacteria(100);p__Bacteroidetes(100);c__Sphingobacteria(100);o__Sphingobacteriales(100);f__Saprospiraceae(100);unclassified(100);unclassified(100);	CCACCTGGGGAGTACGTCGGCAACGATGAAACTCAAAGGAATTGACGGGGGTCCGCACAAGCGGTGGAGCATGTGGTTTAATTCGATGATACGCGAGGAACCTTACCTGGGCTCGAATGCGAGTGACCGTCCCTGAAAGGGGACTTTCCTTCGGGACACGAAGCAAGGTGCTGCATGGTT
Otu1484	0	0	0	0	0	0	0	0	0	0	0	0	-	3	0	0	0	0	0	0	3	0	k__Bacteria(100);p__Bacteroidetes(100);c__Sphingobacteria(100);o__Sphingobacteriales(100);f__Flammeovirgaceae(100);g__Fulvivirga(100);unclassified(100);	CCACCTGGGGAGTACGCTCGCAAGAGTGAAACTCAAAGGAATTGACGGGGGTCCGCACAAGCGGTGGAGCATGTGGTTTAATTCGATGATACGCGAGGAACCTTACCTGGGCTAGAATGTGAATGCTATCTCCAGAGATGGAGAGTTCTTCGGACATGAAACAAGGTGCTGCATGGCT
Otu1485	0	0	0	0	0	0	0	0	0	0	0	2	-	0	1	0	0	0	0	0	3	0	k__Bacteria(100);p__Proteobacteria(100);c__Alphaproteobacteria(100);o__Rhodospirillales(100);f__Rhodospirillaceae(100);g__Azospirillum(67);s__Azospirillumsp.B51(67);	CCGCCTGGGGAGTACGGCCGCAAGGTTAAAAACTCAAAGGAATTGACGGGGGCCCGCACAAGCGGTGGAGCATGTGGTTTAATTCGAAGCAACGCGCAGAACCTTACCAGCTCTTGACATGCCCGTTACCGCCATTGGAGACGATGGCTTCGGTTCGGCCGGACGGGACACAGGTGCTGCATGGCT
Otu1486	0	0	0	0	0	0	0	0	0	0	0	1	-	0	0	1	0	1	0	0	3	0	k__Bacteria(100);p__Bacteroidetes(100);c__Sphingobacteria(100);o__Sphingobacteriales(100);f__Saprospiraceae(100);g__Haliscomenobacter(100);s__CandidatusHaliscomenobactercalcifugien(100);	CCACCTGGGGAGTACGTTCGCAAGAATGAAACTTAAAGGAATTGACGGGGGTCCGCACAAGCGGTGGAGCATGTGGTTTAATTCGATAATAAGCGAGGAACCTTACCTAGACTAGAATGTATAACGACCCACTGAGAGATCAGTGTTTCCGCAAGGACGGTATACAAGATGCTGCATGGCT
Otu1487	0	0	0	0	0	0	1	0	0	0	0	1	-	1	0	0	0	0	0	0	3	0	k__Bacteria(100);p__Proteobacteria(100);c__Alphaproteobacteria(100);o__Rhodobacterales(100);f__Hyphomonadaceae(100);g__Maricaulis(100);s__Maricaulismari(100);	CCGCCTGGGGAGTACGGCCGCAAGGTTAAAACTCAAAGAAATTGACGGGGGCCCGCACAAGCGGTGGAGCATGTGGTTTAATTCGAAGCAACGCGCAGAACCTTACCTACCCTTGACATGCCCGGCTACATCCAGAGATGGATGGTTCCTTCGGGACCGGTGCACAGGTGCTGCATGGCT
Otu1493	0	0	0	0	0	0	0	0	0	0	0	0	-	1	2	0	0	0	0	0	3	0	k__Bacteria(100);p__Proteobacteria(100);c__Alphaproteobacteria(100);o__Rhodobacterales(100);f__Rhodobacteraceae(100);g__Rhodobacter(100);s__Rhodobactersphaeroide(100);	CCGCCTGGGGAGTACGGCCGCAAGGTTAAAACTCAAAGGAATTGACGGGGGCCCGCACAAGCGGTGGAGCATGTGGTTTAATTCGAAGCAACGCGCAGAACCTTACCAGCCCTTGACATCCCGATCGCGGTTCCAGAGATGGTTCCTTCGGTTCGGCCGGATCGGTGACAGGTGCTGCATGGCT
Otu1497	0	0	0	0	0	0	0	0	0	0	0	0	-	0	0	3	0	0	0	0	3	0	k__Bacteria(100);p__Proteobacteria(100);c__Alphaproteobacteria(100);o__Rhodobacterales(100);f__Rhodobacteraceae(100);g__Thalassobacter(100);unclassified(100);	CCGCCTGGGGAGTACGGTCGCAAGATTAAAACTCAAAGGAATTGACGGGGGCCCGCACAAGCGGTGGAGCATGTGGTTTAATTCGAAGCAACGCGCAGAACCTTACCAACCCTTGACATGCCCGTTTCGGGATTTGGAGACAGATCCTTTCAGTTCGGCTGGACGGTGCACAGGTGCTGCATGGCT
Otu1502	0	0	0	0	0	0	0	0	0	0	0	0	-	2	1	0	0	0	0	0	3	0	k__Bacteria(100);p__Proteobacteria(100);c__Alphaproteobacteria(100);o__Rhizobiales(100);f__Phyllobacteriaceae(100);g__Mesorhizobium(67);s__Mesorhizobiumhuakui(67);	CCGCCTGGGGAGTACGGTCGCAAGATTAAAACTCAAAGGAATTGACGGGGGCCCGCACAAGCGGTGGAGCATGTGGTTTAATTCGAAGCAACGCGCAGAACCTTACCAGGCCTTGACATCCCGGTCGCGGTTTCCAGAGATGGATTCCTTCAGCTAGGCTGGACCGGTGACAGGTGCTGCATGGCT
Otu1505	0	0	0	0	0	0	0	0	0	0	1	0	-	1	0	0	1	0	0	0	3	0	k__Bacteria(100);p__Spirochaetes(100);c__Spirochaetes(100);o__Spirochaetales(100);f__Spirochaetaceae(100);g__KSA2(100);unclassified(100);	CCGCCTGGGGAGTATGCTCGCAAGAGTGAAAACTCAAAGGAATTGACGGGGCCCGCACAAGCGGTGGAGCATGTGGTTTAATTCGATGATACGCGAGGAACCTTACCAGGGCTTGACATATACAGGAATGTGCATGAGAGTGCGCAGCCCTTCGGGGTCTGTATACAGGTGCTGCATGGCT
Otu1511	0	0	0	0	0	0	0	0	0	0	0	1	-	0	0	2	0	0	0	0	3	0	k__Bacteria(100);p__Proteobacteria(100);c__Deltaproteobacteria(100);o__Bdellovibrionales(100);f__Bacteriovoracaceae(100);g__Bacteriovorax(100);unclassified(100);	CCGCCTGGGGAGTACGGTCGCAAGACTAAAACTCAAAGGAATTGACGGGGGCCCGCACAAGCGGTGGATTATGTGGTTTAATTCGAAGCAACGCGCAGAACCTTACCTGGGCTTGAAATCCTGAGAATCCGACCCAAAAGTCGGAGTGCCCTTCGGGGAATTCAGTGACAGGCGCTGCATGGCT
Otu1513	0	0	0	0	0	0	0	0	0	0	1	0	-	2	0	0	0	0	0	0	3	0	k__Bacteria(100);p__Proteobacteria(100);c__Alphaproteobacteria(100);o__Rhodospirillales(100);f__Rhodospirillaceae(100);unclassified(100);unclassified(100);	CCGCCTGGGGAGTACGGCCGCAAGGTTAAAACTCAAAGGAATTGACGGGGGCCCGCACAAGCGGTGGAGCATGTGGTTTAATTCGAAGCAACGCGCAGAACCTTACCAGCCCTTGACATGGGCGTCGCGGACCTGAGAGATCGGGTTCTTCAGTTCGGCTGGACGCCACACAGGTGCTGCATGGCT
Otu1526	0	0	0	0	0	0	0	0	0	0	0	0	-	1	2	0	0	0	0	0	3	0	k__Bacteria(100);p__Proteobacteria(100);c__Alphaproteobacteria(100);o__Kiloniellales(100);f__Kiloniellaceae(100);g__Kiloniella(100);unclassified(100);	CCGCCTGGGGAGTACGGTCGCAAGATTAAAACTCAAAGGAATTGACGGGGGCCCGCACAAGCGGTGGAGCATGTGGTTTAATTCGAAGCAACGCGCAGAACCTTACCAGTTCTTGACATACTCGTCGCGGATTTCAGAGATGGAATCTTTCAGTTCGGCTGGACGATGTACAGGTGCTGCATGGCT
Otu1530	0	0	0	0	0	0	0	0	0	0	0	3	-	0	0	0	0	0	0	0	3	0	k__Bacteria(100);p__Proteobacteria(100);c__Alphaproteobacteria(100);o__Sphingomonadales(100);f__Sphingomonadaceae(100);g__Sphingosinicella(100);s__Sphingosinicellamicrocystinivoran(100);	CCGCCTGGGGAGTACGGTCGCAAGATTAAAACTCAAAGGAATTGACGGGGCCTGCACAAGCGGTGGAGCATGTGGTTTAATTCGAAGCAACGCGCAGAACCTTACCAGCCCTTGACATCCTGGTCGCGATTTGTGGAGACACTTATCTTCAGTTCGGCTGGACCAGTGACAGGTGCTGCATGGCT
Otu1531	0	0	0	0	0	0	0	0	0	0	0	3	-	0	0	0	0	0	0	0	3	0	k__Bacteria(100);p__Bacteroidetes(100);c__Flavobacteria(100);o__Flavobacteriales(100);f__Flavobacteriaceae(100);g__Winogradskyella(100);s__Winogradskyellathalassocol(100);	CCACCTGGGGAGTACGTTCGCAAGAATGAAACTCAAAGGAATTGACGGGGGCCCGCACAAGCGGTGGAGCATGTGGTTTAATTCGATGATACGCGAGGAACCTTACCAGAGCTTAAATGTAGGTTGCATTATACTTAGGGGTATATTTCTTCGGACTATCTACAAGGTGCTGCATGGTT
Otu1533	0	0	0	0	0	0	0	0	0	0	0	3	-	0	0	0	0	0	0	0	3	0	k__Bacteria(100);p__Bacteroidetes(100);c__Sphingobacteria(100);o__Sphingobacteriales(100);f__Flammeovirgaceae(100);g__Persicobacter(100);s__Persicobacterdiffluen(100);	CCGCCTGGGGAGTACGCCGGCAACGGTGAAACTCAAAGGAATTGACGGGGGTCCGCACAAGCGGTGGAGCATGTGGTTTAATTCGATGATACGCGAGGAACCTTACCTGGGCTCGAATGGCGGCGGGAGGGTGCGGAAACGTGCCCGCCTACGGGCCGCCGCCAAGGTGCTGCATGGCT
Otu1538	0	0	0	0	0	0	0	0	0	0	0	0	-	3	0	0	0	0	0	0	3	0	k__Bacteria(100);p__Proteobacteria(100);c__Alphaproteobacteria(100);o__Rhodobacterales(100);f__Rhodobacteraceae(100);g__Rhodovulum(100);s__Rhodovulumsulfidophilu(100);	CCGCCTGGGGAGTACGGCCGCAAGGTTAAAACTCAAAAGGAATTGACGGGGGCCCGCGACAAGCGGTGGAGCATGTGGTTTAATTCGAAGCAACGCGCAGAACCTTACCACCCCTTGACATGGGTATCGCGGTTCGCCGAGAGGCGATCCTTCAGTTCGGCTGGATACCACACAGGTGCTGCATGGCT
Otu1578	0	0	0	0	0	0	0	0	0	0	0	2	-	0	1	0	0	0	0	0	3	0	k__Bacteria(100);p__Proteobacteria(100);c__Alphaproteobacteria(100);o__Rhizobiales(100);f__Rhizobiaceae(67);g__Mycoplana(67);s__Mycoplanapel(67);	CCGCCTGGGGAGTACGGTCGCAAGATTAAAACTCAAAGGAATTGACGGGGGCCCGCACAAGCGGTGGAGCATGTGGTTTAATTCGAAGCAACGCGCAGAACCTTACCAGCTTTTGACATACCGGTCGCGATTGGCAGAGATGCTTTTCTTCAGTTCGGCTGGACCGGATACAGGTGCTGCATGGCT
Otu1582	0	0	1	0	0	0	0	0	0	0	0	0	-	0	0	0	2	0	0	0	3	0	k__Bacteria(100);p__Bacteroidetes(100);c__Sphingobacteria(100);o__Sphingobacteriales(100);f__Saprospiraceae(100);g__Aureispira(100);s__Aureispiramarin(100);	CCACCTGGGGAGTACGTTCGCAAGAATGAAACTCAAAGGAATTGACGGGGGTCCGCACAAGCGGTGGAGCATGTGGTTTAATTCGATGATACGCGAGGAACCTTACCTAGGCTCGAACACCTACTGACAGCCCCTGAAAGGGGGCCTCTCTTCGGAGCAGTTTGTGAGGTGCTGCATGGTT
Otu1583	0	0	0	0	0	0	0	0	0	0	0	0	-	1	0	0	2	0	0	0	3	0	k__Bacteria(100);p__Bacteroidetes(100);c__Sphingobacteria(100);o__Sphingobacteriales(100);f__Flexibacteraceae(100);g__Microscilla(100);s__Microscillamarin(100);	CCACCTGGGGAGTACGGTCGCAAGATTGAAACTCAAAGGAATTGACGGGGGTCCGCACAAGCGGTGGAGCATGTGGTTTAATTCGATGATACGCGAGGAACCTTACCTGGGCTAGAATGCCTCTGCAACATCCAGAAATGGGTGGTTCCTACGGGACAGAGTGCAAGGTGCTGCATGGCC
Otu1584	0	0	0	0	0	0	0	0	0	0	0	0	-	1	1	0	1	0	0	0	3	0	k__Bacteria(100);p__Proteobacteria(100);c__Gammaproteobacteria(100);o__Alteromonadales(67);f__Pseudoalteromonadaceae(67);g__Pseudoalteromonas(67);s__Pseudoalteromonasrubr(67);	CCGCCTGGGGAGTACGGCCGCAAGGTTAAAACTCAAAGGAATTGACGGGGACCCGCACAAGCGGTGGAGCATGTTGTTTAATTCGAAGCAACGCGAAGAACCTTACCTACACTTGACATCCTTCTTGGGACTTTCAGAGATGATTGTCTTCGGTTCGGCCGGGGAAGTGACAGGTGCTGCATGGCT
Otu1588	0	0	0	0	0	0	0	0	0	0	0	0	-	3	0	0	0	0	0	0	3	0	k__Bacteria(100);p__Bacteroidetes(100);c__Bacteroidia(100);o__Bacteroidales(100);f__Porphyromonadaceae(100);g__Porphyromonas(100);s__Porphyromonascrevioricani(100);	CCACCTGGGGAGTACGTCGGCAACGATGAAACTCAAAGGAATTGACGGGGGCCCGCACAAGCGGTGGAGCATGTGGTTTAATTCGATGATACGCGAGGAACCTTACCTGGGCTACAATGCCTTGGCCAGCTGGTGAAAGCCGGTTTTCCTTCGGGACCAAGTGCAAGGTGCTGCATGGTT
Otu1596	0	0	0	0	0	0	0	0	0	0	0	0	-	2	1	0	0	0	0	0	3	0	k__Bacteria(100);p__Proteobacteria(100);c__Deltaproteobacteria(100);o__Myxococcales(67);f__Cystobacteraceae(67);g__Stigmatella(67);unclassified(67);	CCGCCTGGGGTGTACGGTCGCAAGACTAAAACTCAAAGGAATTGACGGGGGCCCGCACAAGCGGTGGAACATGTGGTTTAATTCGACGCAACGCGAAGAACCTTACCTGGGTTTGACATCCCGTGCTACTTCTAGAAATAGAAGGTTTTCTTCGGAAACACGGTGACAGGTGCTGCATGGCT
Otu1599	0	0	0	0	0	0	0	0	0	0	0	0	-	0	1	2	0	0	0	0	3	0	k__Bacteria(100);p__Proteobacteria(100);c__Alphaproteobacteria(100);o__Rhodospirillales(100);f__Rhodospirillaceae(100);g__Rhodovibrio(67);s__Rhodovibriosalinaru(67);	CCGCCTGGGGAGTACGGCCGCAAGGTTAAAACTCAAAGGAATTGACGGGGGCCCGCACAAGCGGTGGAGCATGTGGTTTAATTCGACGCAACGCGAAGAACCTTACCAGCCCTTGACATGGAGGTCGCGGAGTCCAGAGACGGACTCTTTCAGTTCGGCTGGACCTCACACAGGTGCTGCATGGCT
Otu1613	0	0	0	0	0	0	0	0	0	0	0	0	-	2	0	1	0	0	0	0	3	0	k__Bacteria(100);p__Bacteroidetes(100);c__Sphingobacteria(100);o__Sphingobacteriales(100);f__Cyclobacteriaceae(100);g__Echinicola(100);s__Echinicolapacific(100);	CCACCTGGGGAGTACGTCGGCAACGATGAAACTCAAAGGAATTGACGGGGGTCCGCACAAGCGGTGGAGCATGTGGTTTAATTCGATGATACGCGAGGAACCTTACCTGGGCTAGAATGCGAGTGCTCACTCCTGAAAGGGAGTTTTACTTCGGTACACGAAGCAAGGTGCTGCATGGCT
Otu1616	0	0	0	0	0	0	0	0	0	0	0	0	-	1	1	0	1	0	0	0	3	0	k__Bacteria(100);p__Proteobacteria(100);c__Alphaproteobacteria(100);o__Sphingomonadales(100);f__Sphingomonadaceae(100);g__Sphingobium(100);s__Sphingobiumherbicidovoran(100);	CCGCCTGGGAAGTACGGCCGCAAGGTTAAAACTCAAAGGAATTGACGGGGACCCGCACAAGCGGTGGAGCATGTGGTTTAATTCGAGGCAACGCGAAGAACCTTACCAGCTCTTGCATCTCGGTCGCGGATCGTGGAGACACTTTCCTTCAGCTTGGCTGGACCGATGACAGGTGGTGCACGGCT
Otu1632	0	0	0	0	0	0	0	0	0	0	0	0	-	0	2	0	1	0	0	0	3	0	k__Bacteria(100);p__Proteobacteria(100);c__Deltaproteobacteria(100);o__Myxococcales(100);f__Polyangiaceae(100);unclassified(67);unclassified(67);	CCGCCTGGGGAGTACGGCCGCAAGGCTAAAACTCAAAGGAATTGACGGGGGCCCGCACAAGCGGTGGAGCATGTGGTTTAATTCGACGCAACGCGCAGAACCTTACCTGGGCTAGAAAGTGCAGGAATCTGGTTGAAAAATCGGAGTGCCCTTCGGGGAATCTGTAGTTAGGTGCTGCATGGCT
Otu1639	0	0	0	0	0	0	0	0	0	0	0	0	-	0	1	2	0	0	0	0	3	0	k__Bacteria(100);p__Acidobacteria(100);c__Sva0725(100);o__Sva0725(100);unclassified(100);unclassified(100);unclassified(100);	CCGCCTGGGGAGTACGGTCGCAAGGCTGAAACTCAAAGGAATTGACGGGGGCCCGCACAAGCGGTGGAGCATGTGGTTTAATTCGATGCAACGCGAAGAACCTTACCTAGGCTTGAACTGTGGGGGACCGCACTAGAAATAGTGTTTTCTCTTCGGAGACCGCCATAGAGGTGCTGCATGGCT
Otu1652	0	0	0	0	0	0	0	0	0	0	0	0	-	0	0	3	0	0	0	0	3	0	k__Bacteria(100);p__Proteobacteria(100);c__Gammaproteobacteria(100);o__Methylococcales(100);f__Piscirickettsiaceae(100);g__Thioalkalimicrobium(100);unclassified(100);	CCGCCTGGGGAGTACGGTCGCAAGATTAAAACTCAAATGAATTGACGGGGGCCCGCACAAGCGGTGGAGCATGTGGTTTAATTCGATGCAACGCGAAGAACCTTACCATCCCTTGACATCCACAGAAGAATCTAGAGATAGATTTGTGCCTTCGGGAACTGTGAGACAGGTGCTGCATGGCT
Otu1654	0	0	0	0	0	0	0	0	0	0	0	0	-	2	1	0	0	0	0	0	3	0	k__Bacteria(100);p__Firmicutes(67);c__Bacilli(67);o__Lactobacillales(67);f__Enterococcaceae(67);g__Enterococcus(67);s__Enterococcuscolumba(67);	CCGCCTGGGGAGTACGGCCGCAAGGCTAAAACTCAAAGGAATTGACGGGGACCCGCACAAGCGGTGGAGCATGTTCCTTAATTCGAAGCAACGCGAAGAACCTTACCCACTCTTGACATCCTTCTCGGGACTTTCAGAGATGATTGTCTTCGGTTCGGCCGGAGAAGTGACAGGTGCTGCATGGCT
Otu1660	0	0	0	0	0	0	0	0	0	0	0	0	-	3	0	0	0	0	0	0	3	0	k__Bacteria(100);p__Bacteroidetes(100);c__Flavobacteria(100);o__Flavobacteriales(100);f__Flavobacteriaceae(100);g__Zhouia(100);s__Zhouiaamylolytic(100);	CCACCTGGGGAGTACGCTCGCAAGAGTGAAACTCAAAGGAATTGACGGGGGCCCGCACAAGCGGTGGAGCATGTGGTTTAATTCGATGATACGCGAGGAACCTTACCAGGGCTTAAATGTAGTTTGACCGATCTGGAAACAGGTCTTCTCTTTGAGCAGACTACAAGGTGCTGCATGGTT
Otu1662	0	0	0	0	0	0	0	0	0	0	0	0	-	3	0	0	0	0	0	0	3	0	k__Bacteria(100);p__Proteobacteria(100);c__Deltaproteobacteria(100);o__CTD005-82B-02(100);unclassified(100);unclassified(100);unclassified(100);	CCGCCTGGGGAGTACGGTCGCAAGGCTAAAACTCAAAGGAATTGACGGGGGCCCGCACAAGCGGTGGAGTATGTGGTTTAATTCGAAGCAACGCGCAGAACCTTACCTACCCTTAACATCCCGGGGCGGCTACAGAGATGTAGCTTTCTCTTCGGAGACTCGGTGATAGGTGCTGCATGGCT
Otu1664	0	0	0	0	0	0	0	0	0	0	0	0	-	3	0	0	0	0	0	0	3	0	k__Bacteria(100);p__Proteobacteria(100);c__Deltaproteobacteria(100);o__Myxococcales(100);f__Polyangiaceae(100);g__Chondromyces(100);s__Chondromycesrobustu(100);	CCGCCTGGGGAGTACGGCCGCAAGGCTAAAACTCAAAGGAATTGACGGGGGCCCGCACAAGCGGTGGAGCATGTGGTTTAATTCGACGCAACGCGCAGAACCTTACCTGGGCTAGAAAAGGCAGGAATCCGGGTGAAAACTCGGAGTGCCCTTCGGGGAATCTGTCGTTAGGTGCTGCATGGCT
Otu1665	0	0	0	0	0	0	0	0	0	0	3	0	-	0	0	0	0	0	0	0	3	0	k__Bacteria(100);p__Proteobacteria(100);c__Deltaproteobacteria(100);o__Myxococcales(100);f__Polyangiaceae(100);g__Chondromyces(100);s__Chondromycesrobustu(100);	CCGCCTGGGGAGTACGGCCGCAAGGCTAAAACTCAAAGGAATTGACGGGGGCCCGCATAAGCGGTGGAGCATGTGGTTTAATTCGAAGCAACGCGCAGAACCTTACCCGGGCTAGAAAAACTGAGAACCTTGAAGAAACTCGAGGGTGCTCGCAAGAGAACTCAGGTCCAGGTGCTGCATGGCT
Otu1667	0	0	0	0	0	0	0	0	0	0	2	1	-	0	0	0	0	0	0	0	3	0	k__Bacteria(100);p__Proteobacteria(100);c__Alphaproteobacteria(100);o__Rhodospirillales(100);f__Rhodospirillaceae(100);unclassified(100);unclassified(100);	CCGCCTGGGGAGTACGGCCGCAAGGTTAAAACTCAAAGGAATTGACGGGGGCCCGCACAAGCGGTGGAGCATGTGGTTTAATTCGAAGCAACGCGCAGAACCTTACCAGCCCTTGACATGGGGAGTTTGGTCTTTGGAGACGAAGGCCTTCAGTTCGGCTGGCTCCCGCACGGGTGCTGCATGGCT
Otu1668	0	0	0	0	0	0	0	0	0	0	0	0	-	3	0	0	0	0	0	0	3	0	k__Bacteria(100);p__Proteobacteria(100);c__Alphaproteobacteria(100);o__Rhodobacterales(100);f__Rhodobacteraceae(100);g__Rhodobacter(100);s__Rhodobacterazotoforman(100);	CCGCCTGGGAAGTACGGCCGCAAGGTTAAAACTCAAAGGAATTGACGGGGGCCCGCACAAGCGGTGGAGCATGTGGTTTAATTCGAAGCAACGCGCAGAACCTTACCTACCCTTGACATGGGAGTCATAGTTTTCAGAGATGAATTCGTCAGTTCGGCTGGACTCCACACAGGTGCTGCATGGCT
Otu1669	0	0	0	0	0	0	0	0	0	0	0	0	-	0	1	0	2	0	0	0	3	0	k__Bacteria(100);p__Planctomycetes(100);c__Planctomycea(100);o__Pirellulales(100);f__Pirellulaceae(100);g__Pirellula(100);s__Pirellulastaley(100);	CCGCCTGGGGGGTATGGTCGCAAGGCTGAAACTCAAAGGAATTGACGGGGGCTCACACAAGCGGTGGAGGATGTGGTTTAATTCGAAGCAACGCGAAGAACCTTACCAGGTCTTGACATGCTGGGATCACCAAGGTGAAAGCTTTGGGATTGCCTTTCGGGGTGTAACCAGCACAGGTGCTGCATGGCT
Otu1673	0	0	0	0	0	0	0	0	0	0	0	0	-	3	0	0	0	0	0	0	3	0	k__Bacteria(100);p__Chlorobi(100);c__Chlorobia(100);o__Chlorobiales(100);f__Chlorobiaceae(100);g__Pelodictyon(100);s__Pelodictyonphaeoclathratiform(100);	CCACCTGGGAAGTACGATCGCAAGGTTGAAACTCAAAGGAATTGACGGGGGCCCGCACAAGCGGTGGATTATGTGGTTTAATTCGATGCAACGCGAAGAACCTTACCAGGGCTTGAACTGCAGTGGACAGATTGTGAAAGCAATTTTTCTTCGGAACTGCTGTAGAGGTGCTGCATGGCT
Otu1675	0	0	0	0	0	0	0	0	0	0	0	0	-	3	0	0	0	0	0	0	3	0	k__Bacteria(100);p__Proteobacteria(100);c__Alphaproteobacteria(100);o__Rhodospirillales(100);f__Rhodospirillaceae(100);g__Rhodovibrio(100);s__Rhodovibriosalinaru(100);	CCGCCTGGGGAGTACGGCCGCAAGGTTAAAACTCAAAGGAATTGACGGGGGCCCGCACAAGCGGTGGAGCATGTGGTTTAATTCGAAGCAACGCGCAGAACCTTACCAGCTCTTGACATGCCCGTCGCGGCTTGGGGAGACCTAAGCCTTCAGTTCGGCTGGACGGTGCACAGGTGCTGCATGGCT
Otu1683	0	0	0	0	0	0	0	0	0	0	0	0	-	1	1	1	0	0	0	0	3	0	k__Bacteria(100);p__Proteobacteria(100);c__Deltaproteobacteria(100);o__NB1-j(100);f__NB1-i(100);unclassified(100);unclassified(100);	CCGCCTGGGGAGTACGGTCGCAAGGCTAAAACTCAAAGGAATTGACGGGGGCCCGCACAAGCGGTGGAGCATGTGGTTTAATTCGAAGCAACGCGCAGAACCTTACCTGGGCTTGACATCTAGGGAAGCTCTTGGAAACAAGAGTGTGCCTTCGGGAACCCTAAGACAGGTGCCGCATGGCT
Otu1691	0	0	0	0	0	0	0	0	0	0	0	0	-	3	0	0	0	0	0	0	3	0	k__Bacteria(100);p__Proteobacteria(100);c__Deltaproteobacteria(100);o__NB1-j(100);f__JTB38(100);unclassified(100);unclassified(100);	CCGCCTGGGAAGTACGGTCGCAAGACTAAAACTCAAAGAAATTGACGGGGGCCCGCACAAGCGGTGGAGCATGTTGTTTAATTCGAAGCAACGCGCAGAACCTTACCTGGATTCGACATCCTCGGAACCTTCCTGAAAGGGAAGGGTGCCTTCGGGAGCCGAGAGACAGGTGCTGCATGGCT
Otu1692	0	0	0	0	0	0	0	0	0	0	0	0	-	0	1	1	0	1	0	0	3	0	k__Bacteria(100);p__Proteobacteria(100);c__Gammaproteobacteria(100);o__Alteromonadales(100);f__Psychromonadaceae(100);g__Psychromonas(100);s__Psychromonasarctic(67);	CCGCCTGGGGAGTACGGCCGCAAGGTTAAAACTCAAAGGAATTGACGGGGGCCCGCACAAGCGGTGGAGCATGTGGTTTAATTCGATGCAACGCGAAGAACCTTACCATCCCTTGACATCCAGAGAATCTGTTAGAGATAGTAGAGTGCCTTCGGGAGCTCTGAGACAGGTGCTGCATGGCT
Otu1702	0	0	0	0	0	0	0	0	0	0	0	1	-	2	0	0	0	0	0	0	3	0	k__Bacteria(100);p__Proteobacteria(100);c__Alphaproteobacteria(100);o__Rhodospirillales(100);f__Rhodospirillaceae(100);g__Azospirillum(100);s__Azospirillumsp.B51(100);	CCGCCTGGGGAGTACGGCCGCAAGGTTAAAACTCAAAGGAATTGACGGGGGCCCGCACAAGCGGTGGAGCATGTGGTTTAATTCGAAGCAACGCGCAGAACCTTACCAGCTCTTGACATGCCCATTACGGTCATTGGAGACGATGACCATCGGTTCGGCCGGGTGGGACACAGGTGCTGCATGGCT
Otu1710	0	0	0	0	0	0	0	0	0	0	0	0	-	0	3	0	0	0	0	0	3	0	k__Bacteria(100);p__Bacteroidetes(100);c__Sphingobacteria(67);o__Sphingobacteriales(67);f__Saprospiraceae(67);g__CandidatusAquirestis(67);s__CandidatusAquirestiscalciphil(67);	CCACCTGGGGAGTACGTTCGCAAGAATGAAACTCAAAGGAATTGACGGGGGCCCGCACAAGCGGTGGAGCATGTGGTTTAATTCGATGATACGCGAGGAACCTTACCTGGGCTACAATGCCTCTGACAGTTGGTGAAAGCCGATTTTCCTTCGGGACAGAGTGCAAGGTGCTGCATGGTT
Otu1712	0	0	0	0	0	0	0	0	0	0	0	0	-	0	3	0	0	0	0	0	3	0	k__Bacteria(100);p__Planctomycetes(100);c__Planctomycea(100);o__Pirellulales(100);f__Pirellulaceae(100);g__Pirellula(100);s__Pirellulastaley(100);	CCGCCTGGGGAGTATGGTCGCAAGGCTGAAACTCAAAGGAATTGACGGGGGCTCACACAAGCGGTGGAGGATGTGGTTTAATTCGAAGCAACGCGAAGAACCTTACCAGGCCTTGACATAGACGTAGTACGACATTCGAAAGGTGAAGGATCTTGGGTTTACCAAGAAGCGTCTACAGGTGCTGCATGGCT
Otu1717	0	0	0	0	0	0	0	0	0	0	0	1	-	0	2	0	0	0	0	0	3	0	k__Bacteria(100);p__Bacteroidetes(100);c__Flavobacteria(100);o__Flavobacteriales(100);f__Flavobacteriaceae(100);g__Mesonia(100);s__Mesoniaalga(100);	GCACCTGGGGAGTACGATCGCAAGGTTGAAACTCAAAGGAATTGACGGGGGCCCGCACAAGCGGTGGAGCATGTGGTTTTAATTCGATGATACGCGAGAAACCTTACCAGGGCTTAAATGTAGTCTGACGTACTTGGAAACAGGTATTTCTTCGGACAGATTACAAGGTGCTGCATGGCT
Otu1721	0	0	0	0	0	0	0	0	0	0	0	0	-	1	1	0	0	1	0	0	3	0	k__Bacteria(100);p__Bacteroidetes(100);c__Sphingobacteria(100);o__Sphingobacteriales(100);f__Saprospiraceae(100);g__Aureispira(100);s__Aureispiramarin(100);	CCACCTGGGGAGTACGTTCGCAAGAATGAAACTCAAAGGAATTGACGGGGGTCCGCACAAGCGGTGGAGCATGTGGTTTAATTCGATGATACGCGAGGAACCTTACCTAGGCTCGAACACTATCGGACAGCACCCTGAAAGGGGGCCTTCCTTCGGGACTGATAGTGAGGTGCTGCATGGTT
Otu1723	0	0	0	0	0	0	0	0	0	0	0	1	-	1	1	0	0	0	0	0	3	0	k__Bacteria(100);p__Proteobacteria(100);c__Alphaproteobacteria(100);o__Rhodospirillales(100);f__Rhodospirillaceae(100);g__Rhodospirillum(100);s__Rhodospirillumrubru(100);	CCGCCTGGGGAGTACGGCCGCAAGGTTAAAACTCAAAGGAATTGACGGGGGGCCCGCACAAGCGGTGGAGCATGTGGTTTAATTCGAAGCAACGCGCAGAACCTTACCAGCCCTTGACATCCGGTGCTACTCGCAGAGATGCGAGGTTCCTTCGGGACGCCGAGACAGGTGCTGCATGGCT
Otu1733	0	0	0	0	0	0	0	0	0	0	0	0	-	1	0	2	0	0	0	0	3	0	k__Bacteria(100);p__Proteobacteria(100);c__Gammaproteobacteria(100);o__Alteromonadales(67);f__Ferrimonadaceae(67);g__Ferrimonas(67);unclassified(67);	CCGCCTGGGGAGTACGGCCGCAAGGTTAAAACTCAAATGAATTGACGGGGGCCCGCACAAGCGGTGGAGCATGTGGTTTAATTCGATGCAACGCGAAGAACCTTACCAGGACTTGACATCCAGAGGACTTTCCAGAGATGGATAGGTGCCTTCGGGAACTCTGAGACAGGTGCTGCATGGCT
Otu1740	0	0	0	0	0	0	1	0	0	0	0	0	-	0	0	2	0	0	0	0	3	0	k__Bacteria(100);p__Proteobacteria(100);c__Gammaproteobacteria(100);o__Pasteurellales(100);f__Pasteurellaceae(100);g__Actinobacillus(100);s__Actinobacillussui(67);	CCGCCTGGGGAGTACGGCCGCAAGGTTAAAACTCAAAGGAATTGACGGGGGCCCGCACAAGCGGTGGAGCATGTGGTTTAATTCGATGCAACGCGAAGCACCTTACCTACCCATGACATCCGTGGAATCTTGTAGAGATACGAGAGTGCCTTCGGGCCCATGAGACAGGTGCTGCATGGCT
Otu1742	0	0	0	0	0	0	0	0	0	0	1	0	-	0	0	2	0	0	0	0	3	0	k__Bacteria(100);p__Proteobacteria(100);c__Gammaproteobacteria(100);o__Legionellales(67);f__Legionellaceae(67);g__Legionella(67);s__Legionellayabuuchia(67);	CCGCCTGGGGATTACGGCCGCAAGGCTAAAACTCAAAGGAATTGACGGGGACCCGCACAAGCGGTGGAGCATGTGGTTTAATTCGATGCAACGCGAAGAACCTTACCTACCCTTGACATACCAAGAATCCTGCAGAGATGCGGGAGTGCCTTCGGGAATTTGGATACAGGTGCTGCATGGCT
Otu1743	0	0	0	0	0	1	0	0	0	0	0	0	-	0	0	2	0	0	0	0	3	0	k__Bacteria(100);p__Bacteroidetes(100);c__Sphingobacteria(100);o__Sphingobacteriales(100);f__Saprospiraceae(100);g__Aureispira(100);s__Aureispiramarin(100);	CCACCTGGGGAGTACGTCGGCAACGATGAAACTCAAGGAATTGACGGGGGTCCGCACAAGCGGTGGAGCATGTGGTTTAATTCGATGATACGCGAGGAACCTTACCTAGGCTCGAACGCTATTTGCCGATCTATGAAAGTAGATTTCTCTTCGGAGCGGATAGTGAGGTGCTGCATGGTT
Otu1745	0	0	0	0	0	0	0	0	0	0	0	0	-	0	3	0	0	0	0	0	3	0	k__Bacteria(100);p__Bacteroidetes(100);c__Flavobacteria(100);o__Flavobacteriales(100);f__Flavobacteriaceae(100);g__Tenacibaculum(100);s__Tenacibaculumlutimari(100);	CCACCTGGGGAGTACGATCGCAAGGTTGAAACTCAAAGGAATTGACGGGGGCCCGCACAAGCGGTGGAGCATGTGGTTTAATTCGATGATACGCGAGGAACCTTACCAGGGCTTAAATGCAAAGCGACAGGTTGGGAAACCAACCCTTCTTCGGACGAATTGCAAGGTGCTGCATGGCT
Otu1749	0	0	0	0	0	0	0	0	0	0	0	0	-	0	3	0	0	0	0	0	3	0	k__Bacteria(100);p__Planctomycetes(100);c__Planctomycea(100);o__Pirellulales(100);f__Pirellulaceae(100);g__Pirellula(100);s__Pirellulastaley(100);	CCGCCTGGGGAGTATGGTCGCAAGGCTGAAACTCAAAGGAATTGACGGGGGCTCACACAAGCGGTGGAGGATGTGGTTTAATTCGAAGCAACGCGAAGAACCTTACCAGGCCTTGACATATATGGATTAATTCTGTGAAAGCAGAAGGACACTCATCTCGAGCGGAACATATACAGGTGCTGCATGGCT
Otu1754	0	0	0	0	0	0	0	0	0	0	1	1	-	0	0	0	0	0	1	0	3	0	k__Bacteria(100);p__Proteobacteria(100);c__Deltaproteobacteria(100);o__Desulfuromonadales(100);f__Geobacteraceae(100);g__Geobacter(100);s__Geobactermetallireducen(100);	CCGCCTGGGAAGTACGGCCGCAAGGCTAAAACTCAAAGGAATTGACGGGGGCCCGCACAAGCGGTGGAGCATGTGGTTTAATTCGACGCAACGCGCAGAACCTTACCCGGGCTAGAAAAACAGGGAATCCTTTGGAAACATTGGAGTGCCGGCAACGGAACCCTGGTCCAGGTGCTGCATGGCT
Otu1764	0	0	0	0	0	0	0	0	0	0	0	0	-	0	0	3	0	0	0	0	3	0	k__Bacteria(100);p__Proteobacteria(100);c__Alphaproteobacteria(100);o__Rhizobiales(100);f__Aurantimonadaceae(100);g__Aurantimonas(100);s__Aurantimonasmanganoxydan(100);	CCGCCTGGGGAGTACGGTCGCAAGATTAAAACTCAAAGGAATTGACGGGGGCCCGCACAAGCGGTGGAGCATGTGGTTTAATTCGAAGCAACGCGCAGAACCTTACCAGCTCTTGACATTCACTGACCGGTTCGGAGACGGACCTTTCCTTCGGGACAGTGGGACAGGTGCTGCATGGCT
Otu1768	0	0	0	0	0	0	0	0	0	0	3	0	-	0	0	0	0	0	0	0	3	0	k__Bacteria(100);p__Planctomycetes(100);c__Planctomycea(100);o__Gemmatales(100);f__Isosphaeraceae(100);g__Singulisphaera(100);s__Singulisphaeraacidiphil(100);	CCGCCTGGGGAGTATGATCGCAAGGTTAAAACTCAAAGGAATTGACGGGGGCTCACACAAGCGGTGGAGCATGTGGTTTAATTCGAAGCAACGCGAAGAACCTTACCGGGCCTTGACATGCTTGGATTAGCCTCCTGAAAGGGAGGTGACGCCCTTCGGGGTGGAACTTGCACAGGTGTTGCATGGCT
Otu1772	0	0	0	0	0	0	0	0	0	0	0	0	-	0	0	0	0	3	0	0	3	0	k__Bacteria(100);p__Planctomycetes(100);c__Phycisphaerae(100);o__Phycisphaerales(100);f__Phycisphaeraceae(100);unclassified(100);unclassified(100);	CCGCCTGGGGAGTACGGTCGCAAGGCTAAAACTCAAAGGAATTGACGGGGGCTCACACAAGCGGTGGAGCATGTTGCTTAATTCGAAGCAACGCGAAGAACCTTACCTGGGCTTGACATGTACGGATTAGCTTTTGGAAACATAAGTGACGCCCTTGGGTGGAACGTACACAGGTGCTGCATGGCT
Otu1773	0	0	0	0	0	0	0	0	0	0	0	3	-	0	0	0	0	0	0	0	3	0	k__Bacteria(100);p__Proteobacteria(100);c__Alphaproteobacteria(100);o__Rickettsiales(100);f__Rickettsiaceae(100);g__Rickettsia(100);s__Rickettsiasibiric(100);	CCGCCTGGGGAGTAAGATCGCAAGATTAAAACTCAAAGGAATTACGGGGACCTGCACAAGTGGTGGAACATGCGGTTTAATCCGATGCTACGCGCAGAACCTTACCAACTCTTGACATGGTGGTCGCGGGATTCAGAAATGGATTCTTTCAGTTCGGCTGGACCACACACAGGTGTTGCATGGCC
Otu1776	0	0	0	0	0	0	0	0	0	0	0	0	-	0	1	2	0	0	0	0	3	0	k__Bacteria(100);p__Proteobacteria(100);c__Alphaproteobacteria(100);o__Rhodospirillales(100);f__Rhodospirillaceae(100);g__Nisaea(100);unclassified(100);	CCGCCTGGGGAGTACGGTCGCAAGATTAAAACTCAAAGGAATTGACGGGGGCCCGCACAAGCGGTGGAGCATGTGGTTTAATTCGAAGCAACGCGCAGAACCTTACCAGCCCTTGACATGGGGATTTTGGATCTTGGAGACAGGATCCTTCAGTTCGGCTGGATCCCGCACAGGTGCTGCATGGCT
Otu1778	0	0	0	0	0	0	0	0	0	0	0	0	-	3	0	0	0	0	0	0	3	0	k__Bacteria(100);p__Chlorobi(100);c__Chlorobia(100);o__Chlorobiales(100);f__Chlorobiaceae(100);g__Chlorobium(100);s__Chlorobiumferrooxidan(100);	CCACCTGGGGAGTACGCCCGCAAGGGTGAAACTCAAAGGAATTGACGGGGGCCCGCACAAGCGGTGGAGCATGTGGATTAATTCGATGCAACGCGAAGAACCTTACCCAGGCTCGAACGCTAGGCGACAGGCCCTGAAAGGGGCCCTTCTTCGGACGCCTAGTGAGGTGCTGCATGGCT
Otu1786	0	0	0	0	0	0	0	0	0	0	0	0	-	0	0	0	3	0	0	0	3	0	k__Bacteria(100);p__Proteobacteria(100);c__Alphaproteobacteria(100);o__Kordiimonadales(100);f__Kordiimonadaceae(100);g__Kordiimonas(100);unclassified(100);	CCGCCTGGGGAGTACGGTCGCAAGGCTGAAACTCAAAGGAATTGACGGGGGCCCGCACAAGCGGTGGAGCATGTGGTTTAATTCGAAGCAACGCGCAGAACCTTACCTGGGCTTGAACTGCACTTGTTATGGGCAGAGATGTCCTGTTCTCTTCGGAGACGGGTGTAGAGGTGCTGCATGGCT
Otu1788	0	0	0	0	0	0	0	0	0	0	0	0	-	1	0	2	0	0	0	0	3	0	k__Bacteria(100);p__Proteobacteria(100);c__Alphaproteobacteria(100);o__Rhodobacterales(100);f__Rhodobacteraceae(100);g__Roseivivax(67);unclassified(67);	CCGCCTGGGGAGTACGGCCGCAAGGTTAAAACTCAAAGGAATTGACGGGGGCCCGCACAAGCGGTGGAGCATGTGGTTTAATTCGAAGCAACGCGCAGAACCTTACCAACCCTTGACTTCCTCATCGCGGTTTCCAGAGATGGATTCCTTCAGTTCGGCTGGATGAGTGACAGGTGCTGCATGGCT
Otu1794	0	0	0	0	0	0	0	0	0	0	3	0	-	0	0	0	0	0	0	0	3	0	k__Bacteria(100);p__Proteobacteria(100);c__Alphaproteobacteria(100);o__Rhodobacterales(100);f__Hyphomonadaceae(100);g__Hyphomonas(100);s__Hyphomonasjannaschian(100);	CCGCCTGGGGAGTACGGCCGCAAGGTTAAAACTCAAAGGAATTGACGGGGCCCGCACAAGCGGTGGAGCATGTGGTTTAATTCGAAGCAACGCGCAGAACCTTACCTACCCTTGACATCCCGATCGCGGCTTCCAGAGATGGTTGCCTTCAGTTCGGCTGGATCGGAGACAGATGCTGCATGGCT
Otu1796	0	0	0	0	0	0	0	0	0	0	3	0	-	0	0	0	0	0	0	0	3	0	k__Bacteria(100);p__Proteobacteria(100);c__Alphaproteobacteria(100);o__Rhodobacterales(100);f__Rhodobacteraceae(100);g__Rhodobaca(100);unclassified(100);	CCGCCTGGGGAGTACGGCCGCAAGGTTAAAACTCAAAGGAATTGACGGGGGCCCGCACAAGCGGTGGAGCATGTGGTTTAATTCGAAGCAACGCGCAGAACCTTACCAGCCCTTGACATGGGGGTCGCGGATCTCAGCGATGGGATCCTTCAGTTCGGCTGGACCCCGCACAGGTGCTGCATGGCT
Otu1800	0	0	0	0	0	0	0	0	0	0	0	0	-	1	2	0	0	0	0	0	3	0	k__Bacteria(100);p__Bacteroidetes(100);c__Flavobacteria(100);o__Flavobacteriales(100);f__Flavobacteriaceae(100);g__Tenacibaculum(100);s__Tenacibaculummaritimu(100);	CCACCTGGGGAGTACGTTCGCAAGAATGAAACTCAAAGGAATTGACGGGGGCCCGCACAAGCGGTGGAGCATGTGGTTTAATTCGATGATACGCGAGGAACCTTACCAAGGCTTAAATGTGGAATGACAGGGGTAGAGATACCTTTTTCTTCGGACATTTCACAAGGTGCTGCATGGTT
Otu1802	0	0	0	0	0	0	0	0	0	0	0	0	-	0	0	0	0	3	0	0	3	0	k__Bacteria(100);p__Firmicutes(100);c__Clostridia(100);o__TIBE07(100);unclassified(100);unclassified(100);unclassified(100);	CCGCCTGGGGAGTACGGTCGCAAGATTAAAACTCAAAGGAATTGACGGGGGCCCGCACAAGCGGTGGAGCATGTGGTTTAATTCGAGGCAACGCGAAGAACCTTACCAGGGCTTGACATCCCGTGCGATATTGTGAAAGCAGTAGTTCTCTTCGGAGACACGGAGACAGGTGGTGCATGGTT
Otu1803	0	0	0	0	0	0	0	0	0	0	3	0	-	0	0	0	0	0	0	0	3	0	k__Bacteria(100);p__Proteobacteria(100);c__Gammaproteobacteria(100);o__Alteromonadales(100);f__Pseudoalteromonadaceae(100);g__Pseudoalteromonas(100);s__Pseudoalteromonashaloplankti(100);	CCGCCTGGGGAGTACGGCCGCAAGGTTAAAACTCAAAGGAATTGACGGGGGCCCGCACAAGCGGTGGAGCATGTGGTTTAATTCGAAGCAACGCGCAGAACCTTACCCAGGCTTGACATCCTGAGAACTTACCAGAGATGGTTTGGTGCCCTTCGGGGAACTCGGAGACAGGTGCTGCATGGCT
Otu1804	0	0	0	0	0	0	0	0	0	0	0	1	-	2	0	0	0	0	0	0	3	0	k__Bacteria(100);p__Proteobacteria(100);c__Alphaproteobacteria(100);o__Rhodobacterales(100);f__Rhodobacteraceae(100);g__Roseovarius(100);s__Roseovariusnubinhiben(100);	CCGCCTGGGGAGTACGGTCGCAAGATTAAAACTCAAAGGAATTGACGGGGCCCGCACAAGCGGTGGAGCATGTGGTTTAATTCGAAGCAACGCGCAGAACCTTACCTACCCTTGACATCCTGATCGCGGATTTCAGAGATGATTTCCTTCAGTTCGGCTGGATCAGTGACAGGTGCTGCATGGCT
Otu1808	0	0	0	0	0	0	0	0	0	0	1	0	-	1	1	0	0	0	0	0	3	0	k__Bacteria(100);p__Proteobacteria(100);c__Alphaproteobacteria(100);o__Rhodospirillales(100);f__Rhodospirillaceae(100);g__Tistrella(100);unclassified(100);	CCGCCTGGGGAGTACGGCCGCAAGGTTAAAACTCAAAGGAATTGACGGGGGCCCGCACAAGCGGTGGAGCATGTGGTTTAATTCGAAGCAACGCGCAGAACCTTACCAGCCCTTGACATGGATGCTACGGATGGCGGAGACGCCTTCTTCGGTTCGGCCGGGCATCGCACAGGTGCTGCATGGCT
Otu1817	0	0	0	0	0	0	0	0	0	0	0	0	-	0	0	3	0	0	0	0	3	0	k__Bacteria(100);p__Chlorobi(100);c__Ignavibacteria(100);o__ZB1(100);unclassified(100);unclassified(100);unclassified(100);	CCACCTGGGGAGTACGATCGCAAGGTTGAAACTCAAAGGAATTGACGGGGGCCCGCACAAGCAGTGGAGCATGTGGTTTAATTCGATGCAACGCGAAGAACCTTACCTAGGCTTGAAATGTAGTGGACCAGCTGTGAAAGCAGCTTTCTCTTCGGAGTCGCTATACAGGTGCTGCATGGCT
Otu1821	0	0	0	0	0	0	0	0	0	0	0	0	-	2	1	0	0	0	0	0	3	0	k__Bacteria(100);p__Actinobacteria(100);c__Actinobacteria(100);o__Acidimicrobiales(100);f__Microthrixaceae(100);g__CandidatusMicrothrix(100);s__CandidatusMicrothrixcalid(100);	CCGCCTGGGGAGTACGGCCGCAAGGTTAAAACTCAAAGGAATTGACGGGGGCCCGCACAAGCGGTGGAGCATGTGGTTTAATTCGATGCAACGCGCAGAACCTTACCGGCCCTTGACATGCAGTTTAAAGCCGCAGAGATGCGGTGTCCTTCGGGGAACTGCACAGGTGCTGCATGGCT
Otu1822	0	0	0	0	0	0	0	0	0	0	0	0	-	0	0	3	0	0	0	0	3	0	k__Bacteria(100);p__Proteobacteria(100);c__Alphaproteobacteria(100);o__Rhizobiales(100);f__Rhodobacteraceae(100);g__Labrenzia(100);s__Labrenziaaggregat(100);	CCGCCTGGGGAGTACGGTCGCAAGATTAAAACTCAAAGGAATTGACGGGGGCCCGCACAAGCGGTGGAGCATGTGGTTTAATTCGAAGCAACGCGCAGAACCTTACCAGCCCTTGACATTTACTGACAGTTTCCAGAGATGGATTCTTTCCTTCGGGACAGTAGGACAGGTGCTGCATGGCT
Otu1823	0	0	0	0	0	0	0	0	0	0	0	0	-	2	1	0	0	0	0	0	3	0	k__Bacteria(100);p__Proteobacteria(100);c__Gammaproteobacteria(100);o__Oceanospirillales(100);f__Alteromonadaceae(100);g__Spongiibacter(100);unclassified(100);	CCGCCTGGGGAGTACGGCCGCAAGGTTAAAACTCAAATGAATTGACGGGGCCCGCACAAGCGGTGGAGCATGTGGTTTAATTCGATGCAACGCGAAGAACCTTACCAGGCCTTGACATCCTTGGAATCTTGCAGAGATGCGAGAGTGCCTTCGGGAATCAAGTGACAGGTGCTGCATGGCT
Otu1830	0	0	0	0	0	0	0	0	0	0	3	0	-	0	0	0	0	0	0	0	3	0	k__Bacteria(100);p__Proteobacteria(100);c__Gammaproteobacteria(100);o__Pasteurellales(100);f__Pasteurellaceae(100);g__Mannheimia(100);s__Mannheimiavarigen(100);	CCGCCTGGGGACTACGGCCGCAAGGCTAAAACTCAAAGAAATTGACGGGGGCCCGCACAAGCGGTGGAGCATGTGGTTTAATTCGATGCAACGCGAGGAACCTTACCTACCCTTGACATCCGGCGAATCTAGTAGAGATACGAGAGTGCCTTCGGGAATGCCGAGACAGGTGCTGCATGGCT
Otu0012	0	0	0	0	0	0	0	0	0	917	0	1	-	0	1	0	0	0	0	117	2	1034	k__Bacteria(100);p__Actinobacteria(100);c__Actinobacteria(100);o__koll13(100);unclassified(100);unclassified(100);unclassified(100);	CCGCCTGGGGAGTACGGTCGCAAGACTAAAACTCAAAGGAATTGACGGGACCCCGCACAAGCGGCGGAGCATGCGGCTTAATTCGATGATACCCGTAGAACCTTACCTGGACTTGACATATAGGGAAAAGTTATAGAAATATAATGTGCATTAGCGCCCTATACAGGTGGTGCATGGCT
Otu0015	0	0	0	0	0	0	0	0	0	615	1	0	-	0	0	1	0	0	0	328	2	943	k__Bacteria(100);p__Proteobacteria(100);c__Gammaproteobacteria(100);o__Oceanospirillales(100);f__Halomonadaceae(100);g__CandidatusPortiera(100);unclassified(100);	CCGCCTGGGGAGTACGGCCGCAAGGCTAAAACTCAAATGAATTGACGGGGACCCGCACAAGCGGTGGAGCATGTGGTTTAATTCGATGCAACGCGAAAAACCTTACCTACACTTGACATACTTCGAATTTTCTAGAGATAGATTAGTGCCTTCGGGAACGGAGATACAGGTGCTGCATGGCT
Otu0018	0	0	0	0	0	0	0	0	0	640	0	1	-	0	1	0	0	0	0	245	2	885	k__Bacteria(100);p__Bacteroidetes(100);c__Flavobacteria(100);o__Flavobacteriales(100);f__Flavobacteriaceae(100);g__Lutimonas(95);unclassified(95);	CCACCTGGGGAGTACGATCGCAAGATTGAAACTCAAAGGAATTGACGGGGGCCCGCACAAGCGGTGGAGCATGTGGTTTAATTCGATGATACGCGAGGAACCTTACCAGGGCTTAAATGTAACGGGACAGATCTAGAGATAGATCCTTCTTCGGACTCATTACAAGGTGCTGCATGGTT
Otu0044	0	0	0	0	0	0	0	0	0	59	1	1	-	0	0	0	0	0	0	140	2	199	k__Bacteria(100);p__Bacteroidetes(100);c__Flavobacteria(99);o__Flavobacteriales(99);f__Flavobacteriaceae(99);g__Salinimicrobium(94);unclassified(94);	CCACCTGGGGAGTACGCCCGCAAGGGTGAAACTCAAAGGAATTGACGGGGGCCCGCACAAGCGGTGGAGCATGTGGTTTAATTCGATGATACGCGAGGAACCTTACCAGGGTTTAAATGCAGAACGACAGGGGTGGAAACACCCCCTTCTTCGGACGGACTGCAAGGTGCTGCATGGTT
Otu0170	0	0	0	0	0	0	0	1	0	0	0	1	-	0	0	0	0	0	0	0	2	0	k__Bacteria(100);p__Proteobacteria(100);c__Gammaproteobacteria(100);o__Enterobacteriales(99);f__Enterobacteriaceae(99);g__Escherichia(99);s__Escherichiaalberti(99);	CCGCCTGGGGAGTACGGCCGCAAGGCTAAAACTCAAATGAATTGACGGGGGCCCGCACAAGCGGTGGAGCATGTGGTTTAATTCGATGCAACGCGAAGAACCTTACCTGGTCTTGACATGTAGCGAAGGCCTAAGAGATTGGGCTGTGCCTTCGGGAACGCTAACACAGGTGCTGCATGGCT
Otu0329	0	0	0	0	0	0	0	0	0	2	0	0	-	1	0	1	0	0	0	2	2	4	k__Bacteria(100);p__Bacteroidetes(100);c__Sphingobacteria(100);o__Sphingobacteriales(100);f__Flammeovirgaceae(100);g__Flammeovirga(100);s__Flammeovirgayaeyamensi(67);	CCACCTGGGGAGTACGCCGGCAACGGTGAAACTCAAAGGAATTGACGGGGGTCCGCACAAGCGGTGGAGCATGTGGTTTAATTCGATGATACGCGAGGAACCTTACCTGGACTCGAATTCGTTTTGACCGCTTTAGAGATAAAGCTTTCTTCGGACAGAATGGAAGGTGCTGCATGGCT
Otu0351	0	0	0	0	0	0	0	0	0	0	0	0	-	1	1	0	0	0	0	0	2	0	k__Bacteria(100);p__Bacteroidetes(100);c__Sphingobacteria(100);o__Sphingobacteriales(100);f__Saprospiraceae(100);g__Lewinella(100);s__Lewinellanigrican(100);	CCACCTGGGGAGTACGCTGGCAACAGTGAAACTCAAAGGAATTGACGGGGGTCCGCACAAGCGGTGGAGCATGTGGTTTAATTCGATGATACGCGAGGAACCTTACCTGGGCTCGAATGGTGGATGACAGGTCCAGAGATGGACCTTTCTTCGGACATCCATCAAGGTGCTGCATGGCT
Otu0410	0	0	0	0	1	0	1	0	0	0	0	0	-	0	0	0	0	0	0	2	2	2	k__Bacteria(100);p__Proteobacteria(100);c__Alphaproteobacteria(100);o__Rhodobacterales(95);f__Rhodobacteraceae(95);g__Loktanella(95);s__Loktanellatamlensi(95);	CCGCCTGGGGAGTACGGTCGCAAGATTAAAACTCAAAGGAATTGACGGGGGCCCGCACAAGCGGTGGAGCATGTGGTTTAATTCGAAGCAACGCGCAGAACCTTACCAGCCCTTGACATCCTAGGACCACCAGAGAGATCTGGCTTTCCCTTCGGGGACCTAGTGACAGGTGCTGCATGGCT
Otu0462	2	0	0	0	0	0	0	0	0	1	0	0	-	0	0	0	0	0	0	0	2	1	k__Bacteria(100);p__Proteobacteria(100);c__Gammaproteobacteria(100);o__Oceanospirillales(95);f__Alteromonadaceae(95);g__Teredinibacter(95);unclassified(95);	CCGCCTGGGGAGTACGGCCGCAAGGTTAAAACTCAAATGAATTGACGGGGGCCCGCACAAGCGGTGGAGCATGTGGTTTAATTCGAAGCAACGCGAAGAACCTTACCAGGTCTTGACATCCAGAGAACCTTTCAGAGATGAGAGGGTGCCTTCGGGAATTCTGAGACAGGTGCTGCATGGCT
Otu0518	0	0	0	0	0	0	0	0	0	1	0	0	-	0	0	2	0	0	0	2	2	3	k__Bacteria(100);p__Proteobacteria(100);c__Gammaproteobacteria(100);o__Oceanospirillales(100);f__Alteromonadaceae(100);g__Microbulbifer(58);s__Microbulbiferagarilyticu(58);	CCGCCTGGGGAGTACGGTCGCAAGATTAAAACTCAAATGAATTGACGGGGGCCCGCACAAGCGGTGGAGCATGTGGTTTAATTCGAAGCAACGCGAAGAACCTTACCAAGACTTGACATCCTGATAACTTTCTAGAGATAGATTGGTGCCTTCGGGAAATCAGTGACAGGTGCTGCATGGCT
Otu0521	0	0	1	0	0	0	0	0	0	0	0	0	-	0	0	1	0	0	0	0	2	0	k__Bacteria(100);p__Proteobacteria(100);c__Gammaproteobacteria(100);o__Oceanospirillales(93);f__Endozoicimonaceae(93);g__Endozoicimonas(93);unclassified(93);	CCGCCTGGGGAGTACGGCCGCAAGGTTAAAACTCAAATGAATTGACGGGGGCCCGCACAAGCGGTGGAGCATGTGGTTTAATTCGAAGCAACGCGAAGAACCTTACCTGGCCTTGACATCCTGCGAATCTCTTGGAGACAAGAGAGTGCCCTCGGGAACGCAGAGACAGGTGCTGCATGGCT
Otu0548	0	1	0	0	1	0	0	0	0	0	0	0	-	0	0	0	0	0	0	0	2	0	k__Bacteria(100);p__Tenericutes(100);c__Erysipelotrichi(100);o__Erysipelotrichales(100);f__Erysipelotrichaceae(100);g__Erysipelothrix(100);s__Erysipelothrixrhusiopathia(100);	CCACCTGAGGAGTACGATTGCAAGGTTGGAACTCAAAGGAATTGACGGGGGCTAATACTAGTGGTGGAGTATGTGGTTTAATGCGATAATCCGCGCAAAACCTTACCAATTCTTGACATAATTTTATGGTTTATTTGTTACGTTGATCGTAAACGAATTAGCTACATTTTACAGGTGTTGCACGACT
Otu0604	0	0	0	0	0	0	0	0	0	0	0	0	-	0	0	2	0	0	0	0	2	0	k__Bacteria(100);p__Proteobacteria(100);c__Alphaproteobacteria(100);o__Rhodobacterales(100);f__Rhodobacteraceae(100);g__Dinoroseobacter(100);s__Dinoroseobactershiba(100);	CCGCCTGGGGAGTACGGTCGCAAGATTAAAACTCAAAGGAATTGACGGGGGCCCGCACAAGCGGTGGAGCATGTGGTTTAATTCGAAGCAACGCGCAGAACCTTACCAACCCTTGACATGGAGAGTATGTTTTCCGGAGACGGATTACTTCAGTTCGGCTGGCTCTCACACAGGTGCTGCATGGCT
Otu0631	0	0	0	0	0	0	0	0	0	0	0	0	-	0	0	1	0	1	0	0	2	0	k__Bacteria(100);p__Proteobacteria(100);c__Gammaproteobacteria(100);o__Oceanospirillales(100);f__Alteromonadaceae(73);unclassified;unclassified;	CCGCCTGGGGAGTACGGCCGCAAGGTTAAAACTCAAATGAATTGACGGGGGCCCGCACAAGCGGTGGAGCATGTGGTTTAATTCGATGCAACGCGAAGAACCTTACCAGGACTTGACATCCTTGAAACTTTCCAGAGATGGATTGGTGCCTTCGGGAATCAAGTGACAGGTGCTGCATGGCT
Otu0633	0	0	0	0	0	0	0	0	0	2	0	0	-	0	1	1	0	0	0	3	2	5	k__Bacteria(100);p__Proteobacteria(100);c__Gammaproteobacteria(100);o__Oceanospirillales(100);f__Halomonadaceae(73);g__Salicola(73);s__Salicolamarasensi(73);	CCGCCTGGGGAGTACGGCCGCAAGGTTAAAACTCAAATGAATTGACGGGGGCCCGCACAAGCGGTGGAGCATGTGGTTTAATTCGAAGCAACGCGAAGAACCTTACCTGGCCTTGACATACTGTGAACTTGCTAGAGATAGCTTGGTGCCTTCGGGAACACAGATACAGGTGCTGCATGGCT
Otu0639	0	0	0	1	0	0	1	0	0	0	0	0	-	0	0	0	0	0	0	0	2	0	k__Bacteria(100);p__Firmicutes(100);c__Clostridia(100);o__Clostridiales(100);f__Clostridiaceae(100);g__Clostridium(100);s__Clostridiumbarati(100);	CCGCCTGGGGAGTACGGTCGCAAGACTAAAACTCAAAGGAATTGACGGGGGCCCGCACAAGTAGCGGAGCATGTGGTTTAATTCGACGCAACGCGAAGAACCTTACCTAGGCTTGACATCCCAAGAAGTTGGAGGAAACTCCGATGTGCCCTTCGGGGAACTTGGTGACAGGTGGTGCATGGTT
Otu0664	0	0	0	0	0	0	0	0	0	0	0	0	-	0	0	2	0	0	0	2	2	2	k__Bacteria(100);p__Bacteroidetes(100);c__Bacteroidia(100);o__Bacteroidales(100);f__Porphyromonadaceae(100);g__Parabacteroides(100);s__Parabacteroidesjohnsoni(100);	CCACCTGGGGAGTACGCCGGCAACGGTGAAACTCAAAGGAATTGACGGGGGCCCGCACAAGCGGAGGAACATGTGGTTTAATTCGATGATACGCGAGGAACCTTACCCGGGCTTGAACGTAGAGAGACCGATGGCGAAAGTCGTCTTCTAGCAATAGCTGTCTACGAGGTGCTGCATGGTT
Otu0676	0	0	0	0	0	0	0	0	0	0	0	0	-	2	0	0	0	0	0	0	2	0	k__Bacteria(100);p__Bacteroidetes(100);c__Sphingobacteria(100);o__Sphingobacteriales(100);f__Flammeovirgaceae(100);g__Persicobacter(100);s__Persicobacterdiffluen(100);	CCACCTGGGGAGTACGCCGGCAACGGTGAAACTCAAAGGAATTGACGGGGGTCCGCACAAGCGGTGGAGCATGTGGTTTAATTCGATGATACGCGAGGAACCTTACCTGGGCTCGAATGTTAGTGACGTTATTAGAGATAGTAATTTCTTCGGACACGAAACAAGGTGCTGCATGGCT
Otu0679	0	0	0	0	0	2	0	0	0	0	0	0	-	0	0	0	0	0	0	1	2	1	k__Bacteria(100);p__Proteobacteria(100);c__Gammaproteobacteria(100);o__Alteromonadales(100);f__Colwelliaceae(100);g__Colwellia(100);s__Colwelliarossensi(100);	CCGCCTGGGGAGTACGGCCGCAAGGTTAAAACTCAAATGAATTGACGGGGGCCCGCACAAGCGGTGGAGCATGTGGTTTAATTCGATGCAACGCGAAGAACCTTACCAGGACTTGACATCCTACTGAGTTACCAGAGATGGTTTCGTGCCTTCGGGAAAGTAGTGACAGGTGCTGCATGGCT
Otu0690	0	0	0	0	0	2	0	0	0	0	0	0	-	0	0	0	0	0	0	0	2	0	k__Bacteria(100);p__Bacteroidetes(100);c__Flavobacteria(100);o__Flavobacteriales(100);f__Flavobacteriaceae(100);g__Dokdonia(100);s__Dokdoniadonghaensi(100);	CCACCTGGGGAGTACGTTCGCAAGGATGAAACTCAAAGGAATTGACGGGGGCCCGCACAAGCGGTGGAGCATGTGGTTTAATTCGATGATACGCGAGGAACCTTACCAGGGCTTAAATGTATTTTGTTGGCTTTAGAGATAAAGTTTCCCTTCGGGGCAAATTACAAGGTGCTGCATGGTT
Otu0691	0	0	0	0	0	0	0	0	0	0	0	0	-	0	0	0	0	2	0	0	2	0	k__Bacteria(100);p__Bacteroidetes(100);c__Sphingobacteria(70);o__Sphingobacteriales(70);f__Saprospiraceae(70);g__Haliscomenobacter(70);s__CandidatusHaliscomenobactercalcifugien(70);	CCACCTGGGGAGTACGTTCGCAAGAATAAACTTAAAGGAATTGACGGGGGTCCGCACAAGCGGTGGAGCATGTGGTTTAATTCGATACTACGCGAGGAACCTTACCTAGACTAAATGTATTTTGACCCACTGAGAAATCAGTGTTTCCGCAAGGACAATTTACAAGGTGCTGCATGGCT
Otu0701	0	1	0	0	0	0	0	0	0	0	0	0	-	1	0	0	0	0	0	0	2	0	k__Bacteria(100);p__Actinobacteria(100);c__Actinobacteria(100);o__Acidimicrobiales(100);f__ntu14(89);unclassified(89);unclassified(89);	CCGCCTGGGGAGTACGGCCGCAAGGCTAAAACTCAAAGGAATTGACGGGGGCCCGCACAAGCGGCGGAGCATGTTGCTTAATTCGAGGCAACGCGAAGAACCTTACCTGGGCTTGACATGTAGTGAAAAGCCATAGAGATATGGTGTCCTTTTGGGCACTACACAGGTGGTGCATGGCT
Otu0705	0	2	0	0	0	0	0	0	0	0	0	0	-	0	0	0	0	0	0	0	2	0	k__Bacteria(100);p__Tenericutes(100);c__Erysipelotrichi(100);o__Erysipelotrichales(100);f__Erysipelotrichaceae(100);g__Erysipelothrix(100);s__Erysipelothrixrhusiopathia(100);	CCACCTGAGGAGTACGATTGCAAGGTTGGAACTCAAAGGAATTGACGGGGGCTAATACTAGTGGTGGAGTATGTGGTTTAATGCGATAATCCGCGCAAAACCTTACCAATTCTTGACATAATTTTATGGTTTATTTGTTACGTTGATCGTAAACGAATTAGCTACATTTTTACAGGTGTTGCACGACT
Otu0709	0	1	0	0	0	0	0	0	0	0	0	0	-	1	0	0	0	0	0	0	2	0	k__Bacteria(100);p__Proteobacteria(100);c__Alphaproteobacteria(100);o__Rhodobacterales(100);f__Rhodobacteraceae(100);g__Roseisalinus(100);s__Roseisalinusantarcticu(100);	CCGCCTGGGGAGTACGGTCGCAAGATTAAAACTCAAAGGAATTGACGGGGGCCCGCACAAGCGGTGGAGCATGTGGTTTAATTCGAAGCAACGCGCAGAACCTTACCAACCCTTGACATCCTGTGACAACTCGAGAGATCGAGCGTCCCTTCGGGGCACAGTGACAGGTGCTGCATGGCT
Otu0716	0	2	0	0	0	0	0	0	0	0	0	0	-	0	0	0	0	0	0	0	2	0	k__Bacteria(100);p__Bacteroidetes(100);c__Flavobacteria(100);o__Flavobacteriales(100);f__Flavobacteriaceae(100);g__Tenacibaculum(100);unclassified(89);	CCACCTGGGGAGTACGATCGCAAGATTGAAACTCAAAGGAATTGACGGGGGCCCGCACAAGCGGTGGAGCATGTGGTTTAATTCGATGATACGCGAGGAACCTTACCAGGGCTTAAATGTAGAGTGACAGCTTTAGAGATAGAGTTTTCTTCGGACACTTTACAAGGTGCTGCATGGTT
Otu0728	0	0	0	0	0	0	0	0	1	0	0	0	-	0	0	0	0	1	0	0	2	0	k__Bacteria(100);p__Bacteroidetes(100);c__Sphingobacteria(100);o__Sphingobacteriales(100);f__Saprospiraceae(89);g__Lewinella(89);s__Lewinellanigrican(89);	CCACCTGGGGAGTACGCGCGCAAGCGTGAAACTCAAAGGAATTGACGGGGGTCCGCACAAGCGGTGGAGCATGTGGTTTAATTCGATAATACGCGAGGAACCTTACCTGGGCTCGAATGTCTCTGCTACCTCGAGAAATCGAGGGTTCCTTCGGGACAGAGTACAAGGTGCTGCATGGCC
Otu0735	0	0	0	1	0	1	0	0	0	0	0	0	-	0	0	0	0	0	0	0	2	0	k__Bacteria(100);p__Proteobacteria(100);c__Alphaproteobacteria(100);o__Sphingomonadales(56);f__Sphingomonadaceae(56);g__Sphingopyxis(56);s__Sphingopyxispanaciterra(56);	CCGCCTGGGGAGTACGATCGCAAGATTAAAACTCAAAGGAATTGACGGGGCCCGCACAAGCGGTGGAGCATGTGGTTTAATTCGATGCAACGCGAACAACCTTACCAGCTCTTGACATCCTGACTTTGATCACTAGAGATAGAGATCTTCAGTTCGGCTGGGTCAGTGACAGGTGCTGCATGGCT
Otu0763	0	0	0	0	0	2	0	0	0	0	0	0	-	0	0	0	0	0	0	0	2	0	k__Bacteria(100);p__Proteobacteria(100);c__Alphaproteobacteria(100);o__Rhodobacterales(100);f__Rhodobacteraceae(100);g__Leisingera(100);unclassified(100);	CCGCCTGGGGAGTACGGTCGCAAGATTAAAACTCAAAGGAATTGACGGGGGCCCGCACAAGCGGTGGAGCATGTGGTTTAATTCGAAGCAACGCGCAGAACCTTACCAACCCTTGACATCCTCGGACCGCCAGAGAGATCTGGTTTTCCTTCGGGACCGAGTGACAGGTGCTGCATGGCT
Otu0776	1	0	0	0	0	0	0	0	0	0	0	0	-	0	1	0	0	0	0	0	2	0	k__Bacteria(100);p__Bacteroidetes(100);c__Flavobacteria(100);o__Flavobacteriales(100);f__Cryomorphaceae(100);unclassified(100);unclassified(100);	CCACCTGGGGAGTACGATCGCAAGGTTGAAACTCAAAGGAATTGACGGGGGCCCGCACAAGCGGTGGAGCATGTGGTTTAATTCGATGATACGCGAGGAACCTTACCAGGGCTTAAATGCAGAACGACCGATCTGGAAACAGATCTTTCTTCGGACGGTTTGCAAGGTGCTGCATGGTT
Otu0787	0	0	0	0	0	0	0	0	0	0	1	0	-	0	0	0	1	0	0	0	2	0	k__Bacteria(100);p__Proteobacteria(100);c__Alphaproteobacteria(100);o__Kiloniellales(100);f__Kiloniellaceae(100);unclassified(100);unclassified(100);	CCGCCTGGGGAGTACGGTCGCAAGATTAAAACTCAAAGGAATTGACGGGGGCCCGCACAAGCGGTGGAGCATGTGGTTTAATTCGAAGCAACGCGAAGAACCTTACCAATTCTTGACATACCTGTCGCGATTTCCAGAGATGGATTTTTTCAGTTCGGCTGGACAGGATACAGGTGCTGCATGGCT
Otu0816	0	1	0	0	0	0	0	0	0	1	0	0	-	0	0	1	0	0	0	0	2	1	k__Bacteria(100);p__Fusobacteria(100);c__Fusobacteria(100);o__Fusobacteriales(100);f__Fusobacteriaceae(100);g__Cetobacterium(100);s__Cetobacteriumsomera(100);	CCGCCTGGGGAGTACGCACGCAAGTGTGAAACTCAAAGGAATTGACGGGGACCCGCACAAGCGGTGGAGCATGTGGTTTAATTCGACGCAACGCGAGAAACCTTACCAGCGTTTGACATCCTAAGAAGTTTCCAGAGATGGATTCGTGCCGGCTTGCCGGAACTTAGTGACAGGTGGTGCATGGCT
Otu0830	0	0	1	0	1	0	0	0	0	0	0	0	-	0	0	0	0	0	0	0	2	0	k__Bacteria(100);p__Lentisphaerae(100);c__Lentisphaerae(100);o__Lentisphaerales(100);f__Lentisphaeraceae(100);g__Lentisphaera(100);s__Lentisphaeraaraneos(100);	CCGCCTGGGGAGTACGGCCGCAAGGCTAAAACTCAAAGGAATTGACGGGGGCCCGCACAAGCGGTGGAGCATGTGGCTTAATTCGAGGCAACGCGAAGAACCTTACCTGGGTTTGACATTTAGTGACCGATCTTTAACAGGATCTTTCCTTCGGGACACGAAAACAGGTGCTGCATGGCT
Otu0861	0	0	0	0	1	0	0	0	0	0	0	0	-	0	1	0	0	0	0	0	2	0	k__Bacteria(100);p__Proteobacteria(100);c__Alphaproteobacteria(100);o__Rhodobacterales(100);f__Rhodobacteraceae(100);g__Dinoroseobacter(100);unclassified(100);	CCGCCTGGGGAGTACGGTCGCAAGATTAAAACTCAAAGAAATTGACGGGGGCCCGCACAAGCGGTGGAGCATGTGGTTTAATTCGAAGCAACGCGCAGAACCTTACCAACCCTTGACATACTTATCGCGGTTACCGGAGACGGTTTCCTTCAGTTCGGCTGGATAAGATACAGGTGCTGCATGGCT
Otu0865	0	0	0	0	0	0	1	0	0	0	0	0	-	1	0	0	0	0	0	0	2	0	k__Bacteria(100);p__Bacteroidetes(100);c__Sphingobacteria(100);o__Sphingobacteriales(100);f__Flammeovirgaceae(100);g__Persicobacter(100);s__Persicobacterdiffluen(100);	CCACCTGGGGAGTACGCCGGCAACGGTGAAACTCAAAGGAATTGACGGGGGTCCGCACAAGCGGTGGAGCATGTGGTTTAATTCGATGATACGCGAGGAACCTTACCTGGGCTCGAATGTTAGTGACGGATCTAGAGATAGATCTTTCTTCGGACACGAAACAAGGTGCTGCATGGCT
Otu0867	0	0	0	0	0	0	0	0	0	0	0	0	-	0	2	0	0	0	0	0	2	0	k__Bacteria(100);p__Bacteroidetes(100);c__Sphingobacteria(100);o__Sphingobacteriales(100);f__Saprospiraceae(100);g__Lewinella(100);s__Lewinellanigrican(100);	CCACCTGGGGAGTACGCTCGCAAGAAGTGAAACTCAAAGGAATTGACGGGGGTCCGCACAAGCGGTGGAGCATGTGGTTTAATTCGATGATACGCGAGGAACCTTACCTGGGCTCGAATTCATATTGAATTATCCAGAGATGGATAAGTCTTCGGACAATATGGAAGGTGCTGCATGGCT
Otu0874	0	0	0	0	0	0	0	0	0	0	1	0	-	1	0	0	0	0	0	0	2	0	k__Bacteria(100);p__Proteobacteria(100);c__Alphaproteobacteria(100);o__Rhodobacterales(100);f__Hyphomonadaceae(86);g__Maricaulis(72);s__Maricaulisvirginensi(72);	CCGCCTGGGGAGTACGGCCGCAAGGTTAAAACTCAAAGAAATTGACGGGGGCCCGCACAAGCGGTGGAGCATGTGGTTTAATTCGAAGCAACGCGCAGAACCTTACCTACCCTTGACATGCCCGGACGATTCCCAGAGATGGGTCTCCCCCTTCGGGGCCGGTGCACAGGTGCTGCATGGCT
Otu0877	0	0	0	0	0	0	0	0	0	0	0	0	-	0	0	0	0	0	2	0	2	0	k__Bacteria(100);p__Proteobacteria(100);c__Gammaproteobacteria(100);o__Pseudomonadales(72);f__Pseudomonadaceae(72);g__Azomonas(72);s__Azomonasmacrocytogene(72);	CCGCCGTGGGGAGTACGGCCGCAAAGGTTAAACTACAATGAATTGACGGGGGCCCGCACAAGCGGTGGAGCATGTGGTTTAATTCGAAGCAACGCGAAGAACCTTACCTGGCCTTGACATCCTGCGAATCTCTTGGAGACAAGAGAGTGCCTTCGGGAACGCAGAGACAGGTGCTGCATGGCT
Otu0884	0	0	0	0	0	0	0	0	0	0	0	0	-	2	0	0	0	0	0	0	2	0	k__Bacteria(100);p__Proteobacteria(100);c__Alphaproteobacteria(100);o__Rhodobacterales(100);f__Hyphomonadaceae(58);g__Maricaulis(58);s__Maricaulisvirginensi(58);	CCGCCTGGGGAGTACGGCCGCAAGGTTAAAACTCAAAGGAATTGACGGGGGCCCGCACAAGCGGTGGAGCATGTGGTTTAATTCGAAGCAACGCGCAGAACCTTACCATCCCTTGACATCCTCAACGCGATTTCCGGAGACGGATTTCTTCAGTTCGGCTGGTTGAGTGACAGGTGCTGCATGGCT
Otu0887	1	0	0	0	0	0	0	0	0	0	0	1	-	0	0	0	0	0	0	0	2	0	k__Bacteria(100);p__Bacteroidetes(100);c__Flavobacteria(100);o__Flavobacteriales(100);f__Cryomorphaceae(100);unclassified(100);unclassified(100);	GCACCTGGGGAGTACGATCGCAAGGTTGAAACTCAAAGGAATTGACGGGGGCCCGCACAAGCGGTGGAGCATGTGGTTTAATTCGATGATACGCGAGGAACCTTACCAGGGCTTAAATGTAGAACGACAGATTTGGAAACAGATCCTTCTTCGGACGGTCTACAAGGTGCTGCATGGCT
Otu0888	1	0	0	0	0	0	1	0	0	0	0	0	-	0	0	0	0	0	0	0	2	0	k__Bacteria(100);p__Proteobacteria(100);c__Deltaproteobacteria(100);o__Myxococcales(86);f__Polyangiaceae(86);g__Chondromyces(86);s__Chondromycesrobustu(86);	CCGCCTGGGGAGTACGGCCGCAAGGCTAAAACTCAAAGGAATTGACGGGGGCCCGCACAAGCGGTGGAGCATGTGGTTTAATTCGACGCAACGCGCAGAACCTTACCTGGGCTAGAAAGTGTAGGAAGCCGTTTGAAAAAATGGTGTGCCCTTCGGGGAATCTACAGTTAGGTGCTGCATGGCT
Otu0897	0	0	1	0	0	0	0	0	0	0	0	0	-	0	1	0	0	0	0	0	2	0	k__Bacteria(100);p__Bacteroidetes(100);c__Sphingobacteria(100);o__Sphingobacteriales(100);f__Flammeovirgaceae(100);g__Roseivirga(100);unclassified(100);	CCACCTGGGGAGTACGCTGGCAACAGTGAAACTCAAAGGAATTGACGGGGGTCCGCACAAGCGGTGGAGCATGTGGTTTAATTCGATGATACGCGAGGAACCTTACCTGGGCTATAATGCCCTTGCCCGATCCAGAGATGGATCTTTACTTCGGTACAAGGTGCAAGGTGCTGCATGGCT
Otu0899	0	0	0	2	0	0	0	0	0	0	0	0	-	0	0	0	0	0	0	0	2	0	k__Bacteria(100);p__Bacteroidetes(100);c__Flavobacteria(100);o__Flavobacteriales(100);f__Flavobacteriaceae(100);g__Tenacibaculum(100);s__Tenacibaculumlutimari(100);	CCACCTGGGGAGTACGTTCGCAAGAATGAAACTCAAAGGAATTGACGGGGGCCCGCACAAGCGGAGGAACATGTGGTTTAATTCGATGATACGCGAGGAACCTTACCAGAGCTTAAATGTAGAGTGATCGGTGCAGAGGTGCATTTTTCCTTCGGGACACTTTACAAGGTGCTGCATGGTC
Otu0917	0	0	0	0	0	1	0	0	1	0	0	0	-	0	0	0	0	0	0	0	2	0	k__Bacteria(100);p__Proteobacteria(100);c__Deltaproteobacteria(100);o__Myxococcales(100);f__Myxococcaceae(100);g__Anaeromyxobacter(100);s__Anaeromyxobactersp.Fw109-(100);	CCGCCTGGGGACTACGGCCGCAAGGCTAAAACTCAAAGGAATTGACGGGGGCCCGCACAAGCGGTGGAGTATGTGGTTTAATTCGACGCAACGCGCAGAACCTTACCCGGGCTTGACATCGAGGGAAAGCCCTTAGAAATGAGGGCCCTCATCTTCGGATGACCCAAAGACAGGTGCTGCATGACT
Otu0923	0	0	0	0	0	0	0	0	0	0	1	0	-	0	1	0	0	0	0	0	2	0	k__Bacteria(100);p__Proteobacteria(100);c__Alphaproteobacteria(100);o__Rhodospirillales(100);f__Rhodospirillaceae(100);g__Phaeospirillum(100);s__Phaeospirillumfulvu(100);	CCGCCTGGGGAGTACGGCCGCAAGGTTAAAACTCAAAGGAATTGACGGGGGCCCGCACAAGCGGTGGAGCATGTGGTTTAATTCGAAGCAACGCGCAGAACCTTACCAGCCCTTGACATGGGAAGTTTGAATTGTGGAGACACTTTTCTTCAGTTCGGCTGGCTTCCACACAGGTGCTGCATGGCT
Otu0927	2	0	0	0	0	0	0	0	0	0	0	0	-	0	0	0	0	0	0	0	2	0	k__Bacteria(100);p__Proteobacteria(100);c__Epsilonproteobacteria(100);o__Campylobacterales(100);f__Campylobacteraceae(100);g__Arcobacter(100);unclassified(100);	CCGCCTGGGGAGTACGGTCGCAAGATTAAAACTCAAAGGAATAGACGGGGACCCGCACAAGCGGTGGAGCATGTGGTTTAATTCGACGATACGCGAAGAACCTTACCTGGGCTTGACATAGTAAGAACAATTTAGAGATAGATTGGTGTCTGCTTGCAGAAACTTATATACAGGTGCTGCACGGCT
Otu0929	0	0	0	0	0	0	0	0	0	0	0	0	-	0	2	0	0	0	0	0	2	0	k__Bacteria(100);p__Firmicutes(100);c__Clostridia(100);o__Clostridiales(100);f__Lachnospiraceae(100);g__Dorea(100);s__Doreaformicigeneran(100);	CCACCTGGGGAGTACGATCGCAAGATTGAAACTCAAAGGAATTGACGGGGGCCCGCACAAGCGGTGGAGCATGTGGTTTAATTCGAAGCAACGCGAAGAACCTTACCAAATCTTGACATCCCGATGACCGGTCTGTAATAGGACTTTTCTTCGGAACATCGGTGACAGGTGGTGCATGGTT
Otu0943	0	0	0	0	0	0	0	0	1	0	0	0	-	0	0	1	0	0	0	0	2	0	k__Bacteria(100);p__Proteobacteria(100);c__Gammaproteobacteria(100);o__Oceanospirillales(100);f__Alteromonadaceae(100);g__Teredinibacter(100);unclassified(100);	CCGCCTGGGGAGTACGGCCGCAAGGTTAAAACTCAAATGAATTGACGGGGGCCCGGCACAAGCGGTGGAGCATGTGGTTTAATTCGAAGCAACGCGAAGAACCTTACCAGGTCTTGACATCCAGAGAACCTTTCAGAGATGAGAGGGTGCCTTCGGGGAATTCTGAGACAGGTGCTGCATGGCT
Otu0944	0	0	0	0	0	0	0	0	0	0	0	0	-	0	2	0	0	0	0	0	2	0	k__Bacteria(100);p__Bacteroidetes(100);c__Sphingobacteria(100);o__Sphingobacteriales(100);f__Saprospiraceae(84);unclassified(84);unclassified(84);	CCACCTGGGGAGTACGACCGCAAGGTTGAAACTCAAAGGAATTGACGGGGGTCCGCACAAGCGGTGGAGCATGTGGTTTAATTCGATGATACGCGAGGAACCTTACCAGGGCTCGAACGCTATTTGACCCTCCCTGAAAGGGGAGTTTCCTTCGGGACAGATAGTGAGGTGCTGCATGGTT
Otu0945	0	0	0	0	0	0	0	0	0	0	0	0	-	0	1	1	0	0	0	0	2	0	k__Bacteria(100);p__Proteobacteria(100);c__Gammaproteobacteria(100);o__Oceanospirillales(100);unclassified;unclassified;unclassified;	CCGCCTGGGGAGTACGGCCGCAAGGTTAAAACTCAAATGAATTGACGGGGGCCCGCACAAGCGGTGGAGCATGTGGTTTAATTCGATGCAACGCGAAGAACCTTACCAGGGCTTGACATCCTGCGAATTTGGAAGAGATTCCTTAGTGCCTTCGGGAACGCAGTGACAGGTGCTGCATGGCT
Otu0948	0	0	0	0	1	0	0	0	0	0	0	0	-	0	0	1	0	0	0	0	2	0	k__Bacteria(100);p__Proteobacteria(100);c__Gammaproteobacteria(100);o__Oceanospirillales(100);unclassified;unclassified;unclassified;	CCGCCTGGGGAGTACGGCCGCAAGGTTAAAACTCAAATGAATTGACGGGGGCCCGCACAAGCGGTGGAGCATGTGGTTTAATTCGATGCAACGCGAAGAACCTTACCAAGACTTGACATCCTGCGAACTTTCTAGAGATAGATTGGTGCCTTCGGGAACGCAGTGACAGGTGCTGCATGGCT
Otu0955	0	0	0	0	0	0	1	0	0	0	0	0	-	0	1	0	0	0	0	0	2	0	k__Bacteria(100);p__Proteobacteria(100);c__Deltaproteobacteria(100);o__Myxococcales(84);f__Polyangiaceae(84);g__Chondromyces(84);s__Chondromycesrobustu(84);	CCGCCTGGGAACTACGGCCGCAAGGCTAAAACTCAAAGGAATTGACGGGGGCCCGCACAAGCGGTGGAGCATGTGGTTTAATTCGACGCAACGCGCAGAACCTTACCCGGGCTAGAAAAAACAGGAAATCCTTTGGAAACATTGGAGTGCCCTTTTGGGAATCCTGGTCCAGGTGCTGCATGGCT
Otu0963	0	0	0	0	0	0	0	0	0	0	0	0	-	0	0	1	0	1	0	0	2	0	k__Bacteria(100);p__Bacteroidetes(100);c__Flavobacteria(100);o__Flavobacteriales(100);f__Flavobacteriaceae(100);g__Muricauda(100);unclassified(100);	CCACCTGGGGAGTACGTTCGCAAGAATGAAACTCAAAGGAATTGACGGGGGCCCGCACAAGCGGTGGAGCATGTGGTTTAATTCGATGATACGCGAGGAACCTTACCAGGGCTTAAATGCAGGCTGCATGGGGCAGAGACGCCCCTTTCTTCGGACCGCCTGCAAGGTGCTGCATGGTT
Otu0968	0	0	0	0	0	0	0	0	0	0	0	0	-	0	1	0	1	0	0	0	2	0	k__Bacteria(100);p__Proteobacteria(100);c__Gammaproteobacteria(100);o__Oceanospirillales(100);f__OM60(100);g__Congregibacter(100);unclassified(100);	CCGCCTGGGGAGTACGGCCGCAAGGTTAAAACTCAAATGAATTGACGGGGGCCCGCACAAGCGGTGGAGCATGTGGTTTAATTCGATGCAACGCGAAGAACCTTACCAGGCCTTGACATCCTTGGAATCCTGCAGAGATGCGGGAGTGCCTTCGGGAATCAAGTGACAGGTGCTGCATGGCT
Otu0997	0	0	0	0	0	0	0	0	0	0	1	0	-	0	1	0	0	0	0	0	2	0	k__Bacteria(100);p__Proteobacteria(100);c__Epsilonproteobacteria(100);o__Campylobacterales(100);f__Campylobacteraceae(100);g__Arcobacter(100);unclassified(100);	CCGCCTGGGGAGTACGGTCGCAAGATTAAAACTCAAAGGAATAGACGGGGACCCGCACAAGCGGTGGAGCATGTGGTTTAATTCGACGATACGCGAAGAACCTTACCTGGCCTTGACATTGATAGAATCTTTCAGAGATGAGAGAGTGCTAGTTTACTAGAACTTGAAAACAGGTGCTGCACGGCT
Otu1002	0	1	0	1	0	0	0	0	0	0	0	0	-	0	0	0	0	0	0	0	2	0	k__Bacteria(100);p__Proteobacteria(100);c__Gammaproteobacteria(84);unclassified;unclassified;unclassified;unclassified;	CCGCCTGGGGAGTACGGTCGCAAGATTAAAACTCAAAGGAATTGACGGGGGCCCGCACAAGCGGTGGAGCATGTGGTTTAATTCGATGCAACGCGAAGAACCTTACCTACCCTTGACATTGACAGAATCCTGTAGAGATGCGGGAGTGCCTTCGGGCCTGGAAAACAGGTGCTGCATGGCT
Otu1004	0	0	0	0	0	0	0	0	0	1	0	0	-	1	1	0	0	0	0	0	2	1	k__Bacteria(100);p__Proteobacteria(100);c__Gammaproteobacteria(100);o__Oceanospirillales(100);f__Alteromonadaceae(84);g__Microbulbifer(67);s__Microbulbiferagarilyticu(67);	CCGCCTGGGGAGTACGGTCGCAAGATTAAAACTCAAAGGAATTGACGGGGGCCCGCACAAGCGGTGGAGCATGTGGTTTAATTCGATGCAACGCGAAGAACCTTACCAGGCCTTGACATCCAGAGAACTTTCTAGAGATAGATTGGTGCCTTCGGGAACTCTGTGACAGGTGCTGCATGGCT
Otu1006	0	0	0	0	0	1	1	0	0	0	0	0	-	0	0	0	0	0	0	0	2	0	k__Bacteria(100);p__Proteobacteria(100);c__Alphaproteobacteria(100);o__Rhizobiales(100);f__Phyllobacteriaceae(100);g__Mesorhizobium(100);s__Mesorhizobiumalbizia(100);	CCGCCTGGGGAGTACGGTCGCAAGATTAAAACTCAAAGGAATTGACGGGGGCCCGCACAAGCGGTGGAGCATGTGGTTTAATTCGACGCAACGCGCAGAACCTTACCTGGGTTTAAACTGGAGCGGACCGGTGTGGAGACACACTTTTCCTTCGGGACTGCTTTAGAGGTGCTGCATGGCT
Otu1012	0	0	0	2	0	0	0	0	0	1	0	0	-	0	0	0	0	0	0	0	2	1	k__Bacteria(100);p__Bacteroidetes(100);c__Flavobacteria(100);o__Flavobacteriales(100);f__Flavobacteriaceae(100);g__Bergeyella(100);unclassified(100);	CCACCTGGGGAGTACGCTCGCAAGAGTGAAACTCAAAGGAATTGACGGGGGCCCGCACAAGCGGTGGATTATGTGGTTTAATTCGATGATACGCGAGGAACCTTACCAAGACTTAAATGGGAATTGACAGCTTTAGAAATAGAGCTTTCTTCGGACAATTTTCAAGGTGCTGCATGGTT
Otu1026	0	0	0	0	0	0	0	0	0	0	0	0	-	0	2	0	0	0	0	0	2	0	k__Bacteria(100);p__Proteobacteria(100);c__Deltaproteobacteria(100);o__NB1-j(100);f__NB1-i(100);unclassified(100);unclassified(100);	CCGCCTGGGGAGTACGGTCGCAAGGCTAAAACTCAAAGGAATTGACGGGGGCCCGCACAAGCGGTGGAGCATGTGGTTTAATTCGAAGCAACGCGCAGAACCTTACCTGGCCTTGACATCTGGGGAACCTCCTGGAAACAGGAGGGTGCCTTCGGGAGCCCCAAGACAGGTGCTGCATGGCT
Otu1028	0	0	0	0	0	0	0	0	0	0	0	0	-	0	2	0	0	0	0	0	2	0	k__Bacteria(100);p__Proteobacteria(100);c__Alphaproteobacteria(100);o__Rhodobacterales(100);f__Hyphomonadaceae(100);g__Maricaulis(100);s__Maricaulisvirginensi(100);	CCGCCTGGGGAGTACGGCCGCAAGGTTAAAACTCAAAGGAATTGACGGGGGCCCGCACAAGCGGTGGAGCATGTGGTTTAATTCGAAGCAACGCGCAGAACCTTACCATCCCTTGACATCCTCAACGCGATTTCCGGAGACGGATTTCTTCAGTTCGGCTGGTTGAGTGACAGGTGCTGCATGGCT
Otu1031	2	0	0	0	0	0	0	0	0	0	0	0	-	0	0	0	0	0	0	1	2	1	k__Bacteria(100);p__Proteobacteria(100);c__Alphaproteobacteria(100);o__Kiloniellales(80);f__Kiloniellaceae(80);g__Kiloniella(80);unclassified(80);	CCGCCTGGGGAGTACGGCCGCAAGGCTAAAACTCAAAGGAATTGACGGGGACCCGCACAAGCAGTGGAGCATGTGGTTTAATTCGATGCTACGCGAAAAACCTTACCAGCTCTTGCATCCTGGTCGCGATTTTCAGAGATGAATTTCTTCAGTTCGGCTGGACCAGTGACAGGTGTTGCATGGCT
Otu1032	0	0	0	0	0	0	1	0	0	0	0	0	-	1	0	0	0	0	0	0	2	0	k__Bacteria(100);p__Proteobacteria(100);c__Alphaproteobacteria(100);o__Rhodobacterales(100);f__Rhodobacteraceae(100);g__Jannaschia(100);s__Jannaschiahelgolandensi(100);	CCGCCTGGGGAGTACGGTCGCAAGATTAAAACTCAAAGGAATTGACGGGGGCCCGCACAAGCGGTGGAGCATGTGGTTTAATTCGAAGCAACGCGCAGAACCTTACCAACCCTTGACATGCGGAGTATGGATTGTGGAGACACTTTCCTTCAGTTCGGCTGGCTCCTGCACAGGTGCTGCATGGCT
Otu1048	0	0	0	0	0	0	0	0	0	0	0	0	-	2	0	0	0	0	0	0	2	0	k__Bacteria(100);p__Proteobacteria(100);c__Gammaproteobacteria(100);o__Enterobacteriales(100);f__Enterobacteriaceae(100);g__Salmonella(100);s__Salmonellabongor(100);	CCGCCTGGGGAGTACGGTCGCAAGATTAAAACTCAAAGGAATTGACGGGGGCCCGCACAAGCGGTGGAGCATGTGGTTTAATTCGATGCAACGCGAAGAACCTCACCTACCCTTGACATTGACAGAACCTTGTAGAGATACGAGGGTGCCTTCGGGCCTGGAAAACAGGTGCTGCATGGCT
Otu1054	0	0	0	0	0	0	0	2	0	0	0	0	-	0	0	0	0	0	0	0	2	0	k__Bacteria(100);p__Firmicutes(100);c__Clostridia(100);o__Clostridiales(100);f__ClostridialesFamilyXII.IncertaeSedis(61);g__Fusibacter(61);unclassified(61);	CCGCCTGGGGAGTACGCACGCAAGTGTGAAACTCAAAGGAATTGACGGGGACCCGCACAAGCAGCGGAGCATGTGGTTTAATTCGAAGCAACGCGAAGAACCTTACCAGGTCTTGACATGCAGATGACCGGTCCTTAATCGGGCCTTTCCTTCGGGACATCTGACACAGGTGGTGCATGGTT
[truncated: 3,437 more rows]
